# Supplementary material for: A Proteomic Investigation of Hepatic Resistance to Ascaris in a Murine Model
Source: PLoS Negl Trop Dis. 2016 Aug 4;10(8):e0004837. doi: 10.1371/journal.pntd.0004837 (PMC4974003; doi:10.1371/journal.pntd.0004837)
Supplement: S1 Dataset — (XLSX) [file pntd.0004837.s001.xlsx]

## Sheet: All Identified Proteins
Supplemental Dataset 1 Proteins identified from the liver left lobes of C57BL/6J and CBA/Ca mice with and without Ascaris infection. LFQ Intensities are Log2 transformed.
Majority protein IDs	Protein names	LFQ intensity C57_Cont1	LFQ intensity C57_Cont2	LFQ intensity C57_Cont3	LFQ intensity C57_Inf1	LFQ intensity C57_Inf2	LFQ intensity C57_Inf3	LFQ intensity CBA_Cont1	LFQ intensity CBA_Cont2	LFQ intensity CBA_Cont3	LFQ intensity CBA_Inf1	LFQ intensity CBA_Inf2	LFQ intensity CBA_Inf3	PEP	Intensity	MS/MS Count	Number of proteins	Peptides	Razor + unique peptides	Sequence coverage [%]	Mol. weight [kDa]	Sequence length	Protein IDs	Gene names
Q8C196	Carbamoyl-phosphate synthase [ammonia], mitochondrial	39.3149	39.3764	39.3546	39.7805	39.7555	39.5704	39.4514	39.5319	39.4899	39.5438	39.8738	39.7586	0	8389400000000	5381	1	140	140	84.1	164.62	1500	Q8C196	Cps1
P02088	Hemoglobin subunit beta-1	38.2999	38.5	38.8314	38.2665	38.5892	38.137	38.9893	38.6851	39.1535	39.3071	38.6949	38.9276	0	4894200000000	1804	4	25	25	97.3	15.84	147	P02088;CON__Q3SX09;CON__P02070;P02104	Hbb-b1
P01942	Hemoglobin subunit alpha	38.0941	38.4458	38.6186	38.1766	38.1988	37.9281	38.8892	38.5468	38.8105	38.9433	38.6683	38.5313	0	4077500000000	1553	2	17	17	95.8	15.085	142	P01942;P06467	Hba
P19157;P46425	Glutathione S-transferase P 1;Glutathione S-transferase P 2	37.8393	38.298	37.8549	37.7138	36.8805	37.8476	37.8368	38.1357	38.1582	37.6889	37.687	38.218	0	2800600000000	1235	2	22	22	71.9	23.609	210	P19157;P46425	Gstp1;Gstp2
P07724	Serum albumin	37.1243	37.2128	37.6211	37.9196	37.6841	37.427	37.6764	37.351	37.7041	38.0805	37.8255	37.6176	0	2136600000000	2001	2	67	67	85.5	68.692	608	P07724;CON__P02768-1	Alb
P16460	Argininosuccinate synthase	37.2397	37.1992	37.2059	37.4471	37.7612	37.258	37.1121	37.3365	37.0933	37.1368	37.2594	37.2585	0	1821600000000	1834	1	42	42	78.9	46.584	412	P16460	Ass1
P56480	ATP synthase subunit beta, mitochondrial	37.094	37.078	36.8047	37.2398	37.2221	37.093	37.3211	37.8084	37.3719	37.304	37.6121	37.6639	0	1794500000000	1467	1	32	32	79	56.3	529	P56480	Atp5b
Q91Y97	Fructose-bisphosphate aldolase B	36.9296	37.0018	36.7976	36.9168	37.0909	36.8319	36.9672	36.9213	36.8205	36.9096	37.3689	37.4157	0	1406800000000	1314	1	36	36	91.8	39.507	364	Q91Y97	Aldob
P26443	Glutamate dehydrogenase 1, mitochondrial	36.7731	36.8089	36.6695	37.0358	37.0741	36.8958	36.7802	37.0843	36.7701	37.1422	37.2798	37.2596	0	1389500000000	1187	1	46	46	76.3	61.336	558	P26443	Glud1
P00329	Alcohol dehydrogenase 1	37.0809	37.2808	37.1447	37.4873	37.2899	37.0938	36.2936	36.2354	36.3352	36.1672	36.3575	36.2955	0	1320900000000	833	1	29	29	86.1	39.771	375	P00329	Adh1
Q03265	ATP synthase subunit alpha, mitochondrial	36.595	36.4016	36.3613	36.9168	36.7627	36.6699	36.819	37.2018	36.8035	36.7624	37.1254	37.2734	0	1238300000000	1115	1	47	47	69.8	59.752	553	Q03265	Atp5a1
P60710	Actin, cytoplasmic 1;Actin, cytoplasmic 1, N-terminally processed	36.5997	36.6021	36.668	37.0845	37.1697	36.9669	36.5896	36.5129	36.6791	36.8441	37.0694	36.7548	0	1228700000000	1016	1	38	38	97.1	41.736	375	P60710	Actb
P12710	Fatty acid-binding protein, liver	36.4448	36.2777	36.1873	36.2832	36.8698	36.3437	36.5437	36.6189	36.9315	36.5927	37.8783	37.49	0	1214600000000	756	1	24	24	96.1	14.245	127	P12710	Fabp1
O35490	Betaine--homocysteine S-methyltransferase 1	36.4119	36.3545	36.1633	36.4843	36.5346	36.8319	36.9654	37.0105	36.7576	36.8491	37.3075	37.1543	0	1198700000000	1470	1	37	37	85.3	45.02	407	O35490	Bhmt
Q61176	Arginase-1	36.5889	36.7812	36.695	36.7618	36.876	36.7571	36.4529	36.9289	36.4957	36.393	36.6423	36.8199	0	1139200000000	828	1	31	31	93.5	34.807	323	Q61176	Arg1
P16858	Glyceraldehyde-3-phosphate dehydrogenase	36.5675	36.4674	36.3875	36.643	36.7525	36.5454	36.3427	36.722	36.522	36.3674	36.7065	36.8134	0	1100600000000	1077	2	31	31	91.9	35.81	333	P16858;Q64467	Gapdh
Q8BWT1	3-ketoacyl-CoA thiolase, mitochondrial	36.2756	36.47	36.2904	36.8092	36.6754	36.5872	36.4459	36.6781	36.4979	36.5092	36.8514	36.8837	0	1044000000000	1143	1	48	48	96.2	41.829	397	Q8BWT1	Acaa2
P24270	Catalase	36.4086	36.2125	36.0295	36.4555	36.407	36.2495	36.653	37.1049	36.6728	36.4307	36.9476	36.9706	0	1021800000000	1317	1	48	48	83.7	59.795	527	P24270	Cat
P16015	Carbonic anhydrase 3	36.6217	36.8111	36.307	36.3467	36.5938	36.5952	36.3086	36.9869	36.183	36.1985	36.4135	36.7573	0	1014600000000	931	1	24	24	88.5	29.366	260	P16015	Ca3
P24549	Retinal dehydrogenase 1	36.4871	36.3625	36.2712	36.3655	36.4438	36.4875	36.2829	36.7333	36.3803	36.6577	36.537	36.7823	0	972810000000	876	1	43	43	71.3	54.467	501	P24549	Aldh1a1
Q63836	Selenium-binding protein 2	37.1091	37.0217	37.0077	36.0524	36.0361	37.024	34.8983	35.2155	34.8613	34.5618	34.5276	34.7966	0	837250000000	880	1	45	45	96.4	52.609	472	Q63836	Selenbp2
P63038	60 kDa heat shock protein, mitochondrial	36.194	36.1057	35.7875	36.2149	36.1064	36.2275	36.1429	36.403	36.0501	36.0512	36.4359	36.2632	0	831530000000	1500	1	60	60	86.9	60.955	573	P63038	Hspd1
Q8R0Y6	Cytosolic 10-formyltetrahydrofolate dehydrogenase	36.2424	36.0833	36.3013	36.4376	36.5382	36.4233	36.0499	36.1641	36.0285	36.1296	36.2206	36.2825	0	828250000000	1652	1	89	89	87.7	98.708	902	Q8R0Y6	Aldh1l1
P47738	Aldehyde dehydrogenase, mitochondrial	36.2853	36.1703	36.0847	36.2687	36.4635	36.3268	35.8905	36.1144	35.9078	36.101	36.0851	36.4698	0	810610000000	1050	2	42	40	82.1	56.537	519	P47738;Q9JHW9	Aldh2
P50247	Adenosylhomocysteinase	35.8495	35.8994	35.785	35.9879	36.0885	36.0822	35.8425	36.045	35.7707	35.773	35.9105	36.0528	0	674240000000	878	1	41	41	96.3	47.688	432	P50247	Ahcy
P32020	Non-specific lipid-transfer protein	35.6959	35.6256	35.5655	35.7493	35.8538	35.7236	36.048	36.1881	36.0533	36.0433	36.1488	36.4026	0	673530000000	1038	1	47	47	73.3	59.125	547	P32020	Scp2
P20029	78 kDa glucose-regulated protein	35.7927	35.7334	35.6515	36.0659	35.9828	36.0083	35.8942	36.262	35.811	36.0116	36.2264	36.1577	0	668250000000	1190	1	49	49	58.9	72.421	655	P20029	Hspa5
P08228	Superoxide dismutase [Cu-Zn]	35.1853	35.8903	35.0081	36.1682	36.2847	35.7288	35.5845	35.0547	35.6974	35.0013	37.3618	36.1782	0	655420000000	354	1	13	13	67.5	15.942	154	P08228	Sod1
P25688	Uricase	35.8323	35.5942	35.4506	36.0127	36.2133	35.9783	35.5192	35.9618	35.685	35.7494	36.1849	36.0426	0	650300000000	829	1	34	34	86.8	35.039	303	P25688	Uox
P09103	Protein disulfide-isomerase	35.874	35.829	35.6802	36.0295	36.0728	36.0019	35.6592	35.8966	35.6678	35.8107	36.0157	36.069	0	649740000000	1142	1	51	51	80	57.058	509	P09103	P4hb
P30115	Glutathione S-transferase A3	36.0022	36.1029	35.9313	35.9059	36.1438	35.8851	35.1889	35.6016	35.1095	35.1033	35.6177	35.6397	0	629360000000	1020	1	20	20	73.3	25.36	221	P30115	Gsta3
P10649	Glutathione S-transferase Mu 1	36.405	36.0327	35.943	36.1902	36.2307	35.9201	35.1107	35.5966	35.0581	35.1294	35.2513	35.3102	0	622110000000	836	1	31	31	88.5	25.97	218	P10649	Gstm1
P05202	Aspartate aminotransferase, mitochondrial	35.739	35.4428	35.4572	35.8346	35.7767	35.6767	35.8223	35.9873	35.946	36.0341	36.0703	35.8374	0	609230000000	702	1	38	38	77.2	47.411	430	P05202	Got2
P10126	Elongation factor 1-alpha 1	35.8316	35.6156	35.6775	35.5864	35.9314	35.8404	35.5306	35.3748	35.3018	35.512	35.8133	35.6981	0	596060000000	831	2	33	33	67.3	50.113	462	P10126;P62631	Eef1a1
Q9QXF8	Glycine N-methyltransferase	35.8548	35.6374	35.7861	35.7932	36.1875	35.7018	35.4568	35.8064	35.7783	35.5395	35.8828	35.6896	0	590770000000	451	1	16	16	71	32.675	293	Q9QXF8	Gnmt
P54869	Hydroxymethylglutaryl-CoA synthase, mitochondrial	35.5128	35.6564	35.2783	35.8808	35.6543	35.5447	35.6527	35.7596	35.7016	35.8219	36.097	35.9041	0	560300000000	834	1	38	38	70.5	56.822	508	P54869	Hmgcs2
Q9QXD6	Fructose-1,6-bisphosphatase 1	35.6003	35.5298	35.4741	35.598	36.065	35.7205	35.5441	35.7266	35.4421	35.6436	35.7589	35.8034	0	556260000000	900	1	31	31	80.5	36.912	338	Q9QXD6	Fbp1
P34914	Bifunctional epoxide hydrolase 2;Cytosolic epoxide hydrolase 2;Lipid-phosphate phosphatase	35.7339	35.7409	35.5418	35.7226	35.4936	35.4604	35.5932	35.8464	35.6371	35.6763	35.5974	35.8788	0	549640000000	953	1	45	45	85.6	62.515	554	P34914	Ephx2
P11588	Major urinary protein 1	35.835	35.4342	35.6387	35.4881	34.2273	35.7346	35.5772	36.4614	35.291	35.3061	34.482	35.1812	0	522160000000	683	1	22	22	82.2	20.648	180	P11588	Mup1
P19096	Fatty acid synthase;[Acyl-carrier-protein] S-acetyltransferase;[Acyl-carrier-protein] S-malonyltransferase;3-oxoacyl-[acyl-carrier-protein] synthase;3-oxoacyl-[acyl-carrier-protein] reductase;3-hydroxyacyl-[acyl-carrier-protein] dehydratase;Enoyl-[acyl-carrier-protein] reductase;Oleoyl-[acyl-carrier-protein] hydrolase	35.2708	35.3328	35.437	35.3094	35.6014	35.2232	35.7176	35.649	35.7783	35.9087	35.9196	35.7243	0	520580000000	2135	1	140	140	69.6	272.43	2504	P19096	Fasn
P08113	Endoplasmin	35.4881	35.1002	35.2608	35.4993	35.6844	35.5598	35.4557	35.7299	35.2658	35.473	35.5608	35.5782	0	488400000000	1021	1	68	68	70	92.475	802	P08113	Hsp90b1
P17182	Alpha-enolase	35.4258	35.5315	35.3284	35.5955	35.6862	35.5123	35.2828	35.4182	35.2049	35.2282	35.6033	35.8466	0	487450000000	863	2	35	35	80.6	47.14	434	P17182;P17183	Eno1
Q05920	Pyruvate carboxylase, mitochondrial	35.1562	35.1068	35.2644	35.6967	35.5978	35.4245	35.3904	35.5431	35.44	35.6045	35.7736	35.6254	0	483060000000	1195	1	70	70	66	129.68	1178	Q05920	Pc
P11725	Ornithine carbamoyltransferase, mitochondrial	35.1888	35.2192	35.2178	35.7194	35.436	35.4954	35.094	35.6448	35.0789	35.4172	35.3479	35.3745	0	470420000000	699	1	29	29	82.5	39.764	354	P11725	Otc
P70694	Estradiol 17 beta-dehydrogenase 5	35.4682	35.4625	35.3981	35.4495	35.8075	35.5452	35.3179	35.2943	35.2404	35.2693	35.156	35.5349	0	467320000000	667	2	33	33	82	37.047	323	P70694;Q91WR5	Akr1c6
P35505	Fumarylacetoacetase	35.4771	35.1873	35.242	35.2408	35.3854	35.2889	35.3219	35.8557	35.5098	35.2033	35.5293	35.606	0	460490000000	591	1	24	24	79.2	46.175	419	P35505	Fah
P35700	Peroxiredoxin-1	35.5276	35.1905	35.3216	35.4572	35.693	35.4647	35.1631	35.4635	35.0235	35.3974	35.3633	35.4201	0	455150000000	479	1	25	25	83.9	22.176	199	P35700	Prdx1
P31786	Acyl-CoA-binding protein	35.4115	35.5798	35.2616	35.4966	35.578	35.2442	34.8798	35.4176	35.0247	35.2408	35.8502	35.5289	1.1602e-294	450840000000	310	1	9	9	81.6	10	87	P31786	Dbi
O08709	Peroxiredoxin-6	35.1979	35.2367	34.8312	35.3402	35.281	35.2662	35.18	35.8134	35.1314	35.2712	35.4127	35.8234	0	444900000000	618	1	29	29	87.9	24.87	224	O08709	Prdx6
P02089	Hemoglobin subunit beta-2	NaN	NaN	NaN	30.4835	29.7817	NaN	36.6099	35.945	36.5763	36.8875	36.0548	36.1736	0	441330000000	240	1	21	11	95.9	15.878	147	P02089	Hbb-b2
Q64374	Regucalcin	35.263	35.3402	35.2497	35.488	35.7683	35.5348	34.8083	35.1743	34.9179	35.0825	35.3828	35.4801	0	435480000000	716	1	31	31	97	33.406	299	Q64374	Rgn
P11499	Heat shock protein HSP 90-beta	35.3258	35.018	35.2057	35.29	35.4672	35.4525	35.0464	35.3059	35.0223	35.1577	35.0525	35.2069	0	413330000000	879	1	61	59	68.6	83.28	724	P11499	Hsp90ab1
Q99LC5	Electron transfer flavoprotein subunit alpha, mitochondrial	34.9135	35.0137	34.7707	35.2288	35.2224	35.1058	35.1068	35.3134	34.9827	35.1959	35.6337	35.4905	0	403390000000	587	1	24	24	72.4	35.009	333	Q99LC5	Etfa
Q99LB7	Sarcosine dehydrogenase, mitochondrial	35.1369	35.3134	35.1231	35.4986	35.5249	35.4271	34.8045	35.004	34.7719	35.0783	35.1269	35.024	0	401690000000	1055	1	60	60	79.3	101.68	919	Q99LB7	Sardh
P09411	Phosphoglycerate kinase 1	35.228	35.197	35.076	35.3312	35.4325	35.2093	34.9838	35.0586	35.0028	34.9629	35.138	35.1945	0	392440000000	668	1	38	38	89	44.55	417	P09411	Pgk1
P63017	Heat shock cognate 71 kDa protein	35.0895	35.0088	34.9592	35.1618	35.2143	35.3166	35.0635	35.2753	35.034	35.0213	35.1455	35.2958	0	380720000000	800	2	42	40	68.7	70.87	646	P63017;P17156	Hspa8
Q9EQ20	Methylmalonate-semialdehyde dehydrogenase [acylating], mitochondrial	34.9858	34.893	34.8147	35.3826	35.1576	35.0235	35.0635	35.3587	35.0995	35.3314	35.3816	35.4422	0	379170000000	625	1	42	42	79.3	57.915	535	Q9EQ20	Aldh6a1
Q8QZT1	Acetyl-CoA acetyltransferase, mitochondrial	34.7537	34.8932	34.5231	35.2276	35.3902	35.1941	35.1305	35.4026	35.1075	35.1918	35.5715	35.5587	0	378410000000	596	1	29	29	78.3	44.816	424	Q8QZT1	Acat1
P27773	Protein disulfide-isomerase A3	35.1207	35.0097	34.9488	35.1898	35.3325	35.2268	34.9293	35.2647	34.8679	35.0641	35.3098	35.3246	0	377740000000	761	1	45	45	66.9	56.678	505	P27773	Pdia3
P06151	L-lactate dehydrogenase A chain	35.4032	35.0709	35.288	35.3388	35.2483	35.2469	34.6929	34.5878	34.7557	35.0967	34.5437	34.5668	0	368810000000	698	2	29	29	85.5	36.498	332	P06151;P00342	Ldha
Q64442	Sorbitol dehydrogenase	35.2451	35.2582	35.0977	35.3751	35.6219	35.4655	34.518	34.7019	34.442	34.5733	34.6192	34.8518	0	366030000000	613	1	25	25	68.3	38.249	357	Q64442	Sord
Q8VC30	Bifunctional ATP-dependent dihydroxyacetone kinase/FAD-AMP lyase (cyclizing);ATP-dependent dihydroxyacetone kinase;FAD-AMP lyase (cyclizing)	35.3807	35.0124	35.0046	35.0489	35.2263	34.7841	34.45	34.8382	34.4814	34.7448	34.9376	34.9606	0	358900000000	621	1	32	32	72.1	59.69	578	Q8VC30	Dak
O35215	D-dopachrome decarboxylase	34.8452	34.9361	34.763	34.921	34.922	35.0181	35.0493	35.2747	34.8536	34.8801	35.2989	35.3026	0	354180000000	320	1	12	12	99.2	13.077	118	O35215	Ddt
O88844	Isocitrate dehydrogenase [NADP] cytoplasmic	34.7914	34.8823	34.7951	35.0016	35.2574	35.0034	34.9413	35.1894	34.8385	34.8399	35.1405	35.2307	0	344160000000	644	1	35	35	80.4	46.674	414	O88844	Idh1
Q8BMS1	Trifunctional enzyme subunit alpha, mitochondrial;Long-chain enoyl-CoA hydratase;Long chain 3-hydroxyacyl-CoA dehydrogenase	35.0093	34.9064	34.6727	34.9775	34.932	34.8425	34.8596	34.7857	34.9811	34.802	35.1598	35.0266	0	340930000000	962	1	52	52	71.2	82.669	763	Q8BMS1	Hadha
Q63880	Carboxylesterase 3A	35.2226	34.9717	35.1086	34.7569	34.6959	34.8082	34.7165	34.7728	34.7506	34.6865	34.5936	34.7055	0	329850000000	671	1	24	24	71.5	63.317	571	Q63880	Ces3a
Q9ET01	Glycogen phosphorylase, liver form	35.2043	35.2033	35.1529	34.8991	34.974	34.9431	34.6527	34.5648	34.6535	34.5371	34.6454	34.3816	0	322880000000	943	1	66	66	76.2	97.462	850	Q9ET01	Pygl
Q9DBT9	Dimethylglycine dehydrogenase, mitochondrial	34.4695	34.4022	34.3912	34.7592	34.7686	34.7146	34.9304	35.376	34.8635	35.0882	35.3616	35.3739	0	320900000000	974	1	59	59	81.4	97.254	869	Q9DBT9	Dmgdh
Q64523;Q6GSS7	Histone H2A type 2-C;Histone H2A type 2-A	34.7329	35.1177	34.473	34.7993	34.9945	34.7141	34.9143	34.9718	35.1102	34.4307	34.8293	35.0378	9.8155e-128	314330000000	150	2	7	7	58.1	13.988	129	Q64523;Q6GSS7	Hist2h2ac;Hist2h2aa1
Q9R0H0	Peroxisomal acyl-coenzyme A oxidase 1	35.3046	35.1889	34.981	35.3455	35.4304	35.205	33.9082	34.1458	34.1253	34.242	34.1129	34.0385	0	314250000000	885	1	58	58	94.1	74.648	661	Q9R0H0	Acox1
P68372;Q9D6F9	Tubulin beta-4B chain;Tubulin beta-4A chain	34.7402	34.6875	34.7861	34.914	34.7059	34.6965	34.5647	34.9938	34.6878	34.8227	34.8494	34.8148	0	301060000000	619	2	31	31	74.2	49.83	445	P68372;Q9D6F9	Tubb4b;Tubb4a
Q8VCT4	Carboxylesterase 1D	35.1733	35.0547	34.7995	34.665	34.8631	34.666	34.4664	34.846	34.634	34.4515	34.3378	34.6163	0	295270000000	694	1	33	33	64.6	61.787	565	Q8VCT4	Ces1d
Q9WVL0	Maleylacetoacetate isomerase	34.7577	34.5755	34.6715	34.6273	34.6477	34.7252	34.5888	34.9725	34.3061	34.6835	34.5095	34.8435	0	285230000000	405	1	16	16	85.2	24.275	216	Q9WVL0	Gstz1
Q921I1	Serotransferrin	34.3923	34.1087	34.5023	34.8214	34.7434	34.4149	34.8288	34.7133	35.0148	35.2979	34.7829	34.8032	0	283520000000	871	4	58	58	68.1	76.723	697	Q921I1;CON__Q29443;CON__Q0IIK2;CON__Q2HJF0	Tf
P58252	Elongation factor 2	34.786	34.6001	34.6431	34.7948	34.775	34.7161	34.6517	34.5361	34.6573	34.8212	34.6352	34.4927	0	283360000000	1054	1	59	59	69.1	95.313	858	P58252	Eef2
Q9DCW4	Electron transfer flavoprotein subunit beta	34.2899	34.3672	34.2323	34.7555	34.6362	34.6181	34.7696	35.081	34.6269	34.8666	35.2467	35.1444	0	281420000000	408	1	23	23	84.3	27.623	255	Q9DCW4	Etfb
P41216	Long-chain-fatty-acid--CoA ligase 1	34.489	34.6636	34.6329	34.502	34.3123	34.7451	34.964	34.4532	35.0653	34.7587	34.5261	34.5384	0	272920000000	622	1	44	44	68.1	77.951	699	P41216	Acsl1
P49429	4-hydroxyphenylpyruvate dioxygenase	34.6377	34.5923	34.4131	34.6514	34.9841	34.8087	34.569	34.6992	34.4183	34.3087	34.7442	34.5494	0	271060000000	617	1	38	38	88.3	45.054	393	P49429	Hpd
P14152	Malate dehydrogenase, cytoplasmic	34.5364	34.4947	34.4996	34.6448	34.7387	34.6087	34.6631	34.7805	34.5086	34.6243	34.5031	34.7287	0	269260000000	400	1	18	18	64.7	36.511	334	P14152	Mdh1
Q61425	Hydroxyacyl-coenzyme A dehydrogenase, mitochondrial	34.2899	34.3252	34.2515	34.6569	34.6951	34.5841	34.2882	34.5152	34.1049	34.318	34.8018	34.813	0	258980000000	531	1	26	26	87.3	34.463	314	Q61425	Hadh
P38647	Stress-70 protein, mitochondrial	34.3326	34.407	34.3185	34.5803	34.6177	34.4939	34.4096	34.7681	34.3722	34.5333	34.8111	34.8581	0	256980000000	726	1	48	48	67.5	73.46	679	P38647	Hspa9
Q91YI0	Argininosuccinate lyase	34.2897	34.5502	34.4835	34.5042	34.5625	34.5186	34.6618	34.6128	34.5231	34.6303	34.496	34.392	0	254700000000	656	1	35	35	58.6	51.739	464	Q91YI0	Asl
Q8CGP2;Q8CGP1;Q6ZWY9;Q64525;Q64478;Q64475;P10854;P10853;Q9D2U9;Q8CGP0;Q64524	Histone H2B type 1-P;Histone H2B type 1-K;Histone H2B type 1-C/E/G;Histone H2B type 2-B;Histone H2B type 1-H;Histone H2B type 1-B;Histone H2B type 1-M;Histone H2B type 1-F/J/L;Histone H2B type 3-A;Histone H2B type 3-B;Histone H2B type 2-E	34.7689	34.7382	34.5774	34.4723	34.5215	34.3815	34.2115	34.5646	33.9217	34.6286	34.6588	34.4244	2.2621e-91	253990000000	232	12	6	6	37.3	13.992	126	Q8CGP2;Q8CGP1;Q6ZWY9;Q64525;Q64478;Q64475;P10854;P10853;Q9D2U9;Q8CGP0;Q64524;P70696	Hist1h2bp;Hist1h2bk;Hist1h2bc;Hist2h2bb;Hist1h2bh;Hist1h2bb;Hist1h2bm;Hist1h2bf;Hist3h2ba;Hist3h2bb;Hist2h2be
P16331	Phenylalanine-4-hydroxylase	34.7568	34.5609	34.6632	34.5805	34.704	34.6123	34.4197	34.7577	34.4292	34.1681	33.9048	34.4006	0	252120000000	556	1	37	37	88.7	51.899	453	P16331	Pah
Q01853	Transitional endoplasmic reticulum ATPase	34.5315	34.4633	34.4203	34.6344	34.7401	34.5428	34.2946	34.5204	34.3946	34.5143	34.4905	34.6509	0	249340000000	828	1	57	57	76.2	89.321	806	Q01853	Vcp
P52760	Ribonuclease UK114	34.3008	34.5584	34.3027	34.7283	34.7492	34.474	34.0229	34.7328	34.0794	34.3466	34.6892	34.6634	2.203e-209	246640000000	306	1	13	13	92.6	14.255	135	P52760	Hrsp12
P62806	Histone H4	34.7704	34.5877	34.5972	34.2276	34.274	34.2716	34.7177	35.0079	34.4562	34.1329	34.3676	34.3074	1.0453e-168	244930000000	276	1	14	14	66	11.367	103	P62806	Hist1h4a
P08249	Malate dehydrogenase, mitochondrial	34.3002	34.3763	34.1422	34.5297	34.5112	34.4947	34.5113	34.6481	34.37	34.6924	34.7049	34.7438	0	243060000000	362	1	20	20	67.5	35.611	338	P08249	Mdh2
P40142	Transketolase	34.3801	34.418	34.2267	34.6186	34.5547	34.426	34.244	34.329	34.0968	34.3238	34.5961	34.7285	0	235320000000	744	1	42	42	83.3	67.63	623	P40142	Tkt
P14211	Calreticulin	34.3169	34.2256	34.3708	34.6307	34.6703	34.5359	34.1544	34.6714	34.1216	34.4031	34.3406	34.5092	0	234560000000	643	1	29	29	73.8	47.994	416	P14211	Calr
Q9DBF1	Alpha-aminoadipic semialdehyde dehydrogenase	34.2732	34.2011	34.1122	34.6537	34.4716	34.5201	34.2403	34.4412	34.2925	34.3786	34.4104	34.3985	0	229160000000	445	1	27	27	61.4	58.861	539	Q9DBF1	Aldh7a1
Q07417	Short-chain specific acyl-CoA dehydrogenase, mitochondrial	34.142	34.3388	34.1047	34.457	34.2843	34.4725	34.3046	34.6363	34.2955	34.5901	34.542	34.6397	0	226630000000	376	1	26	26	76	44.889	412	Q07417	Acads
P17742	Peptidyl-prolyl cis-trans isomerase A;Peptidyl-prolyl cis-trans isomerase A, N-terminally processed	34.3737	34.3423	34.2206	34.6943	34.3362	34.5722	34.1183	34.5983	34.3198	34.1308	34.2799	34.5706	6.8851e-257	226070000000	262	1	13	13	74.4	17.971	164	P17742	Ppia
Q9CPU0	Lactoylglutathione lyase	33.7748	33.844	33.5923	33.6914	33.7509	33.9356	34.5996	35.1382	34.4925	34.7188	34.8696	35.2141	7.9458e-203	219560000000	324	1	17	17	86.4	20.809	184	Q9CPU0	Glo1
Q61838	Alpha-2-macroglobulin;Alpha-2-macroglobulin 165 kDa subunit;Alpha-2-macroglobulin 35 kDa subunit	33.8699	33.8983	34.173	34.405	34.4912	34.2644	34.4704	34.1045	34.5441	34.9457	34.2852	34.436	0	219100000000	808	2	66	66	59.1	165.85	1495	Q61838;CON__ENSEMBL:ENSBTAP00000024146	A2m
P11352	Glutathione peroxidase 1	34.3487	34.5279	34.1837	34.6115	34.6201	34.6485	33.8717	34.281	33.9023	33.739	33.9845	34.0297	0	211040000000	268	1	17	17	83.6	22.329	201	P11352	Gpx1
O09173	Homogentisate 1,2-dioxygenase	34.4739	34.1381	34.3354	34.309	34.4921	34.1514	34.0436	34.4368	34.2065	34.2301	34.0832	34.2928	0	209720000000	481	1	25	25	78.7	49.959	445	O09173	Hgd
Q9CZ13	Cytochrome b-c1 complex subunit 1, mitochondrial	34.0224	34.0533	33.909	34.3514	34.1813	34.2516	34.2554	34.5357	34.3046	34.4065	34.5205	34.5805	0	209650000000	447	1	26	26	60	52.851	480	Q9CZ13	Uqcrc1
Q921H8	3-ketoacyl-CoA thiolase A, peroxisomal	33.9697	33.8649	33.8096	34.0167	34.049	33.643	34.4798	34.6808	34.4677	34.3715	34.8446	34.9238	0	207420000000	407	1	23	23	71.2	43.953	424	Q921H8	Acaa1a
Q00623	Apolipoprotein A-I;Truncated apolipoprotein A-I	33.8803	34.0584	33.9168	33.9294	34.0643	33.7125	34.3528	34.5556	34.4792	34.5377	34.7712	34.6802	0	203150000000	504	2	25	25	76.9	30.615	264	Q00623;CON__P15497	Apoa1
Q8K2B3	Succinate dehydrogenase [ubiquinone] flavoprotein subunit, mitochondrial	33.7705	33.7802	33.9213	34.2609	34.2677	34.27	34.168	34.3092	34.2067	34.4247	34.3776	34.4955	0	202290000000	688	1	35	35	70.3	72.585	664	Q8K2B3	Sdha
Q9CPY7	Cytosol aminopeptidase	34.3186	34.1042	34.0006	34.23	34.3182	34.3223	34.088	34.2781	33.9512	34.0591	34.102	34.1805	0	197480000000	604	1	33	33	78.8	56.141	519	Q9CPY7	Lap3
P17751	Triosephosphate isomerase	34.2049	34.1137	34.0787	34.231	34.2396	34.1433	34.0658	34.2296	33.9526	33.9848	34.3348	34.3517	0	195850000000	412	1	21	21	71.6	32.191	299	P17751	Tpi1
P51660	Peroxisomal multifunctional enzyme type 2;(3R)-hydroxyacyl-CoA dehydrogenase;Enoyl-CoA hydratase 2	34.2112	34.1347	34.011	34.2759	34.2003	34.2002	34.0249	34.2171	34.0789	34.0405	34.209	34.2949	0	195410000000	610	1	41	41	68.3	79.481	735	P51660	Hsd17b4
Q60759	Glutaryl-CoA dehydrogenase, mitochondrial	34.1442	34.2274	33.9647	34.3038	34.3027	34.2727	33.9711	34.1007	33.9317	33.9248	34.1617	33.9867	0	195120000000	396	1	20	20	58.4	48.605	438	Q60759	Gcdh
Q91XD4	Formimidoyltransferase-cyclodeaminase;Glutamate formimidoyltransferase;Formimidoyltetrahydrofolate cyclodeaminase	34.0411	33.9473	33.9804	34.1155	34.1624	34.2601	34.1522	34.2343	33.9198	34.0662	34.2026	34.3206	0	193700000000	619	1	38	38	79.3	58.938	541	Q91XD4	Ftcd
Q91VA0	Acyl-coenzyme A synthetase ACSM1, mitochondrial	34.2455	33.9966	34.1765	34.3582	34.0226	34.2076	33.9739	34.0133	33.9108	34.1517	33.7829	33.9418	0	187200000000	552	2	33	33	72.1	64.76	573	Q91VA0;Q8K0L3	Acsm1
P56395	Cytochrome b5	34.3249	33.9266	33.7909	34.2351	34.2761	34.2196	33.8048	34.4521	33.9999	33.7645	33.9499	34.1698	1.9091e-189	184760000000	175	1	7	7	49.3	15.241	134	P56395	Cyb5a
Q99JY0	Trifunctional enzyme subunit beta, mitochondrial;3-ketoacyl-CoA thiolase	34.0872	33.9482	33.8694	34.0157	34.076	33.9493	34.0596	34.3468	34.1143	34.0853	34.2406	34.1831	0	183040000000	608	1	34	34	71.2	51.386	475	Q99JY0	Hadhb
Q8VDD5	Myosin-9	33.6687	33.8849	34.0325	34.4251	34.1044	34.227	34.088	33.4199	34.0319	34.4122	34.1829	33.6811	0	180520000000	1362	1	129	129	60.9	226.37	1960	Q8VDD5	Myh9
P97807	Fumarate hydratase, mitochondrial	34.0178	33.9915	33.8339	34.2441	34.1357	34.1996	33.7336	34.1879	33.7076	34.0294	33.9542	34.0385	0	180470000000	483	1	29	29	65.1	54.356	507	P97807	Fh
Q99KI0	Aconitate hydratase, mitochondrial	33.6216	33.7859	33.5953	34.2601	34.0809	33.9981	34.0986	34.2641	34.116	34.3137	34.166	34.324	0	178780000000	653	1	45	45	63.3	85.462	780	Q99KI0	Aco2
Q922D8	C-1-tetrahydrofolate synthase, cytoplasmic;Methylenetetrahydrofolate dehydrogenase;Methenyltetrahydrofolate cyclohydrolase;Formyltetrahydrofolate synthetase;C-1-tetrahydrofolate synthase, cytoplasmic, N-terminally processed	34.0029	34.0184	33.9737	34.0427	34.2763	34.1614	33.8869	33.9565	33.7713	33.7526	33.9821	34.1606	0	177410000000	673	1	57	57	73.4	101.2	935	Q922D8	Mthfd1
P12787	Cytochrome c oxidase subunit 5A, mitochondrial	33.826	33.7461	33.646	34.0674	33.9129	34.0159	33.6777	34.4744	33.8596	33.9543	34.0447	34.4217	1.4022e-143	176690000000	191	1	8	8	59.6	16.101	146	P12787	Cox5a
P28271	Cytoplasmic aconitate hydratase	34.1794	34.0741	33.9079	34.0573	34.197	34.0357	33.822	34.0478	33.861	33.8953	33.9764	34.0736	0	175930000000	757	1	50	50	67.4	98.124	889	P28271	Aco1
P15532	Nucleoside diphosphate kinase A	33.958	33.5569	33.762	33.9772	33.8316	34.0102	34.1762	34.4267	34.0792	34.0761	33.9375	34.3397	8.6485e-198	174690000000	307	1	14	14	86.2	17.208	152	P15532	Nme1
Q9DCX2	ATP synthase subunit d, mitochondrial	33.7906	33.6986	33.7176	33.8345	33.8339	33.9184	34.0223	34.6243	33.8234	34.1875	34.0821	34.3608	1.059e-201	173860000000	307	1	14	14	85.1	18.749	161	Q9DCX2	Atp5h
P28474	Alcohol dehydrogenase class-3	34.0233	34.1131	34.0641	34.2338	34.217	34.1038	33.6966	33.7297	33.5752	33.9435	33.6223	33.8373	0	171650000000	411	2	23	23	67.9	39.547	374	P28474;Q64437	Adh5
Q9DB77	Cytochrome b-c1 complex subunit 2, mitochondrial	33.7324	33.7411	33.6516	33.8816	33.9088	33.9456	33.8926	34.4397	34.0694	34.0433	34.1512	34.0977	0	170290000000	434	1	24	24	65.3	48.234	453	Q9DB77	Uqcrc2
P68373;Q9JJZ2	Tubulin alpha-1C chain;Tubulin alpha-8 chain	33.9343	33.8041	34.0208	33.9346	34.063	33.7794	33.7991	34.0269	33.7622	34.1738	33.7754	34.017	0	170250000000	500	2	28	28	69.3	49.909	449	P68373;Q9JJZ2	Tuba1c;Tuba8
Q8CAY6	Acetyl-CoA acetyltransferase, cytosolic	33.7782	33.5196	33.5057	33.9928	33.9567	33.762	33.7357	33.9772	33.9257	33.7832	34.0132	34.2081	0	168370000000	345	1	20	20	72.3	41.297	397	Q8CAY6	Acat2
P28665	Murinoglobulin-1	33.6389	33.5142	33.9338	33.6998	33.8666	33.8305	34.2483	34.0076	34.2501	34.2917	33.9289	34.2116	0	166430000000	739	1	55	55	53.9	165.3	1476	P28665	Mug1
Q8CHT0	Delta-1-pyrroline-5-carboxylate dehydrogenase, mitochondrial	33.6041	33.5865	33.4971	33.7895	33.8979	33.8981	33.8805	34.048	33.8342	34.0653	34.1086	34.0907	0	164090000000	453	1	26	26	68.1	61.84	562	Q8CHT0	Aldh4a1
Q9JII6	Alcohol dehydrogenase [NADP(+)]	34.1416	34.1926	33.9797	33.9713	34.1157	34.1473	33.3457	33.7185	33.3481	33.442	33.559	33.8572	0	162030000000	414	1	29	29	86.2	36.586	325	Q9JII6	Akr1a1
Q68FD5	Clathrin heavy chain 1	33.7214	33.6849	33.8728	34.0335	33.9327	34.019	33.8467	33.755	33.8917	34.0905	33.8041	33.7359	0	160500000000	988	1	90	90	67.9	191.55	1675	Q68FD5	Cltc
P51881	ADP/ATP translocase 2;ADP/ATP translocase 2, N-terminally processed	33.4229	34.0638	34.2122	33.8691	33.3398	33.9392	34.1753	33.4593	34.2893	34.113	33.8711	33.313	0	159760000000	383	2	27	27	71.1	32.931	298	P51881;Q3V132	Slc25a5
P50431	Serine hydroxymethyltransferase, cytosolic	33.5691	33.4711	33.5208	33.5245	33.9312	33.671	34.0678	34.128	33.8036	34.1848	34.2885	34.4705	0	158870000000	440	1	38	38	88.7	52.6	478	P50431	Shmt1
Q9DBM2	Peroxisomal bifunctional enzyme;Enoyl-CoA hydratase/3,2-trans-enoyl-CoA isomerase;3-hydroxyacyl-CoA dehydrogenase	33.8842	33.8543	33.5639	33.6213	33.8398	33.5129	33.7266	34.1296	34.1607	33.9722	34.0172	34.1009	0	156930000000	605	1	49	49	77	78.301	718	Q9DBM2	Ehhadh
Q01768	Nucleoside diphosphate kinase B	33.4363	33.344	33.7229	33.5763	33.5211	33.6169	33.9602	34.4538	33.9046	33.9938	33.7464	34.2433	1.9602e-222	154510000000	167	1	13	8	84.2	17.363	152	Q01768	Nme2
P15105	Glutamine synthetase	34.3524	34.0983	34.0648	34.0525	34.0533	33.9618	33.2115	33.6084	33.2906	33.2449	33.2739	33.5634	0	154240000000	443	1	25	25	70.5	42.119	373	P15105	Glul
P06801	NADP-dependent malic enzyme	33.9397	34.0905	33.86	34.0261	34.1698	33.6142	33.4116	33.8398	33.7012	33.5033	33.5703	33.911	0	153620000000	558	1	36	36	74.1	63.953	572	P06801	Me1
Q8VC12	Urocanate hydratase	33.6632	33.6043	33.7152	33.7387	33.8832	33.7482	33.8389	34.0082	33.7901	33.8323	33.8153	33.9115	0	151880000000	528	1	34	34	67.9	74.589	676	Q8VC12	Uroc1
Q91XE0	Glycine N-acyltransferase	34.0241	33.6692	33.8655	33.7753	33.846	33.8656	33.5524	34.0053	33.4785	33.7996	33.7	33.8515	0	151210000000	483	1	25	25	88.5	34.098	296	Q91XE0	Glyat
Q64433	10 kDa heat shock protein, mitochondrial	33.777	33.7314	33.5225	33.7477	33.7212	33.6339	33.6029	34.2588	33.7032	33.538	34.4129	33.9524	2.6641e-55	150560000000	184	1	9	9	68.6	10.963	102	Q64433	Hspe1
P68033	Actin, alpha cardiac muscle 1	33.0125	33.0607	33.3808	33.9291	33.8953	33.3077	33.182	33.3304	34.5961	33.5741	34.8552	33.4532	0	148560000000	139	1	34	14	83.3	42.019	377	P68033	Actc1
P40936	Indolethylamine N-methyltransferase	33.795	34.1137	33.88	33.873	34.6011	34.1301	33.1929	33.4308	33.1528	33.2824	32.9078	33.3846	0	148160000000	295	1	17	17	62.1	29.459	264	P40936	Inmt
Q00897	Alpha-1-antitrypsin 1-4	33.5998	33.4789	33.7255	33.8383	33.62	33.5032	33.9637	34.0867	34.0416	33.7826	33.5676	33.7803	0	146390000000	370	1	21	21	50.6	45.998	413	Q00897	Serpina1d
P17717	UDP-glucuronosyltransferase 2B17	33.4748	34.8131	34.8303	32.9001	31.4782	33.1785	34.0617	32.5649	34.4213	33.1806	32.6258	31.878	0	143240000000	356	1	24	23	56	60.855	530	P17717	Ugt2b17
Q8VCW8	Acyl-CoA synthetase family member 2, mitochondrial	33.8979	33.8945	33.9409	34.017	33.7646	34.0776	33.2804	33.4767	33.3069	33.4265	33.1334	33.3074	0	143160000000	562	1	38	38	66.2	67.95	615	Q8VCW8	Acsf2
P14206	40S ribosomal protein SA	33.7724	33.5271	33.434	33.7274	33.7052	33.8083	33.166	34.1675	33.6176	33.6906	33.7948	34.136	0	142220000000	269	1	19	19	64.1	32.838	295	P14206	Rpsa
P99027	60S acidic ribosomal protein P2	33.7781	33.6848	33.5821	33.9168	33.5441	33.3484	33.5373	34.1755	33.4944	33.8402	33.524	34.0385	1.0538e-266	141260000000	197	1	11	11	82.6	11.651	115	P99027	Rplp2
Q78JT3	3-hydroxyanthranilate 3,4-dioxygenase	33.7007	33.7904	33.5843	33.6576	33.8607	33.723	33.2058	33.6436	33.1451	33.1683	33.5528	33.7119	0	139490000000	385	1	23	23	86.4	32.804	286	Q78JT3	Haao
P07901	Heat shock protein HSP 90-alpha	33.8722	33.5051	33.4758	33.6635	33.835	33.7999	33.6233	33.7632	33.4537	33.6192	33.6596	33.6718	0	138330000000	473	1	56	40	65.6	84.787	733	P07901	Hsp90aa1
O08601	Microsomal triglyceride transfer protein large subunit	33.8712	33.728	33.7634	33.6327	33.7013	33.7213	33.5135	33.4937	33.5325	33.5396	33.6327	33.4553	0	135700000000	522	1	50	50	50.6	99.098	894	O08601	Mttp
Q78PY7	Staphylococcal nuclease domain-containing protein 1	33.6115	33.4469	33.5923	33.5485	33.5533	33.783	33.6149	33.6442	33.5654	33.7226	33.7204	33.8928	0	135480000000	651	1	57	57	71.6	102.09	910	Q78PY7	Snd1
P99029	Peroxiredoxin-5, mitochondrial	33.9634	33.4748	33.6242	33.9601	33.5583	34.0083	33.3869	33.7993	33.0762	33.2282	33.5412	33.6007	2.482e-259	135370000000	258	1	13	13	57.6	21.897	210	P99029	Prdx5
Q63886	UDP-glucuronosyltransferase 1-1	33.0672	34.5377	34.3981	32.7862	31.4709	33.0045	34.3128	31.8397	34.237	33.3796	32.6222	31.7047	0	133660000000	338	3	24	24	55.3	60.047	535	Q63886;Q6ZQM8;P70691	Ugt1a1
Q9D819	Inorganic pyrophosphatase	33.7104	33.4779	33.5108	33.8299	33.8274	33.8115	33.2381	33.8481	33.1601	33.4769	33.4682	33.7065	0	132880000000	419	1	27	27	86.5	32.667	289	Q9D819	Ppa1
O55125	Protein NipSnap homolog 1	33.3368	33.2381	33.3593	33.3928	33.3501	32.9619	33.8473	34.1127	33.7829	33.7863	34.0773	33.9539	0	131160000000	314	1	22	22	66.9	33.363	284	O55125	Nipsnap1
Q9CQ62	2,4-dienoyl-CoA reductase, mitochondrial	33.2946	33.2734	33.0501	33.6574	33.6413	33.4512	33.4793	34.0817	33.6274	33.4671	34.1181	33.9824	0	130850000000	341	1	21	21	57.3	36.213	335	Q9CQ62	Decr1
Q8QZR3		33.8808	33.4179	33.3251	33.3147	33.2975	33.6127	33.5389	34.0194	33.2268	33.392	33.4237	33.9269	0	130440000000	356	1	24	21	72.2	61.94	558	Q8QZR3	Ces2a
P70349	Histidine triad nucleotide-binding protein 1	33.8768	33.591	33.6873	33.5161	33.828	33.7681	33.4036	33.6329	32.9776	33.1513	33.7331	33.2279	0	130340000000	178	1	12	12	79.4	13.777	126	P70349	Hint1
P55264	Adenosine kinase	33.3933	33.4685	33.5607	33.7385	33.8789	33.7719	33.3501	33.6409	33.2618	33.5084	33.6341	33.6515	0	129790000000	452	1	29	29	71.2	40.148	361	P55264	Adk
Q8BH00	Aldehyde dehydrogenase family 8 member A1	33.8371	33.5842	33.6981	33.603	33.6586	33.5872	33.5306	33.4307	33.4746	33.5353	33.3812	33.2574	0	129630000000	511	1	31	31	75.4	53.663	487	Q8BH00	Aldh8a1
Q91X83	S-adenosylmethionine synthase isoform type-1	33.3468	33.3201	33.1357	33.7069	34.1036	33.6074	33.3302	33.6105	33.3051	33.502	33.9512	33.8381	0	129430000000	330	1	23	23	71.5	43.508	396	Q91X83	Mat1a
Q91Z53	Glyoxylate reductase/hydroxypyruvate reductase	33.6765	33.3802	33.6317	33.7485	33.7163	33.6217	33.4659	33.6225	33.3318	33.4003	33.2895	33.4565	0	127700000000	388	1	22	22	75.3	35.328	328	Q91Z53	Grhpr
P50544	Very long-chain specific acyl-CoA dehydrogenase, mitochondrial	33.412	33.3439	33.3561	33.6462	33.5736	33.565	33.4315	33.6151	33.5338	33.6687	33.6017	33.6126	0	126370000000	511	1	42	42	74.2	70.875	656	P50544	Acadvl
Q9QYG0	Protein NDRG2	33.9353	33.4992	33.7469	33.5715	33.5896	33.6739	33.1571	33.5219	33.1605	33.0061	32.8442	33.2703	0	125030000000	308	1	17	17	69.8	40.789	371	Q9QYG0	Ndrg2
Q9D0F9	Phosphoglucomutase-1	33.6149	33.5294	33.5459	33.5449	33.4612	33.6374	33.4208	33.3139	33.3291	33.371	33.3132	33.2082	0	123520000000	585	1	43	43	86.5	61.417	562	Q9D0F9	Pgm1
Q9R0P3	S-formylglutathione hydrolase	33.626	33.4449	33.469	33.5772	33.7008	33.7251	33.292	33.6174	33.1564	33.4605	33.156	33.2562	0	122050000000	309	1	18	18	78.7	31.319	282	Q9R0P3	Esd
Q91V92	ATP-citrate synthase	33.4996	33.2748	33.2994	33.3103	33.7203	33.2528	33.4453	33.473	33.5211	33.7224	33.7554	33.6577	0	121190000000	608	1	51	51	52.6	119.73	1091	Q91V92	Acly
Q9Z2I8	Succinyl-CoA ligase [GDP-forming] subunit beta, mitochondrial	33.2193	33.2822	33.3066	33.5197	33.5379	33.3997	33.4057	33.7961	33.2362	33.6404	33.7278	33.8853	0	121080000000	350	1	27	27	73	46.839	433	Q9Z2I8	Suclg2
Q8VCN5	Cystathionine gamma-lyase	33.3941	33.4117	33.2405	33.5278	33.513	33.6242	33.5416	33.5638	33.4985	33.4217	33.164	33.094	0	119520000000	315	1	23	23	73.1	43.567	398	Q8VCN5	Cth
G3X982		34.1066	34.1992	34.7254	34.1237	33.9289	34.2882	28.2078	26.5596	28.0549	27.2791	26.1223	26.0556	0	117630000000	491	2	64	64	70.9	146.9	1335	G3X982;Q3TYQ9	Aox3
P70296	Phosphatidylethanolamine-binding protein 1;Hippocampal cholinergic neurostimulating peptide	32.6638	32.7925	32.4651	32.7316	32.8358	32.7825	33.7293	34.1716	34.1093	33.9838	33.7936	34.293	0	117140000000	260	1	18	18	95.7	20.83	187	P70296	Pebp1
Q99J08	SEC14-like protein 2	33.4555	33.4264	33.4376	33.2416	33.4712	33.3924	33.4308	33.4615	33.1744	33.2519	33.3363	33.3793	0	116810000000	546	1	31	31	81.1	46.3	403	Q99J08	Sec14l2
Q9DB20	ATP synthase subunit O, mitochondrial	33.1476	33.3141	33.1394	33.4245	33.497	33.4632	33.4841	33.7856	33.3547	33.5666	33.7406	33.3507	0	116200000000	249	1	15	15	72.3	23.363	213	Q9DB20	Atp5o
P68040	Guanine nucleotide-binding protein subunit beta-2-like 1	33.2968	33.0708	33.1506	33.5836	33.5354	33.4786	33.3511	33.712	33.2879	33.3489	33.3879	33.8011	0	116100000000	330	1	25	25	90.9	35.076	317	P68040	Gnb2l1
O08749	Dihydrolipoyl dehydrogenase, mitochondrial	33.0813	33.1461	33.0469	33.6912	33.3971	33.403	33.3578	33.5965	33.4537	33.4654	33.5211	33.6755	0	114460000000	365	1	23	23	53.6	54.272	509	O08749	Dld
P35492	Histidine ammonia-lyase	33.2199	33.3535	33.2607	33.9421	33.9248	33.8171	32.9117	33.1211	32.8468	33.0772	33.0869	33.2445	0	113740000000	448	1	32	32	67.4	72.257	657	P35492	Hal
P57780	Alpha-actinin-4	33.2146	33.1451	33.3002	33.7048	33.5151	33.4826	33.3298	33.2056	33.313	33.5151	33.4816	33.414	0	113620000000	698	1	60	60	73.5	104.98	912	P57780	Actn4
P33267	Cytochrome P450 2F2	33.0042	33.9646	34.2437	31.9362	30.8594	32.3219	34.4478	32.5997	34.3685	33.534	32.5727	31.9745	0	113510000000	414	1	45	45	79.6	55.948	491	P33267	Cyp2f2
O88587	Catechol O-methyltransferase	33.3806	33.7533	33.9057	33.2557	33.1808	33.1374	33.6724	32.7749	33.8014	33.001	32.8457	32.726	0	112710000000	353	1	22	22	75.8	29.486	265	O88587	Comt
Q8R164	Valacyclovir hydrolase	33.1515	33.0505	32.9386	33.3577	33.5395	33.2165	33.3394	33.8718	33.3355	33.3326	33.7261	33.875	8.45e-280	111840000000	335	1	22	22	74.9	32.851	291	Q8R164	Bphl
Q64458	Cytochrome P450 2C29	32.479	33.77	33.8411	31.8168	30.8162	32.3451	34.4608	32.4929	34.6861	33.4582	33.1966	32.122	0	111800000000	397	2	39	38	78.4	55.715	490	Q64458;P56656	Cyp2c29
Q8VCU1	Carboxylesterase 3B	33.5793	33.3461	33.6481	33.0452	33.1175	33.4385	33.3993	33.5196	33.1101	33.1587	32.5076	33.0138	0	111770000000	245	1	19	9	51.1	63.352	571	Q8VCU1	Ces3b
Q922R8	Protein disulfide-isomerase A6	33.2073	32.9815	32.91	33.4355	33.3992	33.3794	33.4174	33.4751	33.2232	33.1735	33.7897	33.7225	0	111670000000	332	1	22	22	59.3	48.1	440	Q922R8	Pdia6
P67778	Prohibitin	33.3612	33.08	33.0782	33.0884	33.2534	33.2806	33.2644	33.3919	33.3044	33.5325	33.6614	33.4876	0	109830000000	293	1	23	23	87.5	29.82	272	P67778	Phb
Q99PL5	Ribosome-binding protein 1	33.0245	33.1061	33.0936	33.3021	33.3787	33.3496	33.3698	33.4115	33.2269	33.558	33.7603	33.6977	0	109540000000	778	1	69	69	42.4	172.88	1605	Q99PL5	Rrbp1
P10518	Delta-aminolevulinic acid dehydratase	32.8773	32.6964	32.5149	32.5279	32.7664	32.8642	33.7573	33.9013	33.7428	33.7798	33.591	33.8856	0	109500000000	342	1	21	21	89.7	36.023	330	P10518	Alad
Q91ZJ5	UTP--glucose-1-phosphate uridylyltransferase	33.4425	33.3582	33.3338	33.5191	33.4794	33.5006	32.8597	33.3131	32.7764	32.9796	33.5045	33.437	0	109430000000	428	1	35	35	69.7	56.979	508	Q91ZJ5	Ugp2
P07759	Serine protease inhibitor A3K	33.4381	33.0181	33.457	33.1349	33.0388	33.0203	33.5589	33.5369	33.8484	33.2653	33.1895	33.215	0	108440000000	308	3	16	16	38	46.879	418	P07759;P29621;Q80X76	Serpina3k
Q5FW57	Glycine N-acyltransferase-like protein	33.0944	32.9259	32.59	33.3199	33.2409	33.1086	33.3463	33.9301	33.4889	33.6396	33.7605	33.5782	0	108190000000	295	1	24	22	91.6	34.168	296	Q5FW57	Gm4952
Q9DBJ1	Phosphoglycerate mutase 1	33.2748	33.1639	33.1236	33.3461	33.3902	33.4213	33.0445	33.5322	33.1618	33.0769	33.41	33.5448	0	107060000000	328	1	16	16	70.5	28.832	254	Q9DBJ1	Pgam1
P84244;P02301	Histone H3.3;Histone H3.3C	33.7451	33.7675	33.7436	32.4863	32.5809	32.5738	33.8366	33.5802	33.379	33.0551	32.4358	32.8801	9.7e-106	106660000000	158	2	6	6	48.5	15.328	136	P84244;P02301	H3f3a;H3f3c
Q9D8E6	60S ribosomal protein L4	33.9819	33.7853	33.5941	31.5639	30.3996	31.1694	33.9712	34.5695	34.1118	32.8811	31.7722	31.7048	0	106350000000	323	1	34	34	54.2	47.153	419	Q9D8E6	Rpl4
Q9DCN2	NADH-cytochrome b5 reductase 3;NADH-cytochrome b5 reductase 3 membrane-bound form;NADH-cytochrome b5 reductase 3 soluble form	32.6898	33.3884	33.6551	32.8565	32.6004	32.8512	33.8576	32.7586	34.0443	33.7915	32.9876	32.9523	0	105510000000	338	1	22	22	79.7	34.127	301	Q9DCN2	Cyb5r3
P51174	Long-chain specific acyl-CoA dehydrogenase, mitochondrial	32.8998	32.87	32.8998	33.453	33.3431	33.2792	33.2777	33.5354	33.3116	33.4738	33.5851	33.5517	0	105050000000	328	1	24	24	47.7	47.907	430	P51174	Acadl
P52196	Thiosulfate sulfurtransferase	33.3815	33.2563	33.1112	33.1091	33.3569	33.3766	33.1626	33.3336	33.0972	33.5227	33.4529	33.1755	5.5062e-205	105020000000	238	1	18	18	63.3	33.466	297	P52196	Tst
P05201	Aspartate aminotransferase, cytoplasmic	33.0968	32.8181	32.7842	33.3212	33.5883	33.2607	33.0439	33.5063	33.3215	33.2781	33.6629	33.6053	0	104890000000	393	1	31	31	83.1	46.247	413	P05201	Got1
Q9WTP6	Adenylate kinase 2, mitochondrial;Adenylate kinase 2, mitochondrial, N-terminally processed	32.8843	33.084	32.6968	33.2936	33.3868	33.2062	33.2923	33.5326	33.1886	33.4782	33.3633	33.4486	1.8385e-302	104230000000	306	1	17	17	76.2	26.468	239	Q9WTP6	Ak2
Q9DCY0	Glycine N-acyltransferase-like protein Keg1	33.4315	33.3204	33.2839	33.0894	33.1261	33.0524	33.1962	33.5894	33.1008	33.4603	33.2008	33.2897	0	103830000000	332	1	20	20	82.7	33.723	295	Q9DCY0	Keg1
Q8VCX1	3-oxo-5-beta-steroid 4-dehydrogenase	33.1229	32.9881	32.9998	33.2625	33.7417	33.2403	33.1647	33.407	33.1866	33.0302	33.0772	33.5066	0	103290000000	324	1	25	25	84.3	37.289	325	Q8VCX1	Akr1d1
P29391;P49945	Ferritin light chain 1;Ferritin light chain 2	32.0404	32.4041	32.3968	33.9266	33.502	33.2342	32.604	33.5791	32.654	33.5011	34.2097	33.9095	2.714e-264	103260000000	249	2	15	15	76.5	20.802	183	P29391;P49945	Ftl1;Ftl2
Q921G7	Electron transfer flavoprotein-ubiquinone oxidoreductase, mitochondrial	32.9924	32.9667	33.048	33.3018	33.035	33.1848	33.2923	33.4767	33.2979	33.4876	33.3366	33.3388	0	101670000000	494	1	36	36	64.9	68.09	616	Q921G7	Etfdh
P08003	Protein disulfide-isomerase A4	33.1926	32.9837	33.1572	33.3185	33.3127	33.286	33.1554	33.2741	33.0381	33.3996	33.1787	33.3244	0	101380000000	596	1	52	52	60.7	71.982	638	P08003	Pdia4
P43024	Cytochrome c oxidase subunit 6A1, mitochondrial	32.9327	32.8513	32.8446	33.2623	33.2572	33.2555	33.0204	34.0304	32.9724	33.0771	33.1703	33.4951	8.2708e-101	100450000000	180	1	5	5	64	12.352	111	P43024	Cox6a1
Q9JKR6	Hypoxia up-regulated protein 1	33.3052	33.1081	33.1619	33.2413	33.317	33.344	33.0889	33.346	32.9172	33.1045	33.1319	33.2268	0	100310000000	668	1	49	49	48.3	111.18	999	Q9JKR6	Hyou1
Q9JLJ2	4-trimethylaminobutyraldehyde dehydrogenase	33.1409	32.9759	32.873	33.213	33.2437	33.3805	33.0974	33.2415	33.0349	33.2019	33.2207	33.4787	0	99568000000	436	1	33	33	82	53.514	494	Q9JLJ2	Aldh9a1
Q8BH95	Enoyl-CoA hydratase, mitochondrial	32.8172	32.8158	32.6756	33.3668	33.1404	33.2199	33.2273	33.3092	33.2026	33.3521	33.649	33.5691	0	98882000000	263	1	19	19	62.1	31.474	290	Q8BH95	Echs1
Q91VR2	ATP synthase subunit gamma, mitochondrial	32.9673	32.8503	32.8536	32.9547	33.1805	33.1473	33.2034	33.6053	33.3489	33.2392	33.2305	33.4299	1.8188e-266	98652000000	331	1	14	14	47.7	32.886	298	Q91VR2	Atp5c1
P00405	Cytochrome c oxidase subunit 2	32.0536	33.7765	33.7754	32.7297	30.6049	32.893	34.078	32.2568	33.9806	33.3797	33.1099	31.5055	2.1025e-128	98532000000	130	1	8	8	60.8	25.976	227	P00405	Mtco2
P60843	Eukaryotic initiation factor 4A-I	33.1955	32.9403	33.096	33.2781	33.2749	33.3153	33.0585	33.4189	32.8485	33.1296	33.0951	33.3648	0	98454000000	390	1	31	31	82.8	46.153	406	P60843	Eif4a1
O70475	UDP-glucose 6-dehydrogenase	33.3593	33.2217	33.2774	33.2074	33.0698	33.4433	32.9757	32.9501	32.9632	32.9974	32.7961	32.9976	0	97210000000	396	1	35	35	79.7	54.831	493	O70475	Ugdh
Q80XN0	D-beta-hydroxybutyrate dehydrogenase, mitochondrial	32.8981	32.9022	32.7871	33.1371	33.148	32.7613	33.3879	33.6204	33.3469	33.4827	33.2583	33.3338	0	96550000000	298	1	21	21	62.7	38.299	343	Q80XN0	Bdh1
Q8BVI4	Dihydropteridine reductase	33.191	33.0196	32.861	33.3268	33.4601	33.2711	32.7985	33.4611	32.8699	32.9553	33.0296	33.2368	0	96256000000	274	1	16	16	67.6	25.57	241	Q8BVI4	Qdpr
Q91VS7	Microsomal glutathione S-transferase 1	32.2703	33.5399	33.4734	32.9863	32.1853	33.0572	33.6614	32.2433	33.7339	33.1133	33.6101	32.7021	3.8307e-271	96000000000	152	1	10	10	69	17.551	155	Q91VS7	Mgst1
P54071	Isocitrate dehydrogenase [NADP], mitochondrial	32.8347	32.7264	32.8372	33.4131	33.5045	33.1223	32.8968	33.2204	33.3887	33.2588	33.3743	33.2594	0	95867000000	342	1	27	26	59.5	50.906	452	P54071	Idh2
Q9DBA8	Probable imidazolonepropionase	33.2265	33.028	33.0077	33.4097	33.5823	33.3567	32.9667	32.976	32.765	33.0163	33.1449	33.0789	0	95816000000	348	1	24	24	84.5	46.488	426	Q9DBA8	Amdhd1
Q99K67	Alpha-aminoadipic semialdehyde synthase, mitochondrial;Lysine ketoglutarate reductase;Saccharopine dehydrogenase	33.0452	33.0547	32.925	33.398	33.4785	33.1535	32.8371	33.0285	33.015	33.0588	33.1547	33.0446	0	95726000000	490	1	53	53	67.6	102.97	926	Q99K67	Aass
P97872	Dimethylaniline monooxygenase [N-oxide-forming] 5	32.8153	33.698	33.5608	32.5443	31.9076	32.3207	33.6335	32.4297	33.6355	33.1066	32.7676	32.0862	0	94678000000	393	1	31	31	64.5	60	533	P97872	Fmo5
P53657	Pyruvate kinase PKLR	33.335	33.6042	33.3515	33.177	33.5652	32.949	32.7417	32.7682	32.7282	32.6943	32.7855	33.0148	0	94660000000	360	1	33	33	57.5	62.308	574	P53657	Pklr
P11714	Cytochrome P450 2D9	32.8091	33.6072	33.722	32.0832	31.1839	32.4147	33.8165	32.6747	34.0858	33.1977	32.7921	32.1185	0	94403000000	311	1	30	27	72.2	56.949	504	P11714	Cyp2d9
P45952	Medium-chain specific acyl-CoA dehydrogenase, mitochondrial	32.991	33.038	32.6682	33.1386	33.1406	33.1441	32.7707	33.3058	32.9829	33.2398	33.5339	33.4911	0	94016000000	331	1	26	26	59.9	46.481	421	P45952	Acadm
P62082	40S ribosomal protein S7	32.992	32.8273	32.8415	32.8551	32.9543	33.1533	32.8593	33.5105	32.8927	33.0112	32.997	33.3085	2.6145e-245	93328000000	355	1	18	18	70.6	22.127	194	P62082	Rps7
Q9EQF5	Dihydropyrimidinase	32.9866	33.0215	32.7987	33.1965	33.4684	33.0943	33.0812	33.1161	32.9118	32.9875	33.3165	33.3054	0	93026000000	393	1	29	29	66.3	56.724	519	Q9EQF5	Dpys
Q02053	Ubiquitin-like modifier-activating enzyme 1	33.2232	33.1463	33.1456	33.0574	33.3993	33.1501	32.9033	33.0359	32.7802	33.0192	33.0537	33.1565	0	93011000000	522	2	48	48	65.7	117.81	1058	Q02053;P31254	Uba1
P42125	Enoyl-CoA delta isomerase 1, mitochondrial	33.2738	32.9707	33.0843	33.3126	33.133	33.2061	33.1784	33.0945	32.9484	32.9731	32.8027	33.0466	1.1292e-284	92596000000	274	1	18	18	65.4	32.25	289	P42125	Eci1
Q9QXE0	2-hydroxyacyl-CoA lyase 1	32.9272	32.8318	32.9272	33.295	33.4433	33.0635	32.9083	33.0879	32.9482	32.9961	33.1574	33.1723	0	91255000000	469	1	30	30	62.5	63.66	581	Q9QXE0	Hacl1
A2ATU0	Probable 2-oxoglutarate dehydrogenase E1 component DHKTD1, mitochondrial	31.1447	31.1231	31.2604	31.5897	31.6306	31.2913	33.7829	33.8799	33.8301	34.0057	34.0277	34.1371	0	88498000000	408	1	37	37	63.2	102.79	921	A2ATU0	Dhtkd1
P47955	60S acidic ribosomal protein P1	32.9635	32.7047	32.9516	32.9888	33.2947	32.7324	32.3734	33.4654	32.4733	32.5578	32.9135	33.0083	7.1196e-148	87554000000	133	1	4	4	79.8	11.475	114	P47955	Rplp1
O88451	Retinol dehydrogenase 7	32.4495	33.6726	33.7563	32.1142	31.3492	32.6902	33.8696	31.7404	33.8847	33.1744	32.5049	31.7775	0	87229000000	207	1	24	24	63.3	35.66	316	O88451	Rdh7
Q9Z0X1	Apoptosis-inducing factor 1, mitochondrial	32.9766	32.8798	32.7997	32.8105	32.9843	32.7972	32.9874	33.41	33.1205	33.101	33.0386	33.0914	0	85873000000	407	1	32	32	58.7	66.765	612	Q9Z0X1	Aifm1
P23492	Purine nucleoside phosphorylase	33.0259	32.822	32.838	32.978	33.2049	32.9953	32.6346	33.5388	32.8556	32.8695	32.8	33.2019	0	85419000000	244	1	17	17	72.3	32.277	289	P23492	Pnp
Q99PG0	Arylacetamide deacetylase	33.3358	33.5737	33.5487	32.8168	32.7224	33.1004	32.6789	32.1084	32.7306	32.6001	32.0826	32.1717	0	84499000000	250	1	23	23	54.5	45.25	398	Q99PG0	Aadac
P09671	Superoxide dismutase [Mn], mitochondrial	32.6809	32.7798	32.8759	32.982	33.0752	33.0466	32.7243	33.2973	32.8308	32.9269	33.1313	33.2148	1.0267e-290	84338000000	248	1	13	13	73.4	24.603	222	P09671	Sod2
Q8R086	Sulfite oxidase, mitochondrial	32.5772	32.5883	32.4657	33.0721	32.9679	32.9277	32.9038	33.2035	32.8872	33.169	33.265	33.245	0	84170000000	335	1	23	23	59.5	60.755	546	Q8R086	Suox
P14824	Annexin A6	33.0039	32.8233	33.006	33.0866	33.174	33.0119	32.6489	32.9312	32.7261	32.7327	32.997	32.9963	0	83510000000	504	1	52	52	77.7	75.884	673	P14824	Anxa6
P29758	Ornithine aminotransferase, mitochondrial	33.281	32.9225	32.7893	33.4716	33.5751	33.8613	31.458	32.0303	31.9618	32.1574	32.2693	32.1769	0	83262000000	328	1	30	30	81.1	48.354	439	P29758	Oat
Q8CIM7	Cytochrome P450 2D26	32.2401	33.5055	33.5412	32.4644	31.7727	32.7511	33.5911	31.9137	33.8239	33.1022	32.5151	31.8527	0	83164000000	301	1	31	31	69.6	56.975	500	Q8CIM7	Cyp2d26
P01027	Complement C3;Complement C3 beta chain;Complement C3 alpha chain;C3a anaphylatoxin;Acylation stimulating protein;Complement C3b alpha chain;Complement C3c alpha chain fragment 1;Complement C3dg fragment;Complement C3g fragment;Complement C3d fragment;Complement C3f fragment;Complement C3c alpha chain fragment 2	32.6019	32.5358	32.7695	32.9115	33.2498	32.9946	32.9741	32.5257	33.0501	33.6199	32.8477	32.7273	0	82748000000	664	1	79	79	58.3	186.48	1663	P01027	C3
O88569	Heterogeneous nuclear ribonucleoproteins A2/B1	32.9308	32.7857	32.6393	33.0041	32.7997	32.6498	32.9113	33.1947	32.7579	32.8229	33.0221	33.1548	0	82691000000	427	1	25	25	67.4	37.402	353	O88569	Hnrnpa2b1
Q9CR68	Cytochrome b-c1 complex subunit Rieske, mitochondrial;Cytochrome b-c1 complex subunit 11	33.1564	32.8371	32.9143	32.6219	32.6868	32.7905	32.8848	33.2642	33.0897	32.9717	32.8757	33.0871	0	82608000000	227	1	16	16	62.4	29.367	274	Q9CR68	Uqcrfs1
P62908	40S ribosomal protein S3	33.0823	32.8609	32.8314	32.7478	32.9084	32.9739	32.9296	33.0792	32.9122	33.0916	32.9189	32.9596	2.67e-278	82424000000	273	1	25	25	74.9	26.674	243	P62908	Rps3
Q9QXX4	Calcium-binding mitochondrial carrier protein Aralar2	32.9234	33.2252	33.2616	32.4826	32.2659	32.7665	33.3123	32.7054	33.3031	33.134	32.5896	32.1051	0	82135000000	441	1	38	38	73.5	74.466	676	Q9QXX4	Slc25a13
Q9WUM5	Succinyl-CoA ligase [ADP/GDP-forming] subunit alpha, mitochondrial	32.9287	32.7783	32.5864	32.7491	32.9969	32.9934	32.864	32.8119	32.8395	32.9357	33.2325	33.056	0	81716000000	325	1	17	17	38.4	36.154	346	Q9WUM5	Suclg1
P13707	Glycerol-3-phosphate dehydrogenase [NAD(+)], cytoplasmic	33.0056	33.324	32.969	33.1485	33.0232	33.1231	32.559	32.6499	32.6179	32.5638	32.503	32.707	0	81631000000	333	1	29	29	85.1	37.572	349	P13707	Gpd1
P63242	Eukaryotic translation initiation factor 5A-1	32.7134	32.575	32.7496	33.0902	32.9095	33.2216	32.9292	33.0161	32.6158	33.0605	32.5935	32.9643	0	81557000000	271	2	16	16	67.5	16.832	154	P63242;Q8BGY2	Eif5a
O08756	3-hydroxyacyl-CoA dehydrogenase type-2	32.7668	32.7663	32.8531	33.3024	33.0521	33.2044	32.605	33.1312	32.5348	32.7123	32.8024	33.0252	0	81521000000	208	1	15	15	67	27.418	261	O08756	Hsd17b10
P19783	Cytochrome c oxidase subunit 4 isoform 1, mitochondrial	32.3011	32.7899	32.7994	32.8049	32.5998	33.1218	33.1114	32.5875	33.2999	33.0728	33.2759	32.9394	6.809e-121	81112000000	181	1	14	14	57.4	19.53	169	P19783	Cox4i1
Q9CZU6	Citrate synthase, mitochondrial	32.5337	32.7521	32.8228	32.7163	32.632	33.1134	33.0272	32.741	33.0882	33.0397	33.0321	32.9644	0	81016000000	292	1	23	23	55.6	51.736	464	Q9CZU6	Cs
Q60932	Voltage-dependent anion-selective channel protein 1	32.6736	32.7461	32.8344	32.9443	32.8472	32.6808	32.959	33.1281	32.9162	32.6972	32.6974	33.0054	0	80755000000	244	1	18	18	77.7	32.351	296	Q60932	Vdac1
P11589	Major urinary protein 2	32.3885	32.771	32.6118	32.5755	32.4065	32.3365	33.2567	33.7829	33.0889	33.3803	32.0924	32.2393	0	80418000000	69	1	21	2	77.8	20.663	180	P11589	Mup2
Q91X91	Nicotinate-nucleotide pyrophosphorylase [carboxylating]	32.7822	32.7473	32.8265	32.7663	32.9074	32.7909	32.8129	33.0556	32.7425	32.9268	32.9899	33.2235	4.4264e-223	80407000000	255	1	14	14	58.2	31.53	299	Q91X91	Qprt
Q8VC28	Aldo-keto reductase family 1 member C13	33.058	32.9239	33.003	32.9431	32.9959	33.1272	32.613	32.9104	32.4592	32.5998	32.516	32.7902	0	80034000000	301	1	25	25	83.3	37.057	323	Q8VC28	Akr1c13
Q91X34	Bile acid-CoA:amino acid N-acyltransferase	33.0563	32.7082	32.6968	32.4808	32.8952	32.6801	33.0176	33.3506	32.8874	32.7015	32.9292	33.0451	3.3947e-266	80000000000	256	1	20	20	58.1	46.481	420	Q91X34	Baat
Q91VD9	NADH-ubiquinone oxidoreductase 75 kDa subunit, mitochondrial	32.5042	32.6107	32.4393	32.9796	32.8259	32.7718	32.8802	33.1098	32.9729	33.1177	33.0858	33.3412	0	79719000000	401	1	43	43	66.4	79.776	727	Q91VD9	Ndufs1
Q8BFR5	Elongation factor Tu, mitochondrial	32.6723	32.5812	32.6097	33.0161	33.0363	33.0491	32.7565	33.1177	32.7386	32.9768	32.8349	33.0386	0	79104000000	397	1	29	29	66.2	49.508	452	Q8BFR5	Tufm
Q9D172	ES1 protein homolog, mitochondrial	32.3741	32.4949	32.4885	32.8455	32.8095	32.5738	32.8171	33.2741	32.8516	32.9624	33.0594	33.4571	1.4927e-278	77052000000	191	1	13	13	57.5	28.09	266	Q9D172	D10Jhu81e
Q9CXN7	Phenazine biosynthesis-like domain-containing protein 2	32.7821	32.8202	32.5596	32.8687	32.8213	32.8558	32.6528	33.1761	32.6188	32.6932	32.8228	33.1519	0	76496000000	273	1	23	23	81.2	31.983	288	Q9CXN7	Pbld2
Q8BHN3	Neutral alpha-glucosidase AB	33.1578	32.7105	32.8955	32.8945	32.7897	32.7321	32.6919	32.9787	32.6455	32.7207	32.7073	32.65	0	75897000000	439	1	44	44	63.6	106.91	944	Q8BHN3	Ganab
O35129	Prohibitin-2	32.6242	32.5892	32.5201	32.89	32.8708	32.7694	32.8647	33.1227	32.7885	32.7659	32.9519	32.8405	2.9943e-274	75632000000	229	1	19	19	71.6	33.296	299	O35129	Phb2
Q8VCR7	Alpha/beta hydrolase domain-containing protein 14B	32.7594	32.5998	32.7257	32.901	32.8819	32.8289	32.5509	33.2865	32.7555	32.5795	32.6965	33.0436	6.9315e-167	75444000000	128	1	8	8	47.6	22.45	210	Q8VCR7	Abhd14b
P34884	Macrophage migration inhibitory factor	32.4092	32.262	32.1168	32.2141	32.3737	32.0609	32.4975	32.8283	32.206	32.4254	32.1054	32.7042	2.0714e-114	74786000000	123	1	7	7	89.6	12.504	115	P34884	Mif
Q8BW75	Amine oxidase [flavin-containing] B	32.6738	32.8949	32.8345	32.4042	32.2915	32.6394	33.2391	32.7459	33.2144	33.0455	32.7407	32.3052	0	74719000000	347	1	27	27	68.3	58.557	520	Q8BW75	Maob
P24369	Peptidyl-prolyl cis-trans isomerase B	32.6207	32.5564	32.6003	32.8525	32.8431	32.9052	32.7844	33.079	32.7017	32.8266	32.7701	32.7773	3.9062e-187	74313000000	216	1	17	17	64.8	23.713	216	P24369	Ppib
P61979	Heterogeneous nuclear ribonucleoprotein K	32.7104	32.6293	32.7549	32.8015	32.8958	32.708	32.7228	33.1143	32.4847	32.7361	32.5929	33.0458	0	74123000000	312	1	25	25	61.3	50.976	463	P61979	Hnrnpk
Q61598	Rab GDP dissociation inhibitor beta	32.7417	32.5119	32.7293	32.8176	32.9766	32.907	32.54	32.8888	32.5928	32.6333	32.7142	32.7169	0	72849000000	401	1	37	37	80	50.537	445	Q61598	Gdi2
Q9JHI5	Isovaleryl-CoA dehydrogenase, mitochondrial	32.6312	32.7105	32.5604	32.853	32.931	32.8572	32.3515	32.4719	32.2541	32.5895	32.629	32.8132	0	72752000000	268	1	21	21	63	46.325	424	Q9JHI5	Ivd
Q8VDJ3	Vigilin	32.5924	32.527	32.5352	32.8812	32.895	32.8737	32.5416	32.6566	32.5967	32.8745	32.8939	32.9525	0	72428000000	597	1	65	65	53.8	141.74	1268	Q8VDJ3	Hdlbp
P97364	Selenide, water dikinase 2	32.7274	32.8354	32.6786	32.5695	32.6943	32.749	32.6275	32.6032	32.5957	32.6202	32.6513	32.8498	0	70788000000	243	1	18	18	65.7	47.833	452	P97364	Sephs2
P61922	4-aminobutyrate aminotransferase, mitochondrial	32.5873	32.554	32.6982	32.7015	32.4484	32.7451	32.8	32.7654	32.8906	32.8365	32.5739	32.2709	0	69440000000	416	1	35	35	79	56.451	500	P61922	Abat
Q05421	Cytochrome P450 2E1	31.9546	33.4048	33.3372	31.673	30.1448	31.8929	33.7174	31.4679	33.963	32.3129	31.9119	30.9708	3.1445e-286	69423000000	318	1	33	33	66.7	56.804	493	Q05421	Cyp2e1
P52840	Sulfotransferase 1A1	32.512	31.9709	32.266	32.9979	33.2138	32.5181	32.5301	33.0363	32.4847	32.7362	32.7453	32.59	2.1868e-248	69118000000	342	1	22	22	74.6	33.974	291	P52840	Sult1a1
Q99P30	Peroxisomal coenzyme A diphosphatase NUDT7	32.6308	32.553	32.8788	32.4296	32.5956	32.5776	32.7511	32.9872	32.8323	32.7263	31.9465	32.9112	0	68813000000	230	1	17	17	62.3	26.856	236	Q99P30	Nudt7
P16546	Spectrin alpha chain, non-erythrocytic 1	32.4094	32.3556	32.4935	32.8986	32.7391	32.85	32.5506	32.7235	32.5215	32.6804	32.6753	32.8277	0	68139000000	803	1	116	116	60.2	284.59	2472	P16546	Sptan1
P38060	Hydroxymethylglutaryl-CoA lyase, mitochondrial	32.3033	32.3904	32.2529	32.8895	32.8965	32.6357	32.4071	32.7558	32.4198	32.647	32.921	33.0645	6.6063e-269	67925000000	259	2	16	16	52.6	34.238	325	P38060;Q8JZS7	Hmgcl
O35423	Serine--pyruvate aminotransferase, mitochondrial	31.8109	31.5824	31.7832	32.0679	32.2935	31.9366	33.1845	33.5975	33.0338	33.0967	33.1607	33.1596	0	67750000000	288	1	20	20	58.5	45.912	414	O35423	Agxt
Q91ZA3	Propionyl-CoA carboxylase alpha chain, mitochondrial	32.3762	32.307	32.2704	32.6535	32.5974	32.659	32.6365	32.7764	32.7195	32.9464	33.0022	32.9544	0	67498000000	402	1	42	42	66.2	79.921	724	Q91ZA3	Pcca
Q9CQQ7	ATP synthase subunit b, mitochondrial	32.1819	32.2929	32.3291	32.6749	32.3185	32.6742	32.7964	32.7774	32.8271	32.7479	32.6331	32.7156	3.5004e-134	66593000000	182	1	15	15	52.3	28.948	256	Q9CQQ7	Atp5f1
P62259	14-3-3 protein epsilon	32.4655	32.3478	32.5256	32.7653	32.7882	32.774	32.4678	32.9819	32.345	32.759	32.1773	32.8652	5.2158e-232	66462000000	264	1	22	22	72.5	29.174	255	P62259	Ywhae
O08807	Peroxiredoxin-4	32.5043	32.3443	32.3948	32.5251	32.7764	32.7038	32.3505	32.7767	32.3842	32.7003	32.6596	32.6852	4.1645e-233	66111000000	200	1	13	12	61.7	31.052	274	O08807	Prdx4
Q8QZR5	Alanine aminotransferase 1	32.5651	32.4959	32.4592	32.6364	32.6283	32.5577	32.5131	32.9243	32.5446	32.3954	32.682	32.8577	0	65983000000	268	1	28	28	67.1	55.142	496	Q8QZR5	Gpt
P62897	Cytochrome c, somatic	32.6346	32.5811	32.2525	32.3621	32.3813	32.622	32.6631	32.6379	32.551	32.4714	33.1568	32.7371	6.2946e-211	65867000000	240	3	14	14	61.9	11.605	105	P62897;CON__P62894;P00015	Cycs
Q9D8N0	Elongation factor 1-gamma	32.7219	32.3461	32.5915	32.5937	32.5168	32.5965	32.6217	32.5363	32.5386	32.7157	32.6249	32.5035	1.8505e-250	65027000000	318	1	21	21	61.3	50.06	437	Q9D8N0	Eef1g
Q99KB8	Hydroxyacylglutathione hydrolase, mitochondrial	32.4395	32.4727	32.3039	32.5197	32.7465	32.8355	32.4108	32.712	32.328	32.511	32.6366	32.836	9.1296e-282	65001000000	216	1	13	13	56	34.084	309	Q99KB8	Hagh
Q99LX0	Protein DJ-1	32.3877	32.6841	32.2565	32.6604	32.5069	32.4569	32.4574	32.7299	32.4907	32.4472	32.9301	33.0889	0	64884000000	260	1	20	20	91.5	20.021	189	Q99LX0	Park7
P06745	Glucose-6-phosphate isomerase	32.4536	32.6497	32.6854	32.56	32.474	32.6349	32.4763	32.3729	32.6356	32.7302	32.5127	32.2594	0	64246000000	293	2	30	30	66.3	62.766	558	P06745;CON__Q3ZBD7	Gpi
Q9D826	Peroxisomal sarcosine oxidase	32.4842	32.2392	32.3189	32.6925	32.7279	32.2006	32.5698	32.9603	32.6842	32.652	32.6603	32.7019	0	64013000000	290	1	25	25	76.2	43.846	390	Q9D826	Pipox
Q8CGK3	Lon protease homolog, mitochondrial	32.5905	32.4563	32.2518	32.675	32.5697	32.4658	32.4179	32.686	32.4747	32.5968	32.7292	32.7249	0	63511000000	402	1	46	46	63.6	105.84	949	Q8CGK3	Lonp1
P29699	Alpha-2-HS-glycoprotein	32.0104	31.9914	31.9263	32.7293	32.9151	32.9334	32.2888	32.1234	32.1754	32.7317	32.7848	32.5362	2.2365e-243	63454000000	191	2	11	11	46.4	37.325	345	P29699;CON__P12763	Ahsg
P26043	Radixin	32.499	32.4329	32.3842	32.4102	32.6116	32.527	32.4304	32.6797	32.2514	32.5383	32.6352	32.7241	0	62965000000	613	1	47	47	63.5	68.542	583	P26043	Rdx
P80314	T-complex protein 1 subunit beta	32.4542	32.3625	32.2382	32.7559	32.8958	32.7481	32.283	32.6384	32.3006	32.3316	32.605	32.7049	0	62913000000	376	1	34	34	70.8	57.477	535	P80314	Cct2
Q8K157	Aldose 1-epimerase	32.6554	32.3443	32.6999	32.2926	32.5772	32.7235	32.4867	32.7896	32.235	32.2966	32.2298	32.3537	6.7798e-225	62657000000	182	1	13	13	59.9	37.798	342	Q8K157	Galm
P62702	40S ribosomal protein S4, X isoform	32.7692	32.7318	32.739	31.7507	31.7504	32.0247	32.9327	33.1717	32.9134	32.4352	32.1471	32.1358	5.6033e-214	62488000000	287	1	22	22	65.4	29.597	263	P62702	Rps4x
Q8BK48		32.6788	32.3653	32.291	32.3901	32.5419	32.4932	32.4281	32.8855	32.4971	32.5538	32.4061	32.8003	0	62483000000	320	1	26	26	59.6	62.317	559	Q8BK48	Ces2e
Q91V76	Ester hydrolase C11orf54 homolog	32.4902	32.4339	32.2706	32.5872	32.5766	32.7078	32.059	32.7079	32.226	32.2814	32.3528	32.8245	9.5646e-252	61907000000	233	1	19	19	64.4	34.995	315	Q91V76
P97351	40S ribosomal protein S3a	32.6169	32.4005	32.493	32.1166	32.2692	32.2665	32.7484	32.7979	32.558	32.5198	32.4216	32.7299	9.7441e-218	61396000000	216	1	21	21	56.4	29.885	264	P97351	Rps3a
P14869	60S acidic ribosomal protein P0	32.5304	32.5061	32.2575	32.4539	32.5619	32.4606	32.4529	32.8389	32.3612	32.7587	32.1164	32.5322	1.5151e-258	60994000000	187	1	15	15	60.3	34.216	317	P14869	Rplp0
P24456	Cytochrome P450 2D10	32.1323	33.3543	33.3168	31.5086	30.8776	32.0933	32.952	31.1994	33.2086	32.091	31.685	30.9098	0	60898000000	284	1	28	16	63.1	57.233	504	P24456	Cyp2d10
P18760	Cofilin-1	32.2695	32.1302	32.2689	32.7231	32.7646	32.7477	32.1817	32.3608	32.0895	32.5268	32.7646	32.6212	8.0666e-255	60413000000	242	1	14	14	74.7	18.559	166	P18760	Cfl1
P62983;P62984;P0CG49;P0CG50	Ubiquitin-40S ribosomal protein S27a;Ubiquitin;40S ribosomal protein S27a;Ubiquitin-60S ribosomal protein L40;Ubiquitin;60S ribosomal protein L40;Polyubiquitin-B;Ubiquitin;Polyubiquitin-C;Ubiquitin;Ubiquitin-related 1;Ubiquitin-related 2	32.5323	32.2505	32.3457	32.6379	32.1528	32.2441	32.8442	32.8313	32.2549	32.618	32.0821	32.5663	8.825e-111	60155000000	203	4	9	9	58.3	17.951	156	P62983;P62984;P0CG49;P0CG50	Rps27a;Uba52;Ubb;Ubc
P48036	Annexin A5	32.4173	32.3472	32.3846	32.654	32.8664	32.5831	31.9981	32.4873	31.816	32.1733	32.4658	32.4071	0	59892000000	311	1	26	26	72.7	35.752	319	P48036	Anxa5
Q9DBE0	Cysteine sulfinic acid decarboxylase	33.5346	33.7512	33.2784	32.6243	32.3949	32.7562	30.1757	30.8001	30.3727	29.6392	30.1382	30.6884	0	59786000000	237	2	25	25	52.5	55.144	493	Q9DBE0;Q80WP8	Csad
Q8BG05	Heterogeneous nuclear ribonucleoprotein A3	32.2738	32.3324	32.2082	32.6563	32.5744	32.4513	32.3493	32.5533	32.2989	32.4648	32.4963	32.648	0	59289000000	309	1	23	23	52.5	39.652	379	Q8BG05	Hnrnpa3
P53395	Lipoamide acyltransferase component of branched-chain alpha-keto acid dehydrogenase complex, mitochondrial	32.2405	32.0021	32.1986	32.6342	32.4446	32.5096	32.44	32.7131	32.2667	32.6003	32.7844	32.6792	9.8169e-217	59247000000	277	1	26	26	60.6	53.246	482	P53395	Dbt
Q64471	Glutathione S-transferase theta-1	32.4196	32.3527	32.1573	32.6986	32.5308	32.679	32.2457	32.2113	32.1739	32.5109	32.4752	32.3451	2.4073e-246	59087000000	266	1	19	19	74.6	27.374	240	Q64471	Gstt1
Q99L13	3-hydroxyisobutyrate dehydrogenase, mitochondrial	32.2955	32.0579	32.3216	32.5312	32.5437	32.6131	32.0324	32.4302	32.4703	32.5455	32.838	32.5976	0	58905000000	283	1	20	20	67.5	35.44	335	Q99L13	Hibadh
Q9CPR4	60S ribosomal protein L17	32.8175	32.9039	32.9956	31.0955	30.6696	31.0321	32.9818	33.5339	33.0319	32.2804	30.8932	31.6703	3.2179e-120	58639000000	162	1	15	15	52.7	21.423	184	Q9CPR4	Rpl17
Q9CRB3	5-hydroxyisourate hydrolase	32.2887	32.3689	32.1974	32.6441	32.4977	32.4139	32.2894	32.9167	32.1131	32.4089	32.2766	32.7474	2.1592e-292	57939000000	129	1	9	9	93.2	13.559	118	Q9CRB3	Urah
O35488	Very long-chain acyl-CoA synthetase	32.0168	33.0893	33.4587	31.4583	29.9537	31.628	33.1751	31.4526	33.3757	32.1181	31.4468	30.6193	0	57768000000	387	1	45	45	60.3	70.422	620	O35488	Slc27a2
Q61171	Peroxiredoxin-2	32.2618	32.4184	32.4172	32.2638	32.3935	32.1833	32.3995	32.6538	32.5838	32.5955	32.1681	32.2946	2.8329e-246	57636000000	150	1	14	14	83.3	21.778	198	Q61171	Prdx2
P07309	Transthyretin	32.2693	32.2776	32.131	32.1202	32.411	32.3112	32.2671	32.6346	32.4668	32.5279	32.7112	33.1016	0	57219000000	172	1	10	10	67.3	15.776	147	P07309	Ttr
A2AS89	Agmatinase, mitochondrial	31.834	31.9566	31.9815	32.4825	32.2275	32.3672	32.3751	32.6643	32.6158	32.7986	32.8937	32.7483	0	56850000000	215	1	13	13	59.8	38.255	358	A2AS89	Agmat
P21614	Vitamin D-binding protein	32.1481	32.1124	32.3051	32.5093	32.5294	32.2431	32.2125	32.247	32.4324	32.4528	32.4914	32.4556	0	56848000000	371	1	33	33	76.5	53.6	476	P21614	Gc
Q91WT9	Cystathionine beta-synthase	32.3	32.0977	32.2256	32.5836	32.7805	32.5939	32.0349	32.1712	31.9552	32.367	32.5018	32.5423	0	56548000000	336	1	28	28	66	61.543	561	Q91WT9	Cbs
P97328	Ketohexokinase	32.095	32.0159	32.2274	32.3207	32.5127	32.3056	32.2593	32.8689	31.9968	32.4004	32.7547	32.6432	0	56224000000	211	1	18	18	82.2	32.75	298	P97328	Khk
P27659	60S ribosomal protein L3	32.77	32.5288	32.7448	31.4958	30.9803	31.4751	32.7772	33.2204	32.7458	32.4154	31.2882	32.1916	0	56061000000	270	1	24	24	55.1	46.109	403	P27659	Rpl3
Q9ERK4	Exportin-2	32.2205	32.6302	32.9445	32.6999	32.371	31.6152	32.5454	32.2365	32.5252	32.5948	32.3121	32.1642	2.0915e-52	55986000000	56	1	12	12	16.8	110.45	971	Q9ERK4	Cse1l
Q91YT0	NADH dehydrogenase [ubiquinone] flavoprotein 1, mitochondrial	31.9897	32.0696	31.9451	32.3199	32.2975	32.2135	32.44	32.6993	32.5592	32.6714	32.6182	32.6497	0	55657000000	251	1	27	27	70.5	50.834	464	Q91YT0	Ndufv1
Q9D379	Epoxide hydrolase 1	32.5422	33.8158	33.5311	31.5918	30.4817	32.0307	32.1725	30.8468	32.6072	31.5166	30.8605	29.9668	0	55369000000	233	1	33	33	77.1	52.576	455	Q9D379	Ephx1
P60335	Poly(rC)-binding protein 1	32.327	32.1345	32.3723	32.5499	32.3395	32.321	32.3695	32.6463	32.1936	32.3319	32.2328	32.3672	0	55222000000	204	2	15	15	80.1	37.497	356	P60335;P57724	Pcbp1
Q9Z2V4	Phosphoenolpyruvate carboxykinase, cytosolic [GTP]	32.0817	32.1574	32.1206	32.6167	32.3627	32.6357	32.1816	32.1072	32.1076	32.6955	32.5858	32.3084	0	55181000000	374	2	40	40	83.9	69.354	622	Q9Z2V4;Q8BH04	Pck1
Q8CG76	Aflatoxin B1 aldehyde reductase member 2	32.4241	32.3431	32.1601	32.1983	32.3784	32.3581	32.2331	32.2348	32.2295	32.2969	32.5492	32.501	0	54462000000	216	1	16	16	53.4	40.612	367	Q8CG76	Akr7a2
P00920	Carbonic anhydrase 2	32.3055	32.2689	32.4554	31.8204	32.101	31.7638	32.6063	32.2765	32.8548	32.9953	31.9414	32.095	7.3076e-260	54218000000	222	1	15	15	75	29.032	260	P00920	Ca2
Q3UEG6	Alanine--glyoxylate aminotransferase 2, mitochondrial	32.1058	31.8866	32.0112	32.3707	32.2371	32.2359	32.4024	32.4871	32.2559	32.4861	32.4297	32.8407	0	54076000000	371	1	33	33	76.4	57.114	513	Q3UEG6	Agxt2
P48758	Carbonyl reductase [NADPH] 1	32.4812	32.1841	32.167	32.908	32.6876	32.52	31.9074	32.2257	31.9193	31.7497	32.093	32.1497	1.1733e-292	53288000000	214	2	21	21	78.7	30.641	277	P48758;Q8K354	Cbr1
Q9DBG1	Sterol 26-hydroxylase, mitochondrial	31.9656	32.4406	32.4752	32.0561	32.0273	32.3113	32.4752	32.1335	32.5923	32.4149	32.1275	31.8727	0	53221000000	261	1	32	32	59.8	60.719	533	Q9DBG1	Cyp27a1
P62192	26S protease regulatory subunit 4	32.3085	32.2005	32.2635	31.8812	31.8185	32.1637	32.195	32.1299	32.335	32.4056	31.7189	31.7969	6.272e-267	52616000000	140	1	20	20	49.3	49.184	440	P62192	Psmc1
Q9DBG6	Dolichyl-diphosphooligosaccharide--protein glycosyltransferase subunit 2	32.185	32.6334	32.851	32.1427	31.7023	32.1849	32.5793	31.6693	32.7251	31.9925	31.6972	31.7887	0	52492000000	277	1	22	22	45.5	69.062	631	Q9DBG6	Rpn2
Q8VCH0	3-ketoacyl-CoA thiolase B, peroxisomal	32.4511	32.4957	31.9429	32.2055	32.522	31.8661	31.8302	32.241	32.1382	31.8108	33.0656	32.3529	0	52209000000	113	1	20	9	65.6	43.995	424	Q8VCH0	Acaa1b
Q9CZS1	Aldehyde dehydrogenase X, mitochondrial	31.8216	31.6049	31.892	32.4236	32.4703	32.107	32.3745	32.4273	32.1475	32.684	32.6748	32.5515	0	52141000000	276	1	30	28	71.1	57.552	519	Q9CZS1	Aldh1b1
Q7TNG8	Probable D-lactate dehydrogenase, mitochondrial	32.1225	31.9622	32.1807	32.7249	32.3278	32.3577	32.0001	32.1859	31.8769	32.3977	32.3908	32.2761	0	51939000000	300	1	25	25	68.2	51.847	484	Q7TNG8	Ldhd
P97450	ATP synthase-coupling factor 6, mitochondrial	32.0694	32.1587	31.8623	32.1206	31.856	31.8772	32.1559	32.741	32.419	32.5748	32.7662	32.6874	2.4003e-231	51779000000	115	1	10	10	62	12.496	108	P97450	Atp5j
Q91YQ5	Dolichyl-diphosphooligosaccharide--protein glycosyltransferase subunit 1	32.3203	32.6316	32.7613	31.7078	31.5297	31.9005	32.709	31.8902	32.7026	32.3558	32.1105	31.6063	0	51677000000	273	1	30	30	58.6	68.527	608	Q91YQ5	Rpn1
Q3UQ44	Ras GTPase-activating-like protein IQGAP2	32.2534	32.2256	32.2272	31.8627	32.1221	32.3342	32.3276	32.0981	32.3107	32.3287	32.1716	32.1885	0	51640000000	495	1	72	72	51.6	180.53	1575	Q3UQ44	Iqgap2
P16332	Methylmalonyl-CoA mutase, mitochondrial	32.2365	31.9456	32.0964	32.2599	32.3404	32.1038	32.4945	32.0283	32.485	32.411	32.2644	32.2216	0	50896000000	294	1	29	29	57	82.843	748	P16332	Mut
P29341	Polyadenylate-binding protein 1	32.3731	32.1355	32.1702	32.1177	32.0797	31.9736	32.2292	32.7032	32.1966	32.1543	32.1075	32.0854	0	50697000000	286	1	28	28	53.5	70.67	636	P29341	Pabpc1
P58710	L-gulonolactone oxidase	31.9811	32.782	32.9999	31.7012	30.9584	31.9106	32.8055	31.3712	32.9299	32.0049	31.5981	30.8981	0	50210000000	243	1	30	30	68.4	50.478	440	P58710	Gulo
Q00898	Alpha-1-antitrypsin 1-5	32.0418	32.0069	32.2395	32.1751	31.7788	32.1421	32.3759	32.4629	32.4995	32.463	31.789	32.1272	0	50112000000	209	1	19	10	41.6	45.891	413	Q00898	Serpina1e
Q9D0S9	Histidine triad nucleotide-binding protein 2, mitochondrial	32.048	31.1763	31.9615	32.4062	32.5998	32.1449	31.9312	32.6903	32.2927	31.8253	32.4646	32.5926	1.0552e-161	49837000000	117	1	8	8	58.3	17.32	163	Q9D0S9	Hint2
P00186	Cytochrome P450 1A2	31.5629	32.7838	33.1421	30.9768	29.9683	31.3171	33.2775	31.2257	33.3702	31.7162	31.2348	30.59	0	49819000000	302	2	34	34	72.5	58.183	513	P00186;P00184	Cyp1a2
P55096	ATP-binding cassette sub-family D member 3	31.4255	32.9441	32.9904	31.1303	29.7849	31.5685	33.1108	31.2994	33.2534	32.1164	31.6839	30.9344	0	49611000000	272	1	32	32	52.2	75.474	659	P55096	Abcd3
Q99KR3	Beta-lactamase-like protein 2	32.1633	31.9954	31.9028	32.1916	32.2331	32.3055	32.0094	32.4649	32.1758	32.0751	32.227	32.6326	0	49576000000	246	1	20	20	67.4	32.754	288	Q99KR3	Lactb2
Q8BJ64	Choline dehydrogenase, mitochondrial	32.0405	32.1653	32.0471	32.2971	32.2063	32.2583	32.1094	32.1475	32.1975	32.2292	32.3743	32.3356	0	49190000000	320	1	29	29	62.8	66.414	596	Q8BJ64	Chdh
Q9DCU9	Probable 4-hydroxy-2-oxoglutarate aldolase, mitochondrial	31.5423	31.9148	31.7369	32.3118	32.1187	32.0779	32.127	32.712	32.0171	32.2672	32.3318	32.5993	6.1523e-270	49020000000	196	1	15	15	58.9	34.644	321	Q9DCU9	Hoga1
Q9CQA3	Succinate dehydrogenase [ubiquinone] iron-sulfur subunit, mitochondrial	31.9753	31.8857	31.8616	32.0441	32.1947	32.1124	32.2373	32.4538	32.1817	32.4488	32.5137	32.3908	4.9606e-151	48956000000	245	1	20	20	68.1	31.814	282	Q9CQA3	Sdhb
Q64105	Sepiapterin reductase	32.268	32.1216	32.0714	32.0683	32.4126	32.1528	31.9512	32.4577	31.8865	32.0927	32.3315	32.3661	1.357e-241	48918000000	182	1	13	13	59.8	27.883	261	Q64105	Spr
Q9D6Y9	1,4-alpha-glucan-branching enzyme	31.7921	32.2441	32.1402	32.0741	32.1052	32.1847	32.3872	32.0614	32.2632	32.2143	32.2885	32.2963	0	48795000000	317	1	30	30	56.4	80.363	702	Q9D6Y9	Gbe1
P50172	Corticosteroid 11-beta-dehydrogenase isozyme 1	32.2764	32.2645	32.3542	31.8658	31.8103	31.9401	32.5069	31.809	32.4783	32.3779	31.9121	31.4501	0	48727000000	220	1	18	18	57.9	32.364	292	P50172	Hsd11b1
Q921X9	Protein disulfide-isomerase A5	32.2136	32.0087	32.3549	32.2152	32.3135	32.0937	32.1444	32.2281	31.9047	32.3455	32.0032	32.0406	0	48572000000	228	1	33	33	71	59.266	517	Q921X9	Pdia5
Q8CAQ8	Mitochondrial inner membrane protein	31.957	32.1067	31.9366	32.0871	32.1371	32.2066	32.1418	32.209	32.2771	32.1535	32.3812	32.1756	0	48330000000	372	1	46	46	67.2	83.899	757	Q8CAQ8	Immt
P10605	Cathepsin B;Cathepsin B light chain;Cathepsin B heavy chain	32.2076	31.9186	32.0482	32.4631	32.531	32.4239	31.6296	32.1322	31.5933	32.2193	32.0045	32.4301	0	48242000000	267	1	14	14	47.5	37.279	339	P10605	Ctsb
P63323	40S ribosomal protein S12	31.8189	31.7557	31.9771	32.1009	32.0663	32.32	31.7799	32.0425	31.6524	32.1864	32.041	32.1429	1.9603e-126	48183000000	176	1	11	11	65.9	14.525	132	P63323	Rps12
P52825	Carnitine O-palmitoyltransferase 2, mitochondrial	32.1422	32.106	32.0678	32.4319	32.1704	32.113	32.0172	32.1676	32.1201	32.1375	32.1441	32.0651	0	48142000000	461	1	39	39	67	73.98	658	P52825	Cpt2
P63276	40S ribosomal protein S17	32.3104	31.8798	32.2825	31.9404	32.1662	32.1507	32.1531	32.5301	31.974	32.1936	31.7685	32.0453	9.7093e-136	47981000000	180	1	9	9	60	15.524	135	P63276	Rps17
Q64459	Cytochrome P450 3A11	31.7308	33.2344	32.9014	30.8443	29.617	31.1528	32.7862	31.5534	33.0855	31.8902	31.6243	30.3139	0	47804000000	290	3	35	35	61.5	57.854	504	Q64459;Q9JMA7;Q64481	Cyp3a11
Q9D855	Cytochrome b-c1 complex subunit 7	31.847	32	31.8123	32.208	32.0648	32.1998	32.2092	32.6192	32.1952	32.1851	32.2543	32.4407	2.3801e-190	47702000000	154	1	15	15	69.4	13.527	111	Q9D855	Uqcrb
Q8VBT2	L-serine dehydratase/L-threonine deaminase	31.9513	32.019	32.1113	32.1694	32.4859	32.173	31.9778	32.1552	31.8625	32.1442	32.2487	32.2227	0	47656000000	201	1	17	17	84.7	34.593	327	Q8VBT2	Sds
Q6PB66	Leucine-rich PPR motif-containing protein, mitochondrial	32.0981	31.9935	32.1704	32.1916	32.2156	32.3332	32.1448	32.043	32.0307	32.1413	31.984	31.877	0	47559000000	468	1	71	71	62.2	156.61	1392	Q6PB66	Lrpprc
P25444	40S ribosomal protein S2	32.4878	32.2222	32.1715	31.4445	31.8353	32.0849	32.2539	32.5549	32.0481	32.2342	31.9202	32.0237	9.7006e-136	47401000000	202	1	16	16	52.6	31.231	293	P25444	Rps2
Q9JMD3	PCTP-like protein	32.2594	31.9849	32.0408	32.1766	32.1791	32.0565	32.0099	31.9941	31.9279	31.9669	32.1852	32.3026	4.2817e-223	47181000000	200	1	16	16	61.9	32.951	291	Q9JMD3	Stard10
Q8VCM7	Fibrinogen gamma chain	31.9808	31.7309	32.2471	32.0373	31.9909	31.9628	31.9632	32.0768	32.2563	32.7884	31.9881	31.9938	0	46663000000	260	1	22	22	58.7	49.391	436	Q8VCM7	Fgg
O54734	Dolichyl-diphosphooligosaccharide--protein glycosyltransferase 48 kDa subunit	32.0303	32.2156	32.1377	32.209	31.8025	31.9721	32.0336	31.8296	32.2491	32.2178	32.2555	31.7514	0	46525000000	177	1	15	15	55.6	49.027	441	O54734	Ddost
O35945	Aldehyde dehydrogenase, cytosolic 1	32.2164	31.9878	31.9595	31.9495	32.3674	32.2726	31.8049	32.1457	32.0076	32.0037	31.8931	32.0642	0	46491000000	237	1	33	20	70.3	54.587	501	O35945	Aldh1a7
P14148	60S ribosomal protein L7	32.683	32.6753	32.7155	30.2324	28.5589	30.0337	32.8724	33.3722	32.9342	30.9881	30.5265	29.4533	1.2617e-219	46316000000	254	1	28	28	58.9	31.419	270	P14148	Rpl7
Q923D2	Flavin reductase (NADPH)	32.3544	32.2644	32.1914	32.2202	32.2334	32.1515	31.6109	31.8263	31.628	31.7641	31.6607	32.0331	0	46302000000	202	1	17	17	94.7	22.197	206	Q923D2	Blvrb
P84228	Histone H3.2	33.0257	31.5649	32.2698	31.6294	31.5491	30.6436	31.8005	30.7036	30.137	31.3611	31.3772	30.467	2.924e-76	46043000000	73	1	6	1	48.5	15.388	136	P84228	Hist1h3b
Q8K5B2	Multiple coagulation factor deficiency protein 2 homolog	32.0987	32.6221	31.7995	32.4391	32.0791	31.7279	31.4845	32.3021	31.4702	32.3127	31.7211	32.0412	6.7306e-82	46001000000	42	1	4	4	52.4	16.168	145	Q8K5B2	Mcfd2
Q9WTP7	GTP:AMP phosphotransferase AK3, mitochondrial	31.9446	31.894	31.9516	31.9726	32.1737	32.1108	31.9532	32.4412	31.913	32.1535	32.1991	32.3148	4.1808e-202	45560000000	239	1	19	19	75.8	25.426	227	Q9WTP7	Ak3
Q9WU19	Hydroxyacid oxidase 1	31.7681	31.3461	31.4353	31.8133	31.9807	31.5663	32.2188	32.483	32.3967	32.0789	32.4338	32.6393	0	45553000000	296	1	26	26	82.4	41.001	370	Q9WU19	Hao1
P57776	Elongation factor 1-delta	31.8603	31.9298	31.8373	32.0473	32.0047	32.21	31.8735	32.3666	31.8354	32.072	32.0825	32.4729	9.1904e-268	45249000000	153	3	14	14	53.7	31.293	281	P57776;REV__Q03173;REV__Q80YR5	Eef1d
Q93092	Transaldolase	31.857	31.9073	31.6832	32.1766	32.2399	32.1175	31.9949	32.1963	31.8918	32.2434	32.1357	32.237	3.4724e-168	44961000000	280	1	24	24	52.5	37.387	337	Q93092	Taldo1
P61458	Pterin-4-alpha-carbinolamine dehydratase	31.5586	31.6893	31.7195	32.2575	32.1279	32.3158	32.1802	32.4537	31.9114	32.1658	32.1074	32.5243	2.5477e-213	44950000000	104	1	7	7	63.5	11.985	104	P61458	Pcbd1
P05064	Fructose-bisphosphate aldolase A	31.815	31.8316	31.8181	32.1698	32.1867	32.1655	31.6287	31.4259	32.9259	31.8757	32.2184	32.0061	0	44902000000	254	1	25	24	74.5	39.355	364	P05064	Aldoa
P80316	T-complex protein 1 subunit epsilon	32.1724	31.8551	31.8763	32.1578	32.3195	32.2235	31.9469	31.9512	31.5617	31.8627	31.8993	32.1768	0	44618000000	340	1	30	30	72.8	59.623	541	P80316	Cct5
Q99J99	3-mercaptopyruvate sulfurtransferase	31.1887	31.2624	31.1571	31.7142	31.5738	31.4448	32.4433	32.9342	32.4705	32.5818	32.5584	32.7759	3.3887e-284	44606000000	188	1	20	20	71	33.023	297	Q99J99	Mpst
P62830	60S ribosomal protein L23	32.2403	32.273	32.0458	31.3344	31.3833	31.2571	32.4581	32.5656	32.481	31.9016	31.9521	32.1165	3.8556e-133	44333000000	149	1	11	11	53.6	14.865	140	P62830	Rpl23
Q9D0M3	Cytochrome c1, heme protein, mitochondrial	32.1476	32.2968	32.2743	31.2555	31.1122	31.6675	32.5719	32.2207	32.5118	32.1683	31.7744	31.6199	2.4052e-232	44199000000	214	1	15	15	61.2	35.327	325	Q9D0M3	Cyc1
P37040	NADPH--cytochrome P450 reductase	32.0913	32.33	32.4214	31.6937	31.4766	31.7005	32.2751	32.0059	32.5759	32.1449	31.4922	31.3512	0	44142000000	377	1	38	38	61.8	77.043	678	P37040	Por
O88986	2-amino-3-ketobutyrate coenzyme A ligase, mitochondrial	31.6692	31.7325	31.9314	32.1942	32.0091	31.8393	32.0434	32.1369	32.1585	32.1323	32.2602	32.2709	0	43974000000	261	1	18	18	76.9	44.93	416	O88986	Gcat
Q9CZX8	40S ribosomal protein S19	32.2896	32.1713	32.0935	31.5239	31.543	31.9589	32.2526	32.5364	32.0505	32.2902	31.4727	31.5717	2.1268e-67	43874000000	122	1	10	10	43.4	16.085	145	Q9CZX8	Rps19
Q61207	Sulfated glycoprotein 1	32.1435	32.1978	31.2927	32.314	32.329	32.0027	31.2231	32.3058	31.6486	32.328	31.7065	32.1684	3.1315e-69	43403000000	116	1	11	11	21.4	61.422	557	Q61207	Psap
P97371	Proteasome activator complex subunit 1	32.1257	31.8104	31.8799	32.1577	32.2165	32.1574	31.6458	32.3299	31.5969	31.8697	31.6277	32.1469	3.6656e-182	43181000000	167	1	16	15	71.9	28.673	249	P97371	Psme1
Q6ZWV3;P86048	60S ribosomal protein L10;60S ribosomal protein L10-like	32.5065	32.226	32.5264	30.7737	30.4348	30.3151	32.6443	32.9026	32.5103	31.9964	30.8384	31.1282	5.6626e-237	43173000000	160	2	16	16	55.6	24.604	214	Q6ZWV3;P86048	Rpl10;Rpl10l
P50136	2-oxoisovalerate dehydrogenase subunit alpha, mitochondrial	31.2384	31.0964	31.1232	31.2994	31.5083	31.3323	32.4784	32.8769	32.4504	32.614	32.5387	32.6567	0	43087000000	246	1	25	25	60.9	50.37	442	P50136	Bckdha
Q8VDN2	Sodium/potassium-transporting ATPase subunit alpha-1	31.0732	32.4321	32.6365	31.8699	30.1242	31.8029	32.6876	30.8647	32.5656	32.3724	32.0066	31.3235	0	43011000000	320	6	42	42	48.8	112.98	1023	Q8VDN2;Q6PIE5;Q6PIC6;Q9WV27;Q64436;Q9Z1W8	Atp1a1
P08226	Apolipoprotein E	32.0961	31.9892	31.8132	31.9267	31.949	31.8019	31.805	32.3737	31.7767	31.9324	32.3299	32.2491	0	42908000000	192	1	19	19	61.1	35.866	311	P08226	Apoe
Q99MN9	Propionyl-CoA carboxylase beta chain, mitochondrial	31.8151	31.7242	31.6665	32.0588	31.8215	32.0218	31.7987	32.1688	31.8862	32.1539	32.1403	32.414	0	42677000000	303	1	27	27	68.4	58.408	541	Q99MN9	Pccb
Q60597	2-oxoglutarate dehydrogenase, mitochondrial	31.9693	31.8194	32.0632	32.2146	32.085	32.054	31.7815	31.8146	31.8276	32.0245	31.8901	31.9076	0	42667000000	429	1	46	46	55.2	116.45	1023	Q60597	Ogdh
P18242	Cathepsin D	32.1818	32.0033	31.9578	32.5758	32.0221	32.224	31.5171	32.1239	31.1988	31.6046	31.7407	31.8769	9.5158e-180	42596000000	218	1	18	18	45.1	44.953	410	P18242	Ctsd
Q9Z2I9	Succinyl-CoA ligase [ADP-forming] subunit beta, mitochondrial	31.6899	31.7078	31.7276	31.875	32.0898	31.9867	32.0203	32.1888	31.8451	32.1032	32.1309	32.3393	9.9088e-257	42491000000	206	1	26	26	55.3	50.113	463	Q9Z2I9	Sucla2
Q9D2G2	Dihydrolipoyllysine-residue succinyltransferase component of 2-oxoglutarate dehydrogenase complex, mitochondrial	31.9063	31.63	31.5972	32.1321	31.7625	31.7523	31.8367	32.443	32.1116	32.0735	32.223	32.3343	0	42337000000	159	1	18	18	39	48.994	454	Q9D2G2	Dlst
Q8C5H8	NAD kinase 2, mitochondrial	31.5699	31.7253	31.6722	32.0029	31.8133	31.8617	31.9763	32.2866	31.9434	32.0015	32.3743	32.2144	0	42234000000	243	1	25	25	61.3	50.858	452	Q8C5H8	Nadk2
Q920E5	Farnesyl pyrophosphate synthase	32.3026	31.8367	32.1236	32.1127	32.2056	32.3771	31.5161	31.5297	31.6906	31.6723	31.2864	31.4188	3.0238e-193	42198000000	213	1	16	16	60.6	40.581	353	Q920E5	Fdps
O35459	Delta(3,5)-Delta(2,4)-dienoyl-CoA isomerase, mitochondrial	31.6487	31.7045	31.5326	32.1675	31.8312	32.1819	31.8025	32.1085	31.9658	31.9646	32.1643	32.2331	0	42122000000	298	1	18	18	70	36.118	327	O35459	Ech1
P47199	Quinone oxidoreductase	31.8667	31.8602	31.8647	31.9711	31.8325	32.0396	31.7471	32.0391	31.8631	31.8838	32.2616	32.2812	0	42119000000	267	1	20	20	70.1	35.268	331	P47199	Cryz
P62204	Calmodulin	32.3073	32.2256	31.7983	31.9005	31.6986	31.8913	31.817	32.4836	31.7975	32.1583	31.3217	32.0662	2.7611e-295	41929000000	189	2	11	11	85.9	16.837	149	P62204;Q9D6P8	Calm1
P20152	Vimentin	31.8815	31.8809	31.713	32.7962	32.7641	32.3271	30.9482	31.2054	31.3524	31.5856	31.8515	31.3444	0	41834000000	256	5	36	34	67.6	53.687	466	P20152;P15331;P46660;P08553;P19246	Vim
P12970	60S ribosomal protein L7a	32.2805	32.3974	32.4528	30.5205	29.6203	30.5235	32.6679	33.056	32.7462	31.1489	31.07	30.4997	2.509e-263	41718000000	198	1	23	23	61.7	29.976	266	P12970	Rpl7a
P56593	Cytochrome P450 2A12	30.991	32.5865	32.7836	30.8784	29.7312	31.2429	33.0234	30.6374	33.0164	31.9069	31.4146	30.4163	0	41623000000	293	1	36	36	75.2	56.179	492	P56593	Cyp2a12
B5X0G2	Major urinary protein 17	31.9747	31.4051	32.1298	31.0093	30.2458	31.6577	32.2828	33.301	31.9061	32.0665	31.1234	31.7618	0	41588000000	103	1	20	3	82.2	20.638	180	B5X0G2	Mup17
Q9DCG6	Phenazine biosynthesis-like domain-containing protein 1	31.7857	31.9374	31.7167	31.9433	31.9492	32.1721	31.7115	32.276	31.6763	31.9284	31.8214	32.0743	0	41530000000	194	1	20	12	78.8	32.047	288	Q9DCG6	Pbld1
Q8QZS1	3-hydroxyisobutyryl-CoA hydrolase, mitochondrial	31.7486	31.718	31.8427	31.884	31.918	32.0677	31.9136	32.3044	31.8604	31.8807	31.9821	32.0946	3.5381e-248	41497000000	290	1	22	22	58.4	43.037	385	Q8QZS1	Hibch
Q00896	Alpha-1-antitrypsin 1-3	31.612	31.4505	31.5879	32.1923	31.8142	31.6315	31.9307	32.2098	32.0195	32.0591	31.556	31.6871	0	41246000000	161	1	20	8	53.4	45.823	412	Q00896	Serpina1c
P20108	Thioredoxin-dependent peroxide reductase, mitochondrial	31.6787	31.5834	31.724	32.3898	32.3705	31.9395	31.9793	32.1536	31.7625	31.8448	31.5857	31.9823	3.5032e-198	41192000000	139	1	14	14	57.6	28.127	257	P20108	Prdx3
Q9D1Q6	Endoplasmic reticulum resident protein 44	31.9295	31.7591	31.9262	31.9375	32.0746	31.9876	31.8895	31.8401	31.6591	32.0166	31.8345	32.0479	1.7602e-246	40900000000	184	1	18	18	62.1	46.852	406	Q9D1Q6	Erp44
P26039	Talin-1	31.6289	31.8238	31.7365	32.1455	32.1057	32.1531	31.7537	31.4266	31.691	31.9916	32.0342	31.9105	0	40834000000	435	1	79	79	50.1	269.82	2541	P26039	Tln1
Q8VEK3	Heterogeneous nuclear ribonucleoprotein U	31.8295	31.7622	31.7677	31.7651	31.9812	31.6927	31.9293	32.2138	31.7818	31.973	32.1424	32.1092	0	40743000000	311	1	31	31	44.2	87.917	800	Q8VEK3	Hnrnpu
Q7TMM9;Q9CWF2	Tubulin beta-2A chain;Tubulin beta-2B chain	31.8226	31.3839	31.3465	32.1895	31.8325	31.4911	31.9791	32.3123	32.056	32.2483	32.1845	32.2086	0	40732000000	117	2	28	8	69.9	49.906	445	Q7TMM9;Q9CWF2	Tubb2a;Tubb2b
P35979	60S ribosomal protein L12	31.8929	31.4822	32.0385	31.7956	31.8775	31.9192	32.0283	32.3594	31.7171	32.087	31.6417	31.9939	0	40590000000	111	1	8	8	58.8	17.804	165	P35979	Rpl12
P62843	40S ribosomal protein S15	31.9973	31.7632	32.0282	31.8795	31.5103	31.8471	31.5965	32.1611	31.4378	31.9096	32.1518	32.0928	7.3009e-153	40223000000	166	1	7	7	70.3	17.04	145	P62843	Rps15
Q4LDG0	Bile acyl-CoA synthetase	31.1898	32.5244	32.75	30.8537	29.6145	31.1481	32.8301	30.6914	32.9429	31.8432	31.1752	30.3803	0	40192000000	237	1	30	30	52.4	76.202	689	Q4LDG0	Slc27a5
Q91WD5	NADH dehydrogenase [ubiquinone] iron-sulfur protein 2, mitochondrial	31.7992	31.5385	31.7449	31.9018	31.735	31.7678	32.0473	31.9742	31.9705	32.0467	32.1736	31.8558	1.2924e-248	40167000000	263	1	20	20	61.3	52.625	463	Q91WD5	Ndufs2
Q9QXD1	Peroxisomal acyl-coenzyme A oxidase 2	31.6568	31.7385	31.8987	31.4194	31.5244	31.4465	32.366	31.9528	32.2652	32.2024	32.2336	31.9102	0	40008000000	353	1	39	39	64.3	76.862	681	Q9QXD1	Acox2
P80318	T-complex protein 1 subunit gamma	31.9209	31.718	31.7475	32.0791	32.152	31.9109	31.7532	31.7994	31.6736	31.7807	31.908	32.0674	0	39923000000	248	1	33	33	70.6	60.629	545	P80318	Cct3
O09131	Glutathione S-transferase omega-1	31.8397	31.8175	31.7146	31.8556	32.1417	32.0794	31.7231	32.048	31.5212	31.7213	31.9385	31.9713	2.2419e-202	39895000000	230	2	17	17	77.9	27.497	240	O09131;Q8K2Q2	Gsto1
P11983	T-complex protein 1 subunit alpha	31.8587	31.6776	31.777	31.7451	32.0411	31.9233	31.6616	31.9692	31.4449	31.7678	31.6925	31.9488	0	39715000000	377	1	29	29	72.8	60.448	556	P11983	Tcp1
Q99MR8	Methylcrotonoyl-CoA carboxylase subunit alpha, mitochondrial	31.5858	31.7749	31.7235	32.1079	32.056	32.0251	31.754	32.0662	31.746	32.1622	31.9603	32.1211	0	39642000000	270	1	34	34	59.4	79.343	717	Q99MR8	Mccc1
Q8CGC7	Bifunctional glutamate/proline--tRNA ligase;Glutamate--tRNA ligase;Proline--tRNA ligase	31.8307	31.7243	31.9602	31.7754	31.8279	31.9416	31.8448	31.7159	31.8263	31.9618	31.8639	31.7926	0	39197000000	471	1	61	61	56.6	170.08	1512	Q8CGC7	Eprs
Q99LB2	Dehydrogenase/reductase SDR family member 4	31.7549	31.753	31.5981	31.7746	31.871	31.8344	31.7285	32.075	31.7684	31.7578	32.1043	32.2933	7.1394e-280	39050000000	220	1	22	22	65.9	29.884	279	Q99LB2	Dhrs4
Q61937	Nucleophosmin	31.7141	32.2331	31.6514	31.9644	31.8565	31.9439	31.4998	31.7704	31.5092	31.6852	31.9149	32.0028	3.1165e-238	39049000000	145	1	11	11	45.9	32.56	292	Q61937	Npm1
Q9DCM0	Persulfide dioxygenase ETHE1, mitochondrial	31.2934	31.416	31.3044	31.7859	31.6983	31.5625	31.9987	32.4729	31.5959	32.4858	32.3281	32.3899	0	38811000000	129	1	11	11	73.6	27.738	254	Q9DCM0	Ethe1
P56391	Cytochrome c oxidase subunit 6B1	31.6069	31.677	31.6708	31.7875	31.7536	31.7132	31.9261	32.2139	31.826	31.9906	32.2156	32.0873	4.2749e-79	38796000000	114	1	9	9	72.1	10.071	86	P56391	Cox6b1
Q91X72	Hemopexin	31.6014	31.1897	31.8243	32.1066	32.3332	32.0347	31.3605	31.4731	31.6318	32.5817	31.5739	31.564	1.4883e-234	38670000000	264	1	24	24	53	51.317	460	Q91X72	Hpx
Q9D6Y7	Mitochondrial peptide methionine sulfoxide reductase	31.8592	31.7183	31.5066	31.8511	32.0329	32.1543	31.4883	32.1392	31.6284	31.8048	31.6712	31.9454	1.1786e-183	38571000000	176	1	13	13	70	25.988	233	Q9D6Y7	Msra
Q8VCB3	Glycogen [starch] synthase, liver	31.6016	31.7261	31.9378	32.0805	31.7867	31.8627	31.953	31.794	31.9912	31.688	31.8082	31.5565	0	38549000000	245	1	28	28	47.3	80.87	704	Q8VCB3	Gys2
Q571F8	Glutaminase liver isoform, mitochondrial	31.8215	32.1383	32.0598	32.4179	32.2913	32.1528	30.7552	31.1386	30.8524	31.0611	31.0271	31.0695	0	38338000000	272	1	28	28	63.6	66.365	602	Q571F8	Gls2
O09174	Alpha-methylacyl-CoA racemase	32.0331	31.6803	31.6565	31.775	31.6966	31.8923	31.9295	31.8562	31.8627	31.748	31.7056	31.7431	0	38240000000	256	1	24	24	76.4	41.704	381	O09174	Amacr
P62281	40S ribosomal protein S11	32.3074	32.229	32.3137	30.3663	30.5562	30.6573	32.2951	32.6633	32.1147	31.5766	31.5339	30.9606	7.4959e-101	38035000000	118	1	13	13	60.8	18.431	158	P62281	Rps11
Q61694	3 beta-hydroxysteroid dehydrogenase type 5	31.4183	31.981	32.2243	30.7897	29.8957	31.392	32.7389	31.4786	32.673	32.0646	31.8196	31.2061	0	37746000000	191	2	20	20	61.1	41.892	373	Q61694;P24815	Hsd3b5
O55022	Membrane-associated progesterone receptor component 1	32.0669	32.1123	32.0405	31.2558	31.3803	31.445	31.8437	32.1855	32.0234	31.7952	31.4403	31.3685	0	37581000000	196	1	15	15	65.6	21.694	195	O55022	Pgrmc1
Q8C0C7	Phenylalanine--tRNA ligase alpha subunit	32.1624	31.7066	31.8867	31.6134	32.0182	31.8745	31.4067	32.1329	31.7341	31.5599	31.6486	31.6412	1.5199e-246	37560000000	127	1	16	16	55.5	57.598	508	Q8C0C7	Farsa
P97372	Proteasome activator complex subunit 2	31.7761	31.8089	31.8353	31.8071	32.0181	32.0008	31.6148	31.5955	31.5381	31.7213	31.3559	31.7162	2.9577e-266	37438000000	199	1	19	19	80.3	27.057	239	P97372	Psme2
Q61941	NAD(P) transhydrogenase, mitochondrial	31.5558	31.8454	31.9539	31.5425	31.2555	31.8007	32.155	31.6103	32.1586	32.1393	31.8158	31.3254	0	37405000000	261	1	33	33	39.3	113.84	1086	Q61941	Nnt
Q9Z2U0	Proteasome subunit alpha type-7	31.7398	31.6221	31.4745	31.9425	32.0981	31.9644	31.6071	32.2097	31.5729	31.549	31.516	31.7472	5.9437e-206	37261000000	189	2	14	14	64.5	27.855	248	Q9Z2U0;Q9CWH6	Psma7
P47911	60S ribosomal protein L6	32.5592	32.3026	32.4772	29.6489	26.7853	29.1924	32.6648	33.0232	32.5078	30.813	30.0585	28.9197	2.4466e-219	37234000000	167	1	18	18	46.3	33.509	296	P47911	Rpl6
P62242	40S ribosomal protein S8	32.1105	32.0295	32.2353	30.572	30.3616	30.69	32.3437	32.8593	32.2625	31.6729	30.6796	30.9121	6.1583e-225	37146000000	173	1	14	14	59.1	24.205	208	P62242	Rps8
O88342	WD repeat-containing protein 1	31.6571	31.4511	31.6542	32.0414	32.0719	32.0442	31.3789	31.576	31.3733	31.8817	31.881	31.799	8.8861e-276	37044000000	205	1	24	24	63.5	66.406	606	O88342	Wdr1
E9PV24		31.5766	31.4704	31.8348	31.5867	31.5747	31.4221	31.8543	31.6505	32.0337	32.427	31.6309	31.6485	0	36377000000	251	2	28	28	45	87.428	789	E9PV24;CON__P02672	Fga
Q9DBB8	Trans-1,2-dihydrobenzene-1,2-diol dehydrogenase	31.863	31.8442	31.7133	31.9503	31.8842	32.0133	31.6578	31.5564	31.2192	31.3316	31.5867	31.6049	0	36366000000	192	1	18	18	76.9	36.3	333	Q9DBB8	Dhdh
P62301	40S ribosomal protein S13	32.1562	32.3773	31.8664	30.6944	30.3254	30.7794	32.2534	32.5881	32.0908	31.5481	31.2935	30.5435	3.93e-67	36067000000	147	1	11	11	45	17.222	151	P62301	Rps13
P11276	Fibronectin;Anastellin	31.2601	31.2596	31.4856	32.083	31.9727	31.929	31.5864	31.5337	31.7384	32.0759	31.8429	31.8325	0	35835000000	404	1	62	62	38.6	272.53	2477	P11276	Fn1
Q6P3A8	2-oxoisovalerate dehydrogenase subunit beta, mitochondrial	30.9406	30.6613	30.5935	31.2003	31.2695	30.8711	32.1699	32.423	32.1262	32.6198	32.3705	32.3923	7.4494e-249	35756000000	192	1	13	13	60.3	42.88	390	Q6P3A8	Bckdhb
Q8K0E8	Fibrinogen beta chain;Fibrinopeptide B;Fibrinogen beta chain	31.3725	31.2798	31.8845	31.9086	31.8293	31.5854	31.6848	31.3281	31.7878	32.659	31.6698	31.5331	0	35731000000	263	2	29	29	66.7	54.752	481	Q8K0E8;CON__P02676	Fgb
P40124	Adenylyl cyclase-associated protein 1	31.759	31.381	31.5988	32.0601	32.0584	31.7991	31.3746	31.4593	31.2059	31.8047	31.426	31.6189	0	35731000000	259	1	25	25	76.6	51.564	474	P40124	Cap1
Q8VBW8	Tetratricopeptide repeat protein 36	31.4204	31.5629	31.1591	31.3882	31.6534	31.6245	31.6143	32.1673	31.5435	31.7174	31.8586	32.1551	7.6817e-282	35723000000	139	1	10	10	48.4	20.132	186	Q8VBW8	Ttc36
Q8BGQ7	Alanine--tRNA ligase, cytoplasmic	31.8908	31.8498	31.7524	31.8744	31.9332	31.6954	31.6285	31.5513	31.4537	31.6755	31.5597	31.7816	0	35641000000	339	1	39	39	57.2	106.91	968	Q8BGQ7	Aars
P21981	Protein-glutamine gamma-glutamyltransferase 2	31.786	31.4125	31.7921	32.1475	31.9856	31.8619	31.3847	31.2347	31.3466	32.1631	31.4157	31.6466	0	35624000000	283	2	32	32	54.4	77.06	686	P21981;Q9D7I9	Tgm2
Q9DCQ2	Putative L-aspartate dehydrogenase	31.8355	31.7619	31.6514	31.7292	31.8916	31.9454	31.2705	31.8107	31.2309	31.57	31.523	31.6393	0	35604000000	182	1	20	20	81.5	30.269	287	Q9DCQ2	Aspdh
Q91VI7	Ribonuclease inhibitor	31.47	31.608	31.808	32.1105	31.9168	31.9497	31.4054	31.5561	31.3882	31.7527	31.6039	31.6565	0	35552000000	265	1	25	25	83.3	49.816	456	Q91VI7	Rnh1
P80317	T-complex protein 1 subunit zeta	31.6412	31.6401	31.6822	31.8151	31.9673	31.9182	31.4253	31.4696	31.368	31.2131	31.4611	31.6126	0	35512000000	311	2	25	25	53.9	58.004	531	P80317;Q61390	Cct6a
Q9JHW2	Omega-amidase NIT2	31.9176	31.3881	31.5449	31.5715	32.08	31.8513	31.4221	32.2836	31.364	31.4044	31.3783	31.7641	2.2768e-283	35370000000	176	1	20	20	86.2	30.501	276	Q9JHW2	Nit2
P60867	40S ribosomal protein S20	31.7802	31.4256	31.8721	31.536	31.4944	31.9023	31.6163	31.9165	31.5856	31.6277	31.5972	31.8085	5.3924e-57	35188000000	98	1	7	7	47.1	13.373	119	P60867	Rps20
Q9DCM2	Glutathione S-transferase kappa 1	31.8096	31.5738	31.5377	31.8804	32.1303	31.6929	31.5351	31.749	31.738	31.7143	31.4292	31.2747	1.0777e-128	35182000000	187	1	16	16	68.6	25.704	226	Q9DCM2	Gstk1
Q99LC3	NADH dehydrogenase [ubiquinone] 1 alpha subcomplex subunit 10, mitochondrial	31.5476	31.3298	31.4308	31.6662	31.7452	31.5158	31.6335	31.8825	31.5184	31.739	32.1275	32.0302	5.287e-298	35150000000	265	1	23	23	72.1	40.603	355	Q99LC3	Ndufa10
O35969	Guanidinoacetate N-methyltransferase	31.9319	31.7301	31.2332	31.8207	31.8622	31.8069	31.5871	31.7031	31.4355	31.423	31.5436	32.1266	1.7345e-158	35102000000	127	1	12	12	78.4	26.336	236	O35969	Gamt
Q99MZ7	Peroxisomal trans-2-enoyl-CoA reductase	31.6959	31.3965	31.3925	31.7443	31.8783	31.606	31.7412	31.8876	31.6539	31.6426	31.8072	31.9276	1.2268e-247	35056000000	157	1	14	14	61.1	32.41	303	Q99MZ7	Pecr
Q9CQN1	Heat shock protein 75 kDa, mitochondrial	31.5131	31.522	31.5382	31.6465	31.7611	31.7936	31.5978	32.0182	31.5515	31.5457	31.7229	32.0286	0	35029000000	257	1	29	29	51.1	80.208	706	Q9CQN1	Trap1
Q61233	Plastin-2	31.7497	31.5107	31.7369	32.1831	32.286	32.1	30.8453	31.1473	31.0852	31.6125	31.3696	31.3027	0	35003000000	318	1	38	38	74.8	70.148	627	Q61233	Lcp1
Q8VCC2	Liver carboxylesterase 1	31.9305	31.4808	31.4249	31.5874	32.0301	31.8492	31.5267	31.7762	31.362	31.6116	31.6409	31.5449	7.8697e-237	34748000000	217	1	23	21	50.8	62.679	565	Q8VCC2	Ces1
Q9CXF0	Kynureninase	31.4578	31.7042	31.825	31.8147	31.7163	31.8559	31.6719	31.454	31.8145	31.84	31.4495	31.2087	5.8395e-208	34610000000	167	1	22	22	59.1	52.325	464	Q9CXF0	Kynu
P47740	Fatty aldehyde dehydrogenase	31.9476	32.3763	32.0493	31.5576	31.4029	31.9793	31.3812	31.1123	31.5983	31.2413	30.9624	30.7334	7.1758e-195	34530000000	219	2	19	19	45.2	53.97	484	P47740;P47739	Aldh3a2
Q60864	Stress-induced-phosphoprotein 1	31.7237	31.5514	31.647	31.7435	31.9025	31.9552	31.3916	31.6799	31.3397	31.4735	31.7535	31.7668	0	34450000000	259	1	35	35	60.8	62.581	543	Q60864	Stip1
Q9CQX2	Cytochrome b5 type B	31.8243	32.0878	32.1595	31.4824	31.0319	31.5578	31.6972	31.1727	31.8321	31.4911	31.3506	31.1784	1.0874e-293	34099000000	114	1	7	7	63.7	16.318	146	Q9CQX2	Cyb5b
P21107	Tropomyosin alpha-3 chain	31.367	31.4054	31.4492	32.2241	31.8717	31.6006	31.3893	31.7081	31.5629	31.8693	31.5084	31.6839	0	33873000000	147	1	17	8	41.8	32.994	285	P21107	Tpm3
P48678	Prelamin-A/C;Lamin-A/C	31.3813	31.5907	31.5284	31.799	31.7038	31.5987	31.6007	31.9118	31.448	31.6912	32.0454	31.8611	0	33864000000	283	1	39	39	59.4	74.237	665	P48678	Lmna
P02762;P04938	Major urinary protein 6;Major urinary proteins 11 and 8	31.8087	31.2873	31.8778	33.0617	30.9763	33.3505	29.7714	30.8814	NaN	29.7818	NaN	NaN	0	33784000000	18	2	21	1	82.2	20.649	180	P02762;P04938	Mup6;Mup8
P47962	60S ribosomal protein L5	31.7409	31.5702	31.6509	30.9375	31.4647	31.3836	31.7628	32.2985	31.6402	31.8271	31.3026	31.7715	6.9097e-102	33504000000	211	1	19	19	55.6	34.4	297	P47962	Rpl5
Q8JZR0	Long-chain-fatty-acid--CoA ligase 5	31.6103	32.1654	32.3224	30.8427	30.0456	30.9271	32.3298	30.8223	32.4973	31.7535	31.1588	30.2349	8.7382e-292	33334000000	202	1	26	24	49.3	76.205	683	Q8JZR0	Acsl5
P97494	Glutamate--cysteine ligase catalytic subunit	31.5339	31.6548	31.6019	31.9063	31.8211	31.7837	31.4355	31.3112	31.4592	31.4991	31.5809	31.3637	0	33245000000	260	1	30	30	50.7	72.571	637	P97494	Gclc
P58774	Tropomyosin beta chain	31.1529	31.1299	30.7283	31.6597	31.4297	31.3871	31.2431	31.5464	32.9598	31.0311	32.681	31.4096	0	33205000000	142	1	28	28	66.5	32.836	284	P58774	Tpm2
Q61316	Heat shock 70 kDa protein 4	31.5092	31.4683	31.6093	31.6805	31.7272	31.9295	31.4633	31.6971	31.4246	31.5845	31.2798	31.7203	0	32898000000	313	1	41	41	64.8	94.132	841	Q61316	Hspa4
P22599	Alpha-1-antitrypsin 1-2	31.5131	31.3294	31.3812	31.8529	31.5911	31.4863	31.7688	31.6753	31.7328	31.6621	31.4084	31.5609	0	32850000000	166	1	21	10	55.7	45.974	413	P22599	Serpina1b
P19536	Cytochrome c oxidase subunit 5B, mitochondrial	31.2937	31.5449	31.3404	31.4759	31.3859	31.5811	31.6748	31.7926	31.5761	31.8647	31.9764	31.8485	1.9859e-88	32845000000	166	1	8	8	51.6	13.813	128	P19536	Cox5b
Q9DCS2	UPF0585 protein C16orf13 homolog	31.7786	31.7429	31.7448	31.7206	31.5972	31.3274	31.4346	31.7178	31.4417	31.2578	31.3626	31.6695	1.0362e-184	32812000000	140	1	11	11	61.3	22.687	204	Q9DCS2
Q01405	Protein transport protein Sec23A	31.772	31.5021	31.5701	31.6458	31.6559	31.5714	31.5496	31.5425	31.4613	31.5251	31.3889	31.326	0	32798000000	243	1	28	28	51	86.161	765	Q01405	Sec23a
Q5FW60	Major urinary protein 20	32.486	32.3723	32.4573	31.5314	30.6887	32.1891	30.7251	30.9392	30.5176	30.065	29.5627	30.6735	1.6538e-136	32762000000	107	1	13	12	61.3	20.93	181	Q5FW60	Mup20
Q64727	Vinculin	31.4667	31.2973	31.4205	31.7488	31.5915	31.5917	31.5146	31.5381	31.4115	31.5238	31.4868	31.4424	0	32482000000	326	1	43	43	51.5	116.72	1066	Q64727	Vcl
P50580	Proliferation-associated protein 2G4	31.5376	31.5813	31.5185	31.6446	31.5147	31.6506	31.3857	31.6209	31.4601	31.6322	31.6709	31.8274	7.6052e-226	32473000000	207	1	22	22	57.6	43.698	394	P50580	Pa2g4
Q9R257	Heme-binding protein 1	31.5621	31.338	31.4207	31.6895	31.6737	31.6746	31.4105	31.9311	31.4724	31.5349	31.6947	31.7898	2.3536e-263	32408000000	139	1	11	11	71.6	21.067	190	Q9R257	Hebp1
Q8CFX1	GDH/6PGL endoplasmic bifunctional protein;Glucose 1-dehydrogenase;6-phosphogluconolactonase	31.6979	31.2745	31.6097	31.7725	31.7694	31.6542	31.3474	31.4261	31.3429	31.6815	31.645	31.3337	0	32236000000	246	1	29	29	51.2	88.927	789	Q8CFX1	H6pd
Q05816	Fatty acid-binding protein, epidermal	31.0229	30.2955	31.1643	31.5437	31.3737	30.5248	31.7632	32.4403	31.7308	32.1913	31.878	32.3641	0	32216000000	123	1	17	17	85.9	15.137	135	Q05816	Fabp5
P54775	26S protease regulatory subunit 6B	31.5069	31.3045	31.5637	31.7382	31.7569	31.6316	31.2099	31.7517	31.3237	31.5522	31.5854	31.7824	0	32123000000	310	1	27	27	75.8	47.408	418	P54775	Psmc4
Q8BWQ1	UDP-glucuronosyltransferase 2A3	31.0081	32.6564	32.8626	30.2749	28.7359	30.689	32.3163	30.1458	32.4527	30.9566	30.2944	29.4142	0	32070000000	191	1	20	19	54.1	61.119	534	Q8BWQ1	Ugt2a3
Q91W43	Glycine dehydrogenase [decarboxylating], mitochondrial	31.5052	31.638	31.3911	31.961	31.674	31.6546	31.5067	31.4086	31.2651	31.3637	31.5821	31.4382	0	32044000000	258	1	39	39	53.5	113.27	1025	Q91W43	Gldc
Q9CPQ8	ATP synthase subunit g, mitochondrial	30.5905	31.4062	31.1371	31.4859	31.4596	31.4729	32.0834	31.19	32.0781	31.7509	32.015	31.7934	1.304e-96	32037000000	82	1	6	6	49.5	11.424	103	Q9CPQ8	Atp5l
P99028	Cytochrome b-c1 complex subunit 6, mitochondrial	30.992	31.3572	31.5541	31.4408	31.0666	30.9944	31.8262	32.0606	31.7388	31.8931	32.0012	31.7382	1.4951e-123	32008000000	70	1	4	4	57.3	10.435	89	P99028	Uqcrh
Q9DD20	Methyltransferase-like protein 7B	30.9666	32.3498	32.3991	30.7594	30.0066	31.04	32.2298	30.3464	32.2972	31.7081	31.1664	30.5306	3.6722e-202	31836000000	157	1	15	15	71.7	28.049	244	Q9DD20	Mettl7b
P10639	Thioredoxin	31.6899	31.4979	31.7537	32.0074	31.7892	31.9372	31.3413	31.4469	30.7723	31.2833	30.2171	31.0863	1.376e-74	31784000000	92	1	8	8	65.7	11.675	105	P10639	Txn
Q922B2	Aspartate--tRNA ligase, cytoplasmic	31.7153	31.4121	31.5112	31.6773	31.7105	31.748	31.321	31.4588	31.4572	31.3306	31.4879	31.2896	5.0525e-263	31691000000	228	1	30	30	69.3	57.147	501	Q922B2	Dars
Q9R1P4	Proteasome subunit alpha type-1	31.4325	31.354	31.1998	31.6949	31.7841	31.7826	31.376	31.6741	31.3335	31.3893	31.5792	31.6989	0	31609000000	216	1	18	18	70.3	29.546	263	Q9R1P4	Psma1
Q8BGA8	Acyl-coenzyme A synthetase ACSM5, mitochondrial	31.2655	31.2122	31.1825	31.5195	31.3751	31.5662	31.5272	31.7686	31.8284	31.7425	31.771	31.7376	0	31606000000	250	1	27	27	69.9	64.328	578	Q8BGA8	Acsm5
O70251	Elongation factor 1-beta	31.8113	31.4381	31.4725	31.5037	31.3859	31.7886	31.3589	31.7143	31.2701	31.4448	31.2922	31.5087	9.2829e-219	31161000000	90	1	10	10	64.9	24.693	225	O70251	Eef1b
P42932	T-complex protein 1 subunit theta	31.5532	31.5484	31.3476	31.6306	31.5306	31.7461	31.5013	31.4441	31.4143	31.5618	31.4086	31.5096	5.3977e-189	31055000000	198	1	30	30	64.8	59.555	548	P42932	Cct8
P17225	Polypyrimidine tract-binding protein 1	31.5585	31.63	31.282	31.6456	31.8469	31.468	31.3364	31.7415	31.1095	31.4015	31.3521	31.3792	0	30896000000	204	1	17	17	56.4	56.477	527	P17225	Ptbp1
Q3UPL0	Protein transport protein Sec31A	31.6399	31.4473	31.5677	31.6595	31.5838	31.6314	31.326	31.4538	31.3137	31.3254	31.2698	31.4305	0	30781000000	300	1	37	37	42	133.57	1230	Q3UPL0	Sec31a
P62827	GTP-binding nuclear protein Ran	31.5713	31.1996	31.1492	31.378	31.6702	31.4944	31.5683	31.2927	31.3251	31.7386	31.6766	31.5109	6.9431e-151	30771000000	156	2	17	17	54.2	24.423	216	P62827;Q61820	Ran
P09528	Ferritin heavy chain	30.4836	30.6564	30.8993	31.9504	31.8629	31.5461	30.889	31.9887	30.9848	31.9656	32.2628	32.167	1.9691e-275	30757000000	230	1	16	16	86.3	21.066	182	P09528	Fth1
Q8R0F9	SEC14-like protein 4	31.4763	31.4746	31.4851	31.5707	31.6293	31.6187	31.3293	31.7274	31.3707	31.3011	31.4732	31.6094	3.491e-245	30668000000	237	1	25	25	59.6	46.053	403	Q8R0F9	Sec14l4
Q9JJI8	60S ribosomal protein L38	31.6882	31.5724	31.1119	30.7314	31.4314	30.9621	31.3652	32.433	31.7643	31.4198	31.1246	31.9355	1.9648e-39	30557000000	72	1	5	5	52.9	8.2038	70	Q9JJI8	Rpl38
P97823	Acyl-protein thioesterase 1	31.6066	30.9995	31.1769	31.4414	31.7446	31.6015	31.4216	31.7773	31.3939	31.3728	31.4511	31.7385	1.2544e-242	30386000000	142	1	10	10	78.3	24.687	230	P97823	Lypla1
Q64176	Carboxylesterase 1E	31.5178	31.4246	31.1082	30.9021	31.0497	30.6739	31.6263	32.0788	31.6865	31.4827	31.3542	31.9245	2.6064e-206	29555000000	188	1	17	15	45	61.581	562	Q64176	Ces1e
P53026	60S ribosomal protein L10a	31.2389	31.8307	31.072	30.8562	30.9223	31.2051	31.9934	31.3005	32.1312	31.6697	31.1668	31.3514	1.1789e-56	29503000000	113	1	9	9	33.6	24.916	217	P53026	Rpl10a
Q3TLP5	Enoyl-CoA hydratase domain-containing protein 2, mitochondrial	31.5136	31.4642	31.498	31.7951	31.5719	31.4362	30.9425	31.5664	31.0555	31.3647	31.2587	31.4248	0	29489000000	143	1	11	11	53	31.852	296	Q3TLP5	Echdc2
P80315	T-complex protein 1 subunit delta	31.5162	31.4665	31.4272	31.5239	31.5742	31.6142	31.2305	31.3579	31.1954	31.3141	31.43	31.3656	3.6762e-293	29476000000	210	1	25	25	59.4	58.066	539	P80315	Cct4
Q76MZ3	Serine/threonine-protein phosphatase 2A 65 kDa regulatory subunit A alpha isoform	31.6085	31.3724	31.5926	31.4967	31.5246	31.5345	31.2973	31.403	31.2902	31.3315	31.2498	31.529	0	29471000000	205	1	25	25	51.8	65.322	589	Q76MZ3	Ppp2r1a
P23116	Eukaryotic translation initiation factor 3 subunit A	31.6261	31.3683	31.4869	31.3339	31.3049	31.3709	31.5793	31.681	31.3864	31.6162	31.45	31.3477	0	29423000000	390	1	57	57	44.3	161.93	1344	P23116	Eif3a
P51410	60S ribosomal protein L9	31.4605	31.1872	31.2715	31.4523	31.3612	31.4813	31.2517	32.0892	31.2189	31.4477	31.2564	31.5094	5.5588e-154	29326000000	135	1	11	11	63	21.881	192	P51410	Rpl9
P35486	Pyruvate dehydrogenase E1 component subunit alpha, somatic form, mitochondrial	31.3586	31.267	31.3335	31.5828	31.5689	31.4538	31.3195	31.4806	31.231	31.4927	31.5796	31.5777	1.3145e-283	29062000000	199	1	27	27	71.3	43.231	390	P35486	Pdha1
Q9DC69	NADH dehydrogenase [ubiquinone] 1 alpha subcomplex subunit 9, mitochondrial	30.8391	31.544	31.3869	31.4561	31.034	31.2923	31.6947	30.9626	31.8187	31.9135	31.6701	31.3022	3.2882e-278	28992000000	216	1	20	20	58.9	42.525	377	Q9DC69	Ndufa9
O08997	Copper transport protein ATOX1	31.6386	32.0645	31.1585	30.8971	31.284	31.8954	30.8953	31.3473	31.4585	30.0576	31.6766	31.2545	3.6304e-91	28633000000	51	1	5	5	58.8	7.3384	68	O08997	Atox1
Q60605	Myosin light polypeptide 6	30.9862	30.9673	30.9053	31.7494	31.6765	31.6606	31.1033	31.3381	31.212	31.5572	31.7673	31.4995	1.2258e-108	28600000000	111	2	9	9	55.6	16.93	151	Q60605;Q8CI43	Myl6
Q60866	Phosphotriesterase-related protein	31.1872	30.7785	31.2633	31.4877	31.8994	31.5795	31.0344	31.2838	30.8067	31.4013	31.3932	31.4915	1.0018e-223	28579000000	154	1	16	16	61.3	39.218	349	Q60866	Pter
P15626	Glutathione S-transferase Mu 2	31.6147	31.0578	31.2175	31.631	32.0234	31.4477	30.9999	31.2355	31.135	31.1971	31.3658	31.0993	0	28504000000	190	1	24	19	81.7	25.716	218	P15626	Gstm2
Q922Q8	Leucine-rich repeat-containing protein 59	30.7144	31.6085	32.2306	31.1213	30.4826	31.4462	31.8452	30.004	32.1643	30.9561	31.343	30.7446	7.0338e-187	28285000000	83	1	10	10	41.7	34.877	307	Q922Q8	Lrrc59
Q99JY9	Actin-related protein 3	31.3995	31.0407	31.474	31.7502	31.6977	31.4156	31.1301	31.1359	31.1844	31.3106	31.5638	31.3135	4.2008e-258	28193000000	171	2	26	26	74.2	47.357	418	Q99JY9;Q641P0	Actr3
Q8R0W0	Epiplakin	31.1792	31.0111	31.2808	31.5096	31.2845	31.5195	31.3045	31.51	31.2949	31.7269	31.2771	31.5534	0	28051000000	241	1	41	39	47.3	723.3	6548	Q8R0W0	Eppk1
Q6ZWN5	40S ribosomal protein S9	31.9246	31.6766	31.8469	29.7518	29.9622	30.1588	32.0625	32.4635	31.7252	31.0636	30.4225	30.2607	1.1934e-64	27884000000	118	1	14	14	46.4	22.591	194	Q6ZWN5	Rps9
Q9D1A2	Cytosolic non-specific dipeptidase	31.3743	31.214	31.2568	31.4757	31.5593	31.8198	31.2093	31.2899	31.0195	31.2871	31.1413	31.3195	6.9137e-272	27866000000	194	1	25	25	66.1	52.767	475	Q9D1A2	Cndp2
P62751	60S ribosomal protein L23a	31.5416	31.4981	31.4416	30.2169	30.5422	30.9202	31.6043	31.9846	31.5326	31.6014	30.9262	31.3563	1.7631e-86	27426000000	167	1	11	11	35.3	17.695	156	P62751	Rpl23a
P62852	40S ribosomal protein S25	31.9306	31.4902	31.2766	30.5058	30.8706	30.7994	31.2859	31.6642	31.6785	31.5585	31.1151	31.4075	9.074e-27	27422000000	65	1	6	6	31.2	13.742	125	P62852	Rps25
Q9CPQ1	Cytochrome c oxidase subunit 6C	30.4978	31.3621	31.3256	30.8815	31.0417	31.5683	31.6823	30.6499	31.7611	31.4916	31.7612	31.2769	1.4753e-46	27396000000	136	1	11	11	64.5	8.4689	76	Q9CPQ1	Cox6c
P35564	Calnexin	30.9737	31.9215	32.1925	30.8753	30.3661	30.9112	31.9177	30.1548	32.0341	31.5907	30.496	30.2173	2.0027e-281	27365000000	193	1	24	24	44	67.277	591	P35564	Canx
P06728	Apolipoprotein A-IV	31.2199	31.2862	31.0798	30.9125	31.1255	30.6644	31.6163	31.9197	31.8678	31.5961	31.3546	31.4142	9.1552e-220	27334000000	155	1	19	19	59	45.029	395	P06728	Apoa4
Q9WU79	Proline dehydrogenase 1, mitochondrial	31.2396	31.4507	31.3217	30.9665	31.3768	31.1669	31.4414	31.309	31.468	31.3148	31.4951	31.149	0	27289000000	199	1	28	28	54.8	68.035	599	Q9WU79	Prodh
P99025	GTP cyclohydrolase 1 feedback regulatory protein	31.1621	31.067	31.3282	31.3558	31.6367	31.3854	31.0882	31.5496	31.2828	31.0897	31.3029	31.6698	5.2578e-121	27245000000	92	1	6	6	95.2	9.584	84	P99025	Gchfr
O35386	Phytanoyl-CoA dioxygenase, peroxisomal	31.2657	30.7977	31.0373	30.9802	31.0503	31.0518	31.4281	31.9011	31.5908	31.4943	31.6917	31.6117	7.3926e-202	27030000000	166	1	22	22	68	38.607	338	O35386	Phyh
P84078;P61205;Q8BSL7	ADP-ribosylation factor 1;ADP-ribosylation factor 3;ADP-ribosylation factor 2	31.0074	31.4701	31.7185	31.25	31.2102	31.3452	31.6112	30.7792	31.6021	31.4634	30.6977	30.6634	5.7556e-281	26991000000	149	3	12	12	79	20.697	181	P84078;P61205;Q8BSL7	Arf1;Arf3;Arf2
Q8QZY2	Glycerate kinase	31.6689	31.3304	31.2166	31.5766	31.2519	31.0829	31.0158	31.4677	31.0333	31.2006	31.4575	31.4846	1.5664e-285	26984000000	153	1	17	17	44.7	55.292	523	Q8QZY2	Glyctk
Q64521	Glycerol-3-phosphate dehydrogenase, mitochondrial	30.8115	30.7723	30.9087	30.9114	30.7055	30.577	31.8288	31.9458	31.7644	31.694	31.7893	31.8077	0	26892000000	214	1	37	37	63.7	80.953	727	Q64521	Gpd2
Q3ULD5	Methylcrotonoyl-CoA carboxylase beta chain, mitochondrial	31.1197	31.1719	31.088	31.3098	31.5537	31.4888	31.2028	31.4325	31.0387	31.1942	31.4334	31.3576	0	26849000000	261	1	30	30	67.7	61.378	563	Q3ULD5	Mccc2
Q8CHR6	Dihydropyrimidine dehydrogenase [NADP(+)]	31.2978	30.9775	31.1026	31.346	31.6374	31.3439	31.1738	31.2855	31.3926	31.3784	31.2712	31.478	0	26835000000	298	1	47	47	60.4	111.25	1025	Q8CHR6	Dpyd
P70441	Na(+)/H(+) exchange regulatory cofactor NHE-RF1	31.2131	31.4273	31.2374	31.2686	31.2071	31.4376	31.2923	31.6303	31.1099	31.264	31.2814	31.3939	0	26771000000	221	1	23	23	71.5	38.6	355	P70441	Slc9a3r1
P62245	40S ribosomal protein S15a	31.33	31.3452	31.33	30.9017	31.1099	31.16	31.361	31.6228	31.3162	31.4821	31.1731	31.174	1.9631e-86	26649000000	100	1	11	11	67.7	14.839	130	P62245	Rps15a
P63101	14-3-3 protein zeta/delta	31.4385	31.2882	31.4424	31.1668	31.5781	31.5357	31.0007	31.1832	30.7039	31.2601	30.8746	31.2325	4.197e-261	26174000000	178	1	20	18	75.9	27.771	245	P63101	Ywhaz
Q9DCJ5	NADH dehydrogenase [ubiquinone] 1 alpha subcomplex subunit 8	31.0852	31.0643	30.9873	31.0719	31.0005	31.3296	31.1988	31.5643	31.4409	31.5084	31.3937	31.2996	7.0841e-136	26028000000	164	1	10	10	73.3	19.992	172	Q9DCJ5	Ndufa8
Q8BG32	26S proteasome non-ATPase regulatory subunit 11	31.5527	31.0145	31.3776	31.114	31.2978	31.5182	31.0204	31.3183	31.0566	31.223	31.001	31.1113	1.7146e-102	25782000000	130	1	20	20	46.4	47.436	422	Q8BG32	Psmd11
P09405	Nucleolin	31.266	31.2892	30.9616	31.276	31.2554	31.2237	31.1178	31.5542	31.1771	31.1391	31.137	31.5063	8.1023e-281	25729000000	192	1	23	23	35.6	76.722	707	P09405	Ncl
Q9CQC9	GTP-binding protein SAR1b	31.2188	31.4699	31.645	31.3223	31.101	31.0099	31.3637	30.8317	31.3655	31.3517	30.5463	30.6527	3.1583e-193	25410000000	175	1	14	14	81.3	22.382	198	Q9CQC9	Sar1b
Q8VDM4	26S proteasome non-ATPase regulatory subunit 2	31.1916	31.1144	31.1993	31.2999	31.426	31.4511	31.0851	31.0262	31.0821	31.2753	31.0454	31.2747	0	25299000000	281	1	35	35	51.5	100.2	908	Q8VDM4	Psmd2
P85094	Isochorismatase domain-containing protein 2A, mitochondrial	31.3907	30.6885	31.039	31.4843	30.9611	30.7167	30.8134	31.8329	31.0125	30.9539	31.2533	31.4542	6.1079e-273	25278000000	127	1	8	8	77.7	22.417	206	P85094	Isoc2a
Q91W90	Thioredoxin domain-containing protein 5	31.15	30.9141	31.0925	31.1082	31.2147	31.3314	31.1281	31.5139	30.9952	31.356	31.2816	31.4269	5.4612e-281	25160000000	201	1	17	17	68.1	46.415	417	Q91W90	Txndc5
Q91WL5	Cytochrome P450 4A12A	30.7362	31.5378	31.8743	27.5474	NaN	29.5284	32.4707	30.3595	32.6546	31.5846	30.7584	29.6678	0	25158000000	208	3	29	29	56.7	58.349	508	Q91WL5;O88833;O35728	Cyp4a12a
Q8BMF4	Dihydrolipoyllysine-residue acetyltransferase component of pyruvate dehydrogenase complex, mitochondrial	31.0038	30.8584	30.994	31.3735	31.3373	31.253	31.0753	31.5671	31.2533	31.1343	31.1579	31.5315	7.4831e-167	25145000000	160	1	17	17	39.1	67.941	642	Q8BMF4	Dlat
Q8R1G2	Carboxymethylenebutenolidase homolog	31.3337	31.1964	31.0854	31.2315	31.2648	31.475	31.0695	31.5119	30.9489	31.1616	30.9398	31.1335	3.8015e-208	25066000000	229	1	17	17	60	27.902	245	Q8R1G2	Cmbl
P97461	40S ribosomal protein S5;40S ribosomal protein S5, N-terminally processed	31.3541	31.4102	31.4413	30.8243	30.7379	30.9859	31.4621	31.5683	31.2361	31.307	31.1322	30.9606	5.3493e-248	25065000000	172	1	12	12	55.4	22.889	204	P97461	Rps5
Q9DBP5	UMP-CMP kinase	31.2236	31.3496	31.2545	31.3198	31.5994	31.401	30.6625	31.1659	30.6405	30.9108	31.1756	31.3211	3.2548e-97	25059000000	125	1	11	11	60.7	22.165	196	Q9DBP5	Cmpk1
Q8C165	Probable carboxypeptidase PM20D1	31.4641	31.1561	30.8558	31.2001	31.3347	31.1125	31.0377	31.4802	30.9165	31.2609	31.0897	30.9929	2.6795e-186	25021000000	189	1	18	18	54.1	55.662	503	Q8C165	Pm20d1
Q9D3D9	ATP synthase subunit delta, mitochondrial	30.9101	31.0743	30.8562	30.7445	31.0299	31.053	31.2824	31.4686	31.1338	31.5725	31.6802	31.662	8.5755e-143	24998000000	62	1	5	5	58.3	17.6	168	Q9D3D9	Atp5d
Q99PT1	Rho GDP-dissociation inhibitor 1	31.1861	31.066	31.096	31.4818	31.3483	31.2705	30.7742	31.2736	30.9916	31.2279	31.0969	31.2945	6.1132e-183	24983000000	114	1	8	8	65.7	23.407	204	Q99PT1	Arhgdia
Q9CYW4	Haloacid dehalogenase-like hydrolase domain-containing protein 3	30.8383	30.5841	30.55	30.5548	30.6664	30.5309	31.5345	31.7096	31.4775	31.5383	31.8413	31.8424	3.059e-196	24953000000	182	1	13	13	69.3	28.027	251	Q9CYW4	Hdhd3
P56135	ATP synthase subunit f, mitochondrial	30.6079	31.2851	31.2866	30.9201	31.1145	30.7885	31.4728	30.9591	31.4061	31.4293	31.5918	31.4144	9.3257e-32	24929000000	44	1	5	5	37.5	10.344	88	P56135	Atp5j2
O55060	Thiopurine S-methyltransferase	30.5115	30.4412	30.4408	30.381	30.4005	30.384	31.7538	32.1432	31.6295	31.728	31.7363	31.9345	1.5198e-225	24905000000	220	1	21	21	82.9	27.585	240	O55060	Tpmt
P62264	40S ribosomal protein S14	31.2818	31.3192	31.3511	30.8568	31.0125	31.1269	31.1778	31.438	31.0977	31.1864	31.1658	31.1377	4.3956e-189	24781000000	143	1	10	10	68.2	16.273	151	P62264	Rps14
P63325	40S ribosomal protein S10	31.3894	31.4824	31.2666	30.9111	30.763	30.9323	31.2552	31.4569	31.3699	31.2055	30.6989	30.6488	4.0681e-171	24714000000	124	1	8	8	48.5	18.916	165	P63325	Rps10
Q80X90	Filamin-B	30.901	30.947	31.1686	31.3427	31.1734	31.3607	31.1872	30.8408	31.1891	31.2628	31.3419	31.19	0	24540000000	324	1	69	69	39	277.82	2602	Q80X90	Flnb
Q91VM9	Inorganic pyrophosphatase 2, mitochondrial	30.889	30.8917	30.9244	31.1122	31.0634	31.269	31.2412	31.3432	31.2274	31.5001	31.3916	31.5537	1.2165e-227	24531000000	194	1	19	19	66.4	38.114	330	Q91VM9	Ppa2
Q9QUM9	Proteasome subunit alpha type-6	31.236	30.9508	31.1667	31.1978	31.3841	31.3211	31.1608	31.4571	30.976	31.0417	31.1915	31.2152	5.9735e-91	24486000000	137	1	15	15	56.5	27.372	246	Q9QUM9	Psma6
Q922Q1	MOSC domain-containing protein 2, mitochondrial	30.437	31.4105	31.6336	30.6616	29.4122	30.5696	32.0481	30.2491	32.3113	31.522	31.099	30.1461	4.7541e-248	24387000000	180	1	17	15	53.6	38.194	338	Q922Q1	2002-03-01
P61358	60S ribosomal protein L27	31.4528	31.3958	31.4941	29.7309	29.7095	30.4385	31.7622	32.1652	31.7124	31.2133	30.2288	30.5121	2.37e-163	24314000000	111	1	10	10	54.4	15.798	136	P61358	Rpl27
Q62167;P16381	ATP-dependent RNA helicase DDX3X;Putative ATP-dependent RNA helicase Pl10	31.0807	31.0182	30.9274	31.1032	31.1416	31.0787	30.9683	31.0515	30.8381	31.1961	31.0748	31.3181	6.6519e-261	24313000000	286	2	28	28	48.6	73.101	662	Q62167;P16381	Ddx3x;D1Pas1
Q9CQ60	6-phosphogluconolactonase	31.0082	31.182	30.9762	31.0669	31.3918	31.2601	30.4772	30.8991	30.6706	30.8572	30.7546	31.0964	3.0086e-225	24271000000	156	1	12	12	77	27.254	257	Q9CQ60	Pgls
Q9Z2U1	Proteasome subunit alpha type-5	30.8816	30.9139	31.1538	31.1283	31.3745	31.2946	30.7733	31.5403	31.0341	31.2466	31.0659	31.3871	9.997e-175	24112000000	104	1	12	12	60.6	26.411	241	Q9Z2U1	Psma5
Q91WG0		31.9012	31.8012	31.7019	31.422	31.1322	31.7813	29.8857	30.1629	30.163	29.5381	29.2339	29.8375	0	24083000000	160	2	19	16	52.9	62.469	561	Q91WG0;Q6AW46	Ces2c
O09167	60S ribosomal protein L21	31.557	31.7668	31.3301	30.1924	30.393	30.2035	31.5472	31.745	31.7751	30.4577	30.595	30.6647	2.4891e-46	24056000000	67	1	8	8	43.1	18.562	160	O09167	Rpl21
Q80XL6	Acyl-CoA dehydrogenase family member 11	31.2184	31.1668	31.1104	30.9996	31.0115	31.1907	31.261	30.8885	31.1769	31.2465	31.3057	31.1474	0	23959000000	249	1	35	35	57.5	87.365	779	Q80XL6	Acad11
P61982	14-3-3 protein gamma;14-3-3 protein gamma, N-terminally processed	31.0492	31.0054	31.0736	30.9254	31.2513	31.2001	30.9257	31.0871	30.755	30.9618	31.0979	31.5157	0	23894000000	208	1	16	12	62.8	28.302	247	P61982	Ywhag
Q9QXS1	Plectin	30.8274	30.6911	30.9497	31.2076	31.0643	31.2405	31.2303	30.9179	31.343	31.3264	31.4932	31.3174	0	23706000000	301	1	107	107	29.4	534.18	4691	Q9QXS1	Plec
P62918	60S ribosomal protein L8	31.7325	31.7965	31.8095	29.344	28.2991	29.2001	31.7517	32.1222	31.8632	30.5195	29.749	29.3736	1.2502e-301	23583000000	130	1	17	17	58.4	28.024	257	P62918	Rpl8
Q9WUR9	GTP:AMP phosphotransferase AK4, mitochondrial	30.653	30.627	30.5413	31.2654	30.9226	30.7922	31.2412	31.748	31.1835	31.4157	31.5557	31.7836	3.0878e-115	23426000000	120	1	10	10	59.6	25.061	223	Q9WUR9	Ak4
Q9D0R2	Threonine--tRNA ligase, cytoplasmic	31.2046	31.1774	31.1834	30.9555	30.9211	31.1913	31.2891	30.7283	31.0548	31.295	31.1843	31.1209	1.6137e-151	23411000000	248	2	34	34	49.3	83.355	722	Q9D0R2;Q8BLY2	Tars
P14131	40S ribosomal protein S16	31.3297	31.3592	31.3047	30.4282	30.6298	30.7464	31.5548	31.6596	31.3919	30.9028	30.9048	30.3708	1.0053e-58	23367000000	125	1	11	11	57.5	16.445	146	P14131	Rps16
O88428	Bifunctional 3-phosphoadenosine 5-phosphosulfate synthase 2;Sulfate adenylyltransferase;Adenylyl-sulfate kinase	30.9374	31.0087	31.1248	31.0502	31.3851	30.9968	31.1896	31.2177	31.1066	30.8749	31.2983	31.1652	2.0952e-289	23348000000	277	1	37	37	72.3	70.35	621	O88428	Papss2
P13634	Carbonic anhydrase 1	29.7847	29.9982	30.6592	30.3665	30.4527	30.1518	31.9793	31.4875	31.779	32.209	31.2048	31.5527	7.751e-240	23308000000	125	1	11	11	72	28.33	261	P13634	Ca1
Q91WN4	Kynurenine 3-monooxygenase	30.1426	31.4685	31.6295	30.0919	29.3871	30.4031	31.8786	30.3966	32.181	31.5574	31.1202	30.1285	0	23249000000	175	1	24	24	56.8	54.531	479	Q91WN4	Kmo
Q9DBL7	Bifunctional coenzyme A synthase;Phosphopantetheine adenylyltransferase;Dephospho-CoA kinase	31.2372	30.8349	30.8945	30.9573	31.1862	31.1361	31.0441	31.3192	30.8769	31.0102	31.0866	31.4383	1.4607e-279	23172000000	162	1	17	17	46	62.022	563	Q9DBL7	Coasy
P17427	AP-2 complex subunit alpha-2	30.8829	31.0313	31.3353	31.1507	31.1582	31.2414	31.2369	30.6821	31.0295	31.0612	30.8799	30.9742	6.4197e-299	23089000000	219	1	32	32	46.7	104.02	938	P17427	Ap2a2
Q791V5	Mitochondrial carrier homolog 2	30.7271	31.4339	31.3876	29.8672	29.5661	30.9098	31.9053	31.2645	31.7436	31.2261	30.6936	30.5903	1.7098e-176	23032000000	75	1	12	12	52.1	33.499	303	Q791V5	Mtch2
Q71RI9	Kynurenine--oxoglutarate transaminase 3	31.0787	31.3714	31.2929	31.5497	31.2442	30.9931	30.977	31.1682	30.7556	30.8448	30.4185	30.7331	1.2465e-128	22916000000	127	1	18	18	51.2	51.126	455	Q71RI9	Ccbl2
Q8VEM8	Phosphate carrier protein, mitochondrial	30.1888	31.6494	31.4926	30.4344	28.7678	30.9484	31.9412	30.0212	32.0462	31.4612	30.8815	29.8452	1.9879e-112	22852000000	131	1	16	16	46.2	39.632	357	Q8VEM8	Slc25a3
P80313	T-complex protein 1 subunit eta	31.2019	30.8767	30.8298	31.1675	31.3064	31.3753	30.9972	31.0085	30.9022	30.96	30.9413	30.8565	4.2111e-277	22818000000	176	1	24	24	60.8	59.652	544	P80313	Cct7
P63028	Translationally-controlled tumor protein	30.8084	30.846	30.7135	31.1319	31.2817	31.0825	31.0212	31.2743	30.947	31.1487	31.3155	31.3414	3.3514e-68	22789000000	78	1	7	7	52.3	19.462	172	P63028	Tpt1
Q8CIE6	Coatomer subunit alpha;Xenin;Proxenin	30.8829	31.2434	31.3581	31.0482	30.6673	31.051	31.1505	30.5734	31.4982	31.3237	30.9737	30.6012	0	22743000000	206	1	41	41	47.6	138.43	1224	Q8CIE6	Copa
A3KMP2	Tetratricopeptide repeat protein 38	31.1197	31.0556	31.0392	31.2061	31.5297	31.2598	30.5042	31.1371	30.6285	30.7023	30.7209	31.2416	3.9267e-258	22667000000	179	1	19	19	58.5	52.223	465	A3KMP2	Ttc38
Q8K010	5-oxoprolinase	31.0576	31.11	31.1553	31.3458	31.2332	31.2037	30.7921	30.8501	30.7712	30.9628	30.9673	30.9629	0	22662000000	307	1	46	46	56.4	137.61	1288	Q8K010	Oplah
Q9DC50	Peroxisomal carnitine O-octanoyltransferase	30.9602	30.9629	31.098	31.553	31.2295	31.4962	30.558	30.4863	30.5763	30.9503	30.7126	30.6416	0	22586000000	224	1	24	24	59	70.264	612	Q9DC50	Crot
Q9DB29	Isoamyl acetate-hydrolyzing esterase 1 homolog	31.4202	30.9072	31.1176	31.2528	31.465	31.1022	30.598	31.1368	30.6681	30.6851	30.6629	30.8961	2.4764e-165	22584000000	138	1	13	13	80.3	27.974	249	Q9DB29	Iah1
Q6ZQ38	Cullin-associated NEDD8-dissociated protein 1	31.0012	31.4829	31.4688	31.1061	30.8219	30.9751	31.1037	30.8157	31.2202	31.0024	30.6905	30.2328	4.3125e-219	22552000000	187	1	33	33	35.4	136.33	1230	Q6ZQ38	Cand1
P20918	Plasminogen;Plasmin heavy chain A;Activation peptide;Angiostatin;Plasmin heavy chain A, short form;Plasmin light chain B	30.3768	30.5076	30.6897	31.5244	31.1612	31.2212	30.9007	30.8158	30.8635	31.5722	31.461	31.2456	0	22528000000	204	2	37	37	58.5	90.807	812	P20918;CON__P06868	Plg
P62075	Mitochondrial import inner membrane translocase subunit Tim13	31.063	30.9599	30.8227	30.693	31.1126	31.0967	30.9709	31.441	30.8211	31.0087	31.4658	31.4112	1.1457e-131	22494000000	95	1	8	8	78.9	10.458	95	P62075	Timm13
Q06185	ATP synthase subunit e, mitochondrial	30.7487	30.6966	30.8163	30.8122	31.0884	30.9058	30.9987	31.5918	31.2079	31.2902	30.9537	31.4326	2.5797e-39	22450000000	130	1	10	10	78.9	8.2355	71	Q06185	Atp5i
P63158	High mobility group protein B1	30.9613	31.0695	30.8299	31.103	30.878	31.0449	31.1588	31.3174	30.9623	31.0826	31.148	31.0793	2.8799e-116	22424000000	148	1	10	10	47.9	24.893	215	P63158	Hmgb1
Q91VR5	ATP-dependent RNA helicase DDX1	30.9541	30.9756	30.9461	31.2439	31.0833	31.1706	30.7965	31.0977	30.912	31.0888	31.1046	31.1591	4.9443e-257	22309000000	171	1	25	25	40.7	82.499	740	Q91VR5	Ddx1
P47963	60S ribosomal protein L13	31.5353	31.4288	31.5011	29.3889	29.1726	29.5555	31.6925	31.9635	31.544	30.9436	30.0275	30.2667	5.3329e-169	22161000000	104	1	8	8	37	24.305	211	P47963	Rpl13
P62960	Nuclease-sensitive element-binding protein 1	30.9521	30.991	30.8526	30.9378	30.9906	30.8405	30.9212	31.5475	30.9386	31.0364	31.195	31.3008	0	22058000000	178	2	12	12	66.1	35.73	322	P62960;Q9Z2C8	Ybx1
P17563	Selenium-binding protein 1	31.0809	31.1227	30.9877	31.1663	31.3956	31.2199	30.8369	31.061	30.8466	30.5565	30.6475	30.9081	0	21942000000	79	1	41	7	91.9	52.513	472	P17563	Selenbp1
Q3TXS7	26S proteasome non-ATPase regulatory subunit 1	30.8831	30.8857	30.994	31.0964	31.0462	31.202	31.0083	30.611	30.8848	31.1322	31.0637	31.0537	0	21877000000	208	1	33	33	47	105.73	953	Q3TXS7	Psmd1
P35980	60S ribosomal protein L18	31.4505	31.5637	31.6382	29.1799	27.7927	28.8777	31.8321	32.1676	31.7817	30.4189	29.7259	29.3255	1.9277e-106	21814000000	113	1	8	8	41.5	21.644	188	P35980	Rpl18
P62270	40S ribosomal protein S18	31.284	31.1657	31.1596	30.299	30.6384	30.6693	31.2911	31.6129	31.1014	31.043	30.7889	30.501	5.4187e-154	21772000000	197	1	17	17	63.8	17.718	152	P62270	Rps18
P49722	Proteasome subunit alpha type-2	30.9253	31.043	30.8811	30.8544	31.3708	31.0003	30.6833	30.9499	30.5036	30.7968	30.855	30.9942	3.4755e-174	21377000000	164	1	12	12	54.7	25.926	234	P49722	Psma2
Q9DBL1	Short/branched chain specific acyl-CoA dehydrogenase, mitochondrial	30.7444	30.7588	30.7192	30.986	30.8684	30.9058	30.7658	31.4873	30.9007	31.0382	31.0771	31.1958	2.2162e-173	21315000000	154	1	15	15	42.6	47.874	432	Q9DBL1	Acadsb
Q99LP6	GrpE protein homolog 1, mitochondrial	30.6777	30.8007	30.6624	30.786	30.7813	31.072	30.9205	31.5245	30.8312	31.1855	31.0842	31.2646	2.5376e-109	21270000000	169	1	16	16	67.7	24.307	217	Q99LP6	Grpel1
P62334	26S protease regulatory subunit 10B	30.852	30.9568	30.6427	30.9717	31.315	31.099	30.7187	30.9675	30.8565	30.797	31.2195	30.9754	0	21261000000	140	1	22	22	64.8	44.172	389	P62334	Psmc6
Q9DCT2	NADH dehydrogenase [ubiquinone] iron-sulfur protein 3, mitochondrial	30.9309	30.6649	30.6317	30.8363	30.768	30.8639	30.8745	31.877	30.9771	31.0355	31.0489	31.1257	6.2152e-172	21231000000	109	1	13	13	42.6	30.149	263	Q9DCT2	Ndufs3
Q9WUR2	Enoyl-CoA delta isomerase 2, mitochondrial	30.8893	30.7176	30.535	31.0583	30.9399	31.0084	30.7751	31.228	31.0241	31.1618	31.1264	31.1075	0	21171000000	185	1	19	19	53.7	43.267	391	Q9WUR2	Eci2
O09061	Proteasome subunit beta type-1	31.1466	30.7114	30.8711	31.0369	31.1986	31.2993	30.6058	30.9942	30.2937	30.6091	30.813	30.6725	1.8527e-220	21059000000	128	1	15	15	57.1	26.372	240	O09061	Psmb1
P46471	26S protease regulatory subunit 7	30.8733	30.7268	30.8095	30.9117	31.0595	31.1131	30.8246	30.9759	30.6989	31.0526	30.8611	31.294	4.2804e-258	20947000000	166	1	28	28	70.2	48.647	433	P46471	Psmc2
Q9Z2W0	Aspartyl aminopeptidase	30.9958	31.0089	30.6928	30.9912	30.9909	31.0949	30.7821	31.0372	30.914	30.6877	30.8723	31.0432	1.8893e-237	20916000000	171	1	17	17	62.8	52.206	473	Q9Z2W0	Dnpep
P32261	Antithrombin-III	30.8921	30.8579	30.7671	30.8442	31.0283	30.797	31.0556	30.845	31.0089	31.0957	31.2096	31.2574	8.0894e-168	20897000000	200	2	22	22	53.3	52.003	465	P32261;CON__P41361	Serpinc1
P35550	rRNA 2-O-methyltransferase fibrillarin	31.0326	30.928	30.7775	30.633	30.7955	31.0805	30.9078	31.219	30.7082	30.8765	31.1035	30.7625	1.4715e-143	20782000000	98	2	14	14	50.5	34.306	327	P35550;Q80WS3	Fbl
P26516	26S proteasome non-ATPase regulatory subunit 7	31.072	30.8263	30.7445	30.8533	31.1807	31.0965	30.7388	30.8825	30.6826	31.0335	30.855	31.0255	5.0047e-178	20750000000	137	1	12	12	55.8	36.539	321	P26516	Psmd7
Q9D6J6	NADH dehydrogenase [ubiquinone] flavoprotein 2, mitochondrial	30.8107	30.7137	30.7724	31.1002	30.815	30.6222	30.6306	31.4455	31.0363	30.8967	31.1696	31.4181	1.1279e-174	20737000000	113	1	11	11	54.4	27.285	248	Q9D6J6	Ndufv2
Q9Z2X1	Heterogeneous nuclear ribonucleoprotein F;Heterogeneous nuclear ribonucleoprotein F, N-terminally processed	30.8138	30.8094	30.7388	31.0314	31.1311	30.9712	30.7402	31.0628	30.6191	30.9334	31.1034	31.1877	2.3104e-229	20691000000	156	1	14	14	58.3	45.729	415	Q9Z2X1	Hnrnpf
P62196	26S protease regulatory subunit 8	30.8492	30.6869	30.6244	30.8859	31.1709	31.047	30.8007	31.2822	30.5584	30.8079	30.9385	30.9501	0	20688000000	162	1	22	22	65	45.626	406	P62196	Psmc5
P62754	40S ribosomal protein S6	31.3541	31.4042	31.4513	29.4169	28.8545	29.3472	31.4617	31.6141	31.7383	30.2753	30.1213	30.101	1.2242e-109	20640000000	95	1	14	14	41	28.68	249	P62754	Rps6
Q9CWS0	N(G),N(G)-dimethylarginine dimethylaminohydrolase 1	31.04	31.5393	31.0931	31.4141	31.5521	31.6341	29.9021	29.7448	29.5783	30.0307	30.0464	30.051	2.386e-164	20625000000	118	2	15	15	65.3	31.381	285	Q9CWS0;Q99LD8	Ddah1
Q91XE4	Aspartoacylase-2	30.8835	30.8449	31.1433	30.9354	30.5061	30.4872	31.0292	31.259	31.0377	30.9985	31.133	31.2066	1.1869e-220	20568000000	118	1	14	14	60.1	35.286	318	Q91XE4	Acy3
Q62261	Spectrin beta chain, non-erythrocytic 1	30.5647	30.8548	31.0276	31.0058	30.9935	31.0697	30.9297	30.3321	30.9898	31.08	31.0308	30.8128	0	20563000000	222	1	62	62	39	274.22	2363	Q62261	Sptbn1
P52430	Serum paraoxonase/arylesterase 1	31.1686	30.8264	31.3431	30.4587	30.34	31.0863	31.0523	31.2015	31.4451	30.7001	30.1174	30.4845	2.0759e-174	20540000000	129	1	12	12	48.5	39.565	355	P52430	Pon1
Q9R1P3	Proteasome subunit beta type-2	30.9657	30.9437	30.8386	31.1276	31.0672	31.1384	30.8189	30.9976	30.6649	30.9794	30.4363	30.8602	3.0909e-206	20488000000	111	1	13	13	67.2	22.906	201	Q9R1P3	Psmb2
P67984	60S ribosomal protein L22	31.0478	30.6591	30.9525	30.6851	30.6035	30.782	31.1869	31.0941	30.8819	30.6839	31.0434	31.0661	4.3471e-114	20313000000	65	1	8	8	57	14.759	128	P67984	Rpl22
Q9JIF7	Coatomer subunit beta	30.724	30.8981	31.0769	30.9986	30.6729	30.868	30.9507	30.6807	30.9596	31.2579	30.9643	30.6443	7.1972e-278	20310000000	187	1	31	31	46	107.06	953	Q9JIF7	Copb1
O89023	Tripeptidyl-peptidase 1	30.7517	31.0329	30.5745	31.1845	30.5637	30.8287	30.4145	31.1702	30.4966	30.5874	30.6786	30.9926	1.2278e-165	20168000000	102	1	6	6	20.3	61.341	562	O89023	Tpp1
Q91YW3	DnaJ homolog subfamily C member 3	30.7449	30.7115	30.5823	31.0154	31.0688	31.0031	30.8451	30.952	30.7466	30.9037	30.8327	31.0944	0	20166000000	199	1	27	27	63.5	57.463	504	Q91YW3	Dnajc3
Q9QZE5	Coatomer subunit gamma-1	31.0928	30.9241	31.0746	30.8646	30.7685	31.025	30.9773	30.6154	30.8638	30.8518	30.7574	30.5295	0	20093000000	207	1	33	33	58.1	97.512	874	Q9QZE5	Copg1
P70168	Importin subunit beta-1	30.9972	30.7509	30.9913	31.0215	30.9868	30.9908	30.8887	30.5447	30.7636	30.8831	30.6015	30.4971	7.1728e-282	20078000000	225	1	26	26	40.2	97.183	876	P70168	Kpnb1
Q99K51	Plastin-3	31.0947	31.1677	31.0718	30.9737	31.1714	31.0322	30.4737	30.5583	30.3459	30.5255	30.7852	30.7316	0	20055000000	177	1	30	26	58.3	70.741	630	Q99K51	Pls3
Q9CY58	Plasminogen activator inhibitor 1 RNA-binding protein	30.9393	30.8719	30.6812	30.7225	30.7335	30.8191	30.8539	31.0631	30.9079	30.9394	31.1452	30.9894	5.9858e-217	20039000000	195	1	17	17	40.5	44.714	407	Q9CY58	Serbp1
P19639	Glutathione S-transferase Mu 3	31.3335	30.8134	30.9311	31.0666	31.3776	30.9784	30.6697	30.522	30.7738	30.4198	30.2579	30.257	0	20037000000	90	1	21	9	74.8	25.701	218	P19639	Gstm3
Q9R0P5	Destrin	30.8348	30.692	30.8497	31.2794	31.0204	31.1738	30.698	30.9083	30.4983	30.7616	30.7522	30.7072	1.2303e-113	19929000000	131	1	9	9	50.3	18.521	165	Q9R0P5	Dstn
Q9QZQ8	Core histone macro-H2A.1	31.093	30.7486	30.9454	30.2607	30.4728	30.6418	31.3192	31.1285	30.9879	30.9781	30.6693	30.6286	7.8905e-157	19896000000	98	2	13	13	45.7	39.735	372	Q9QZQ8;Q8CCK0	H2afy
Q3UZZ6	Sulfotransferase 1 family member D1	30.8309	30.8743	30.7923	31.3405	31.4275	30.9017	30.8841	30.9401	30.5827	30.4286	30.2456	30.6337	1.3537e-264	19867000000	155	2	17	17	76.6	35.083	295	Q3UZZ6;O35400	Sult1d1
Q9DCS9	NADH dehydrogenase [ubiquinone] 1 beta subcomplex subunit 10	30.5863	31.0454	30.9325	30.3947	30.8382	30.7614	30.7278	31.4119	30.9679	31.0471	31.0992	30.9396	1.5912e-146	19851000000	111	1	10	10	62.5	21.024	176	Q9DCS9	Ndufb10
Q91ZX7	Prolow-density lipoprotein receptor-related protein 1;Low-density lipoprotein receptor-related protein 1 85 kDa subunit;Low-density lipoprotein receptor-related protein 1 515 kDa subunit;Low-density lipoprotein receptor-related protein 1 intracellular domain	30.4352	30.376	30.5875	30.8297	30.8013	30.9425	30.9962	30.7588	30.7438	31.4911	31.0797	31.2446	0	19837000000	308	1	62	62	18.8	504.74	4545	Q91ZX7	Lrp1
Q00519	Xanthine dehydrogenase/oxidase;Xanthine dehydrogenase;Xanthine oxidase	30.7857	31.1819	31.126	31.1122	31.1195	31.4144	30.4266	29.7493	30.4186	30.3419	30.3181	30.4372	0	19804000000	248	1	34	33	40.4	146.56	1335	Q00519	Xdh
Q9CZM2	60S ribosomal protein L15	31.4226	31.1923	31.482	29.3799	28.7012	29.3655	31.4574	31.9612	31.4297	30.7558	29.4009	29.4547	7.186e-92	19755000000	194	1	14	14	45.6	24.146	204	Q9CZM2	Rpl15
Q99L04	Dehydrogenase/reductase SDR family member 1	31.1027	31.1378	31.1415	30.8853	30.8524	30.7628	30.7545	30.3244	30.7614	30.8022	30.641	30.4333	7.5678e-262	19688000000	194	1	19	19	75.7	34.005	313	Q99L04	Dhrs1
Q8BWP5	Alpha-tocopherol transfer protein	31.2676	31.1044	30.8888	30.9104	31.0788	30.8692	30.6507	30.516	30.4403	30.7055	30.5512	30.3686	6.1442e-196	19538000000	182	1	16	16	73	32.014	278	Q8BWP5	Ttpa
Q9D051	Pyruvate dehydrogenase E1 component subunit beta, mitochondrial	30.7985	30.6522	30.6408	31.1198	30.8919	30.9467	30.5402	30.8583	30.9101	30.7871	31.0795	30.9323	1.1658e-167	19478000000	158	1	17	17	52.1	38.937	359	Q9D051	Pdhb
Q91W64	Cytochrome P450 2C70	29.9781	31.492	31.5464	29.3954	28.9005	30.0547	32.1689	29.679	32.3167	30.3703	28.5435	28.621	0	19468000000	151	2	31	31	69.3	56.019	489	Q91W64;Q9D816	Cyp2c70
Q5SWU9	Acetyl-CoA carboxylase 1;Biotin carboxylase	30.6484	30.719	30.7931	30.5475	30.853	30.3846	31.0734	30.8921	31.0643	30.9875	30.9745	31.1319	0	19394000000	202	1	47	47	28.1	265.25	2345	Q5SWU9	Acaca
Q9JLT4	Thioredoxin reductase 2, mitochondrial	30.3992	30.9829	30.6392	31.2887	31.0201	30.5743	30.7655	31.1143	31.0482	30.8858	30.5142	30.8772	6.6671e-115	19276000000	69	1	12	11	32.6	56.602	524	Q9JLT4	Txnrd2
P22315	Ferrochelatase, mitochondrial	30.6702	30.5004	30.4941	30.5868	30.8935	30.6547	30.9259	31.3239	30.787	31.0663	31.0456	31.0307	6.0879e-215	19225000000	155	1	15	15	50	47.13	420	P22315	Fech
P34927	Asialoglycoprotein receptor 1	30.2598	30.9814	30.9016	30.4537	29.9998	30.4365	31.3579	30.5696	31.5112	31.2478	30.9977	30.6492	1.5969e-116	19221000000	108	1	12	12	36.6	32.591	284	P34927	Asgr1
Q9CR21	Acyl carrier protein, mitochondrial	30.8977	30.4444	30.42	31.149	31.0729	30.687	30.6431	31.6402	30.6297	30.6703	30.6496	30.7509	8.0147e-48	19165000000	75	1	7	7	23.7	17.37	156	Q9CR21	Ndufab1
Q9DCS3	Trans-2-enoyl-CoA reductase, mitochondrial	31.032	30.4915	30.8045	30.7221	30.7313	30.8552	30.9176	31.0917	30.8683	30.8887	30.7269	30.5775	2.516e-261	19141000000	146	1	14	14	70.5	40.342	373	Q9DCS3	Mecr
Q9Z2I0	LETM1 and EF-hand domain-containing protein 1, mitochondrial	30.2845	31.1423	31.2978	30.3367	29.9138	30.4473	31.5581	30.3616	31.2572	30.936	31.0202	30.0487	0	18994000000	128	1	22	22	36.6	82.988	738	Q9Z2I0	Letm1
Q9Z0S1	3(2),5-bisphosphate nucleotidase 1	31.021	30.7752	30.8138	30.8345	31.0081	31.1675	30.372	30.5922	30.3574	30.5835	30.7615	30.7393	1.2259e-200	18952000000	149	1	18	18	79.9	33.196	308	Q9Z0S1	Bpnt1
Q9D7B6	Isobutyryl-CoA dehydrogenase, mitochondrial	30.6598	30.557	30.5458	30.8883	30.8327	30.5893	30.7055	30.9827	30.8468	31.1653	31.3265	31.3013	5.6036e-192	18937000000	180	1	19	19	57.1	45.019	413	Q9D7B6	Acad8
Q9QZ85	Interferon-inducible GTPase 1	30.6486	30.716	30.7999	30.8632	30.5184	31.0566	30.9984	30.3916	30.8248	31.3218	30.5663	30.3704	1.435e-200	18896000000	155	1	19	19	51.1	47.571	413	Q9QZ85	Iigp1
P26231	Catenin alpha-1	30.7954	30.8265	30.7324	30.6502	30.6913	30.6852	30.8096	30.7121	30.9808	30.9107	30.6762	30.6317	0	18857000000	187	3	34	34	54.7	100.11	906	P26231;REV__Q9JMB1;Q65CL1	Ctnna1
Q01279	Epidermal growth factor receptor	30.3657	30.7744	31.094	30.584	30.2089	30.6956	31.2639	30.4946	31.1857	31.1556	30.7031	30.3958	0	18797000000	222	2	31	31	37.5	134.85	1210	Q01279;Q61527	Egfr
Q9WVM8	Kynurenine/alpha-aminoadipate aminotransferase, mitochondrial	30.8441	30.7634	30.6725	30.2098	29.8536	30.5638	31.2861	30.7599	31.3587	30.9753	30.6171	30.8113	5.2331e-151	18644000000	182	1	16	16	55.8	47.597	425	Q9WVM8	Aadat
P24527	Leukotriene A-4 hydrolase	30.8788	30.7246	30.9043	31.2058	30.8381	30.9339	30.4406	30.4838	30.493	30.7436	30.349	30.4607	1.6278e-187	18595000000	165	1	27	27	52	69.05	611	P24527	Lta4h
P46656	Adrenodoxin, mitochondrial	30.4846	30.8474	30.5988	30.6576	30.7065	30.7824	30.7724	30.8948	30.7129	30.6907	30.7339	30.9121	1.2962e-100	18592000000	102	1	6	6	31.4	20.123	188	P46656	Fdx1
Q91XF0	Pyridoxine-5-phosphate oxidase	31.2689	31.1298	31.0206	30.8882	30.9971	31.033	30.0605	30.6425	29.9997	30.1881	29.6987	30.3407	2.3825e-242	18549000000	154	1	12	12	52.5	30.114	261	Q91XF0	Pnpo
Q03734	Serine protease inhibitor A3M	30.7521	30.5784	32.4026	30.1695	30.0454	29.2822	29.8894	28.7893	31.1682	29.5037	28.9175	31.1322	2.9388e-182	18523000000	50	1	9	1	21.3	47.064	418	Q03734	Serpina3m
Q9Z1Q9	Valine--tRNA ligase	30.9185	30.9747	31.089	30.7133	30.5533	30.7821	30.6697	30.205	30.7365	30.8909	30.6607	30.5726	0	18504000000	247	1	34	34	40.4	140.21	1263	Q9Z1Q9	Vars
Q8VDK1	Nitrilase homolog 1	30.9523	30.7537	30.8008	31.0838	30.9714	31.0762	30.2451	30.6066	30.2401	30.4646	30.5431	30.7374	2.099e-242	18500000000	150	1	17	17	73.4	35.705	323	Q8VDK1	Nit1
O88685	26S protease regulatory subunit 6A	30.77	30.6935	30.3762	30.7958	31.049	30.7246	30.7601	30.9073	30.5852	30.7687	30.8866	31	2.6048e-290	18471000000	188	1	27	27	61.8	49.548	442	O88685	Psmc3
Q99JR1	Sideroflexin-1	30.7956	31.0652	30.9043	30.3064	29.9285	30.7509	31.3307	30.5054	31.0869	30.8641	30.6888	30.2755	9.896e-182	18453000000	117	1	15	15	59	35.649	322	Q99JR1	Sfxn1
Q9CXI5	Mesencephalic astrocyte-derived neurotrophic factor	30.6732	30.5972	30.9091	30.7668	30.8797	30.8921	30.783	30.7891	30.6096	30.7757	30.7052	30.8317	1.412e-85	18379000000	141	1	11	11	46.4	20.373	179	Q9CXI5	Manf
P99024	Tubulin beta-5 chain	30.616	30.4957	30.7337	30.9467	30.9599	30.692	30.4386	30.545	30.8144	31.0133	30.9678	30.9453	0	18359000000	82	3	28	6	70	49.67	444	P99024;A2AQ07;CON__ENSEMBL:ENSBTAP00000025008	Tubb5
Q7TPR4	Alpha-actinin-1	30.6304	30.6596	30.5995	31.0739	30.9029	31.0817	30.611	30.373	30.299	30.9184	30.9192	30.6651	0	18352000000	209	1	50	30	67.3	103.07	892	Q7TPR4	Actn1
P62889	60S ribosomal protein L30	30.9993	30.5933	30.7196	30.6643	30.7157	30.8771	30.8845	30.8036	30.6073	30.9199	30.733	30.6703	1.123e-97	18341000000	94	1	7	7	59.1	12.784	115	P62889	Rpl30
Q91X44	Glucokinase regulatory protein	30.1839	30.602	30.5928	30.7103	30.274	30.4591	31.1253	30.7878	31.0456	31.1661	31.1769	30.6502	3.9275e-233	18219000000	167	1	19	19	46	64.679	587	Q91X44	Gckr
Q8BWF0	Succinate-semialdehyde dehydrogenase, mitochondrial	30.6935	30.9957	30.4793	31.0467	30.9481	30.7679	30.5451	30.6323	30.4087	30.6988	30.8678	30.7846	2.4413e-250	18148000000	217	1	23	23	56.8	55.968	523	Q8BWF0	Aldh5a1
Q60936	Chaperone activity of bc1 complex-like, mitochondrial	30.5998	30.5627	30.4928	30.5036	30.9096	30.4206	30.6293	31.2794	30.9405	30.6106	31.2597	30.9932	2.8176e-201	18092000000	140	1	18	18	40.8	71.742	645	Q60936	Adck3
Q9CPV4	Glyoxalase domain-containing protein 4	30.4959	30.604	30.4869	30.4629	30.5338	30.9358	30.8711	31.1474	30.7795	30.9018	30.6946	31.1443	8.7347e-131	18066000000	123	1	17	17	70.1	33.316	298	Q9CPV4	Glod4
P68368	Tubulin alpha-4A chain	30.9645	30.4155	30.9084	31.4424	30.814	30.6138	30.6169	30.6924	30.3011	30.705	30.4794	30.4816	0	18019000000	71	1	26	6	67.6	49.924	448	P68368	Tuba4a
Q3THE2	Myosin regulatory light chain 12B	30.7165	30.3661	30.4778	30.9616	31.0283	30.9979	30.3929	31.059	30.4261	30.8897	30.3027	30.9618	2.1984e-147	17991000000	104	1	9	9	50.6	19.779	172	Q3THE2	Myl12b
P62911	60S ribosomal protein L32	31.1253	30.9387	30.9681	29.2735	29.4189	29.8962	31.06	31.7477	31.0367	30.8454	29.9523	30.5985	2.8285e-83	17935000000	103	2	12	12	55.6	15.86	135	P62911;P17932	Rpl32
Q8CC88	von Willebrand factor A domain-containing protein 8	30.6939	30.6997	30.6844	31.0241	31.0344	31.0885	30.4385	30.4745	30.279	30.5387	30.4485	30.6224	0	17924000000	202	1	49	49	37.8	213.42	1905	Q8CC88	Vwa8
Q99LF4	tRNA-splicing ligase RtcB homolog	30.7511	30.5576	30.6488	30.7134	30.7501	30.9086	30.3809	30.8334	30.1544	30.8707	30.8504	30.9789	3.2293e-167	17886000000	142	1	22	22	54.7	55.249	505	Q99LF4	D10Wsu52e
Q91X77	Cytochrome P450 2C50	30.6346	31.9441	31.9722	30.4187	29.5474	30.6914	30.7452	29.1986	30.9124	29.3863	28.6755	28.0942	6.4788e-185	17849000000	124	1	26	18	59.8	55.764	490	Q91X77	Cyp2c50
O55029	Coatomer subunit beta	30.6693	30.5675	30.6287	30.794	30.8545	30.9987	30.6065	30.6533	30.4408	30.8177	30.6881	30.6172	0	17821000000	226	1	32	32	49.6	102.45	905	O55029	Copb2
Q8CC86	Nicotinate phosphoribosyltransferase	31.0213	30.7136	30.8547	30.6785	30.5195	30.6324	30.9029	30.3202	30.4532	30.7206	30.5871	30.5573	0	17596000000	173	1	26	26	71.4	58.265	538	Q8CC86	Naprt1
Q9WV68	Peroxisomal 2,4-dienoyl-CoA reductase	31.0056	30.6907	30.7216	31.0764	30.7955	30.922	30.4207	30.2006	30.4977	30.4326	30.3909	30.3792	5.5917e-153	17555000000	179	1	14	14	59.6	31.3	292	Q9WV68	Decr2
P04939	Major urinary protein 3	30.9713	30.7334	30.6555	30.6213	31.0246	30.605	30.8408	31.0757	30.4412	29.9154	30.0428	30.6311	6.312e-238	17435000000	77	2	10	8	51.6	21.464	184	P04939;P11590	Mup3
Q8K183	Pyridoxal kinase	30.7231	30.6757	30.6071	30.6882	31.0613	30.8955	30.3783	30.5441	30.3557	30.6058	30.4608	30.7007	1.5994e-218	17374000000	139	1	13	13	56.4	35.015	312	Q8K183	Pdxk
Q9R1P0	Proteasome subunit alpha type-4	30.6683	30.4029	30.8479	30.9584	30.7908	30.8081	30.4507	30.81	30.4205	30.6705	30.4054	30.7483	1.6699e-139	17348000000	112	1	12	12	57.1	29.47	261	Q9R1P0	Psma4
Q9CXW4	60S ribosomal protein L11	30.7055	30.625	30.7957	30.4095	30.794	30.524	30.8987	30.4052	30.526	30.9195	30.8254	30.8349	1.0397e-109	17336000000	126	1	14	14	57.3	20.252	178	Q9CXW4	Rpl11
Q8R0F8	Acylpyruvase FAHD1, mitochondrial	30.6889	30.4299	30.4401	30.8633	30.8124	30.4386	30.8185	30.6956	30.4861	30.8724	30.8725	30.948	8.1639e-145	17311000000	108	1	9	9	58.1	25.172	227	Q8R0F8	Fahd1
Q9D0F3	Protein ERGIC-53	30.2432	31.2133	31.2958	30.2063	29.4865	30.4285	31.33	29.615	31.3683	30.7572	30.2532	30.1919	1.9969e-254	17306000000	93	1	17	17	35.2	57.788	517	Q9D0F3	Lman1
Q62425	NADH dehydrogenase [ubiquinone] 1 alpha subcomplex subunit 4	30.2069	30.919	30.8727	30.2814	30.2681	30.6869	31.1531	30.1722	30.8728	30.6101	31.3415	30.3307	4.9723e-37	17258000000	72	1	6	6	47.6	9.3267	82	Q62425	Ndufa4
Q9R0N0	Galactokinase	30.6677	30.7312	30.4554	30.5248	30.7363	30.6307	30.2699	30.7047	30.4235	30.5488	30.6461	30.7199	9.1565e-198	17249000000	181	1	19	19	51.5	42.295	392	Q9R0N0	Galk1
P15864	Histone H1.2	31.3632	31.8829	31.5378	28.5553	26.6294	28.8355	31.4445	30.7941	31.3521	29.6742	29.4071	26.7738	1.769e-64	17242000000	78	2	11	11	31.1	21.266	212	P15864;Q07133	Hist1h1c
Q9QXY6	EH domain-containing protein 3	30.7537	30.5502	30.4848	30.6514	30.3545	30.7645	30.6621	31.0407	30.5656	30.9622	30.9149	30.3623	3.2556e-177	17234000000	175	2	31	31	74.2	60.82	535	Q9QXY6;Q9EQP2	Ehd3
Q9CW42	MOSC domain-containing protein 1, mitochondrial	30.7213	30.9987	31.5292	30.5845	30.1768	30.649	30.7262	29.8987	30.7728	30.6726	30.1565	29.8053	9.7605e-287	17230000000	215	1	19	19	69.4	37.978	340	Q9CW42	2001-03-01
Q9JM62	Receptor expression-enhancing protein 6	29.9556	31.203	31.6024	30.4985	29.4399	30.5797	31.055	29.8528	31.515	30.7343	29.5389	29.4248	1.13e-70	17213000000	59	1	5	5	32.8	22.204	201	Q9JM62	Reep6
A3KFM7		30.1924	30.7731	30.6998	NaN	30.8153	NaN	30.773	30.7926	30.9108	30.7464	30.9345	30.8177	6.7965e-06	17143000000	15	1	2	2	0.9	305.39	2711	A3KFM7	Chd6
Q99KQ4	Nicotinamide phosphoribosyltransferase	30.7111	30.4865	30.4681	30.4911	30.7411	30.3099	30.4806	30.8509	30.6375	30.8339	31.1207	30.9068	1.2977e-159	17115000000	157	1	21	21	54.4	55.446	491	Q99KQ4	Nampt
P50285	Dimethylaniline monooxygenase [N-oxide-forming] 1	29.9309	31.4797	31.6534	29.982	28.5081	29.8547	31.423	29.138	31.7187	30.2395	30.14	29.1545	2.63e-221	16991000000	139	1	26	26	60.7	59.914	532	P50285	Fmo1
Q9CQR2	40S ribosomal protein S21	30.6051	30.6407	30.3952	30.6987	30.3746	30.4264	30.6178	30.902	30.479	30.8149	31.0643	30.8186	2.2827e-92	16962000000	81	1	5	5	60.2	9.1413	83	Q9CQR2	Rps21
Q9Z2Z6	Mitochondrial carnitine/acylcarnitine carrier protein	30.1822	30.8681	30.8393	30.5629	29.9413	30.3453	31.034	30.5916	31.1285	30.9086	30.6182	30.4296	4.3961e-162	16912000000	172	1	18	18	73.1	33.026	301	Q9Z2Z6	Slc25a20
Q9WVD5	Mitochondrial ornithine transporter 1	30.498	30.7677	30.7828	30.4078	29.914	30.6105	31.0829	30.4118	31.0182	30.9491	30.6025	30.1371	7.3608e-211	16862000000	173	1	16	16	75.1	32.823	301	Q9WVD5	Slc25a15
Q8R4N0	Citrate lyase subunit beta-like protein, mitochondrial	30.5718	30.21	30.3941	30.944	30.3876	30.5795	30.4867	30.9896	30.4946	30.4761	30.4798	30.5439	7.0886e-213	16655000000	115	1	18	18	57.7	37.548	338	Q8R4N0	Clybl
P01887	Beta-2-microglobulin	30.6203	30.1689	30.3642	30.1155	30.4007	30.7059	30.718	30.8012	30.2719	30.9919	31.0407	31.0005	2.3844e-112	16653000000	63	1	6	6	66.4	13.779	119	P01887	B2m
Q9Z1Z0	General vesicular transport factor p115	30.2199	30.4599	30.6725	30.6938	30.5845	30.8162	30.6905	30.5933	30.7311	30.8654	30.6305	30.4263	2.6757e-302	16628000000	197	1	27	27	40.4	106.98	959	Q9Z1Z0	Uso1
Q922E4	Ethanolamine-phosphate cytidylyltransferase	30.5029	30.3884	30.5702	30.3466	30.9399	30.3869	30.4798	30.8202	30.3832	30.6102	30.7699	30.9931	2.7772e-174	16620000000	133	1	17	17	55.9	45.234	404	Q922E4	Pcyt2
P23953	Carboxylesterase 1C	30.4109	30.2881	30.3822	30.4324	30.4436	30.2641	30.9323	31.04	30.9497	30.7975	30.1845	30.2976	1.0025e-185	16607000000	109	1	19	16	46.8	61.055	554	P23953	Ces1c
P30416	Peptidyl-prolyl cis-trans isomerase FKBP4;Peptidyl-prolyl cis-trans isomerase FKBP4, N-terminally processed	30.6261	30.3435	30.3037	30.5227	30.6635	30.705	30.6572	30.8187	30.5704	30.5339	30.7348	30.861	3.6971e-177	16598000000	155	1	25	25	55.2	51.572	458	P30416	Fkbp4
Q91WS4	S-methylmethionine--homocysteine S-methyltransferase BHMT2	NaN	NaN	NaN	NaN	NaN	NaN	31.5682	31.7142	31.7715	31.7747	31.8183	32.045	4.4425e-263	16593000000	77	1	20	15	80.4	39.871	363	Q91WS4	Bhmt2
Q62264	Thyroid hormone-inducible hepatic protein	30.6343	30.2464	30.5432	29.4099	30.2078	29.7957	30.7353	31.7822	31.2638	30.263	30.4791	31.0034	1.4347e-43	16550000000	67	1	5	5	47.3	17.093	150	Q62264	Thrsp
Q9D1D4	Transmembrane emp24 domain-containing protein 10	30.2697	29.9222	30.7979	31.0032	30.4316	30.7881	30.9804	30.2061	30.9307	30.78	30.6199	30.1096	7.6932e-117	16487000000	70	1	10	10	40.6	24.911	219	Q9D1D4	Tmed10
Q9WU78	Programmed cell death 6-interacting protein	30.6201	30.5453	30.4075	30.475	30.6642	30.5956	30.5058	30.8599	30.5358	30.5286	30.7693	30.6536	3.4795e-280	16486000000	195	1	34	34	53.7	96.023	869	Q9WU78	Pdcd6ip
Q62426	Cystatin-B	30.3851	30.7148	30.2129	30.9475	30.7618	30.8961	30.4695	30.7632	30.0176	30.6905	30.473	30.7618	1.199e-93	16482000000	69	1	8	8	93.9	11.045	98	Q62426	Cstb
P62900	60S ribosomal protein L31	30.7589	30.784	30.8176	29.574	30.0158	30.2335	30.7814	31.363	30.6293	30.673	30.2371	30.6513	1.9832e-54	16355000000	96	1	11	11	53.6	14.463	125	P62900	Rpl31
Q9DCD0	6-phosphogluconate dehydrogenase, decarboxylating	30.6715	30.4899	30.7204	31.052	31.0352	30.9892	30.3196	29.7478	30.2384	30.5391	30.0028	30.078	0	16328000000	176	1	24	24	63.1	53.247	483	Q9DCD0	Pgd
Q9EQK5	Major vault protein	30.7102	30.6456	30.6375	31.2907	31.0458	30.9512	29.6934	30.0549	29.6168	30.4682	30.3373	30.3419	3.6531e-287	16326000000	146	1	29	29	46.3	95.923	861	Q9EQK5	Mvp
Q8BGT5	Alanine aminotransferase 2	30.4639	30.4022	30.2471	30.5598	30.3712	30.4611	30.6814	30.7975	30.6993	30.6877	30.6772	31.1845	3.7648e-202	16274000000	117	1	20	19	59.4	57.943	522	Q8BGT5	Gpt2
Q9D6R2	Isocitrate dehydrogenase [NAD] subunit alpha, mitochondrial	30.418	30.2601	30.3198	30.7964	30.6573	30.5215	30.6658	30.7044	30.696	30.7239	30.7491	30.7208	2.1937e-129	16260000000	122	1	17	17	44.3	39.638	366	Q9D6R2	Idh3a
Q60817;P70670	Nascent polypeptide-associated complex subunit alpha;Nascent polypeptide-associated complex subunit alpha, muscle-specific form	30.7231	30.3328	30.2889	30.7092	30.4549	30.1106	30.5126	31.2138	30.5827	30.6777	30.5109	30.8116	1.9524e-71	16200000000	83	2	6	6	26.5	23.384	215	Q60817;P70670	Naca
Q02819	Nucleobindin-1	30.3824	30.3345	30.2364	30.4521	30.4966	30.4491	30.3776	31.1947	30.3168	30.6473	30.9212	30.9351	9.5107e-244	16164000000	134	1	28	28	62.5	53.408	459	Q02819	Nucb1
P47791	Glutathione reductase, mitochondrial	30.4433	30.3236	30.0553	30.8162	30.4897	30.8056	30.6414	30.6957	30.4546	30.7265	30.362	30.6871	2.6309e-253	16154000000	108	1	16	16	60	53.662	500	P47791	Gsr
Q8R1B4	Eukaryotic translation initiation factor 3 subunit C	30.4418	30.4496	30.4535	30.6195	30.5533	30.7181	30.6933	30.5209	30.5833	30.5224	30.5481	30.5537	5.4657e-207	16142000000	170	1	26	26	33.3	105.53	911	Q8R1B4	Eif3c
O35658	Complement component 1 Q subcomponent-binding protein, mitochondrial	30.28	30.5832	30.9239	30.5074	30.2312	30.2988	30.5009	31.1107	30.4303	30.8382	30.2683	30.4529	2.2831e-108	16100000000	94	1	6	6	34.5	31.013	278	O35658	C1qbp
O54749	Cytochrome P450 2J5	28.9447	31.0393	31.2236	29.2119	27.478	28.3342	32.0362	29.8581	31.87	31.077	29.573	29.2642	2.3027e-109	16042000000	77	2	19	18	36.9	57.783	501	O54749;O54750	Cyp2j5
O89079	Coatomer subunit epsilon	30.72	30.3874	30.528	30.4134	30.778	30.9053	30.1603	30.5349	30.5143	29.8172	30.3148	30.6222	7.6765e-163	16027000000	108	1	12	12	66.9	34.567	308	O89079	Cope
Q8K4Z3	NAD(P)H-hydrate epimerase	30.711	30.5637	30.5806	30.7187	30.9851	30.7002	30.2534	30.4813	30.1906	30.031	30.3838	30.1898	5.5488e-190	16010000000	104	1	13	13	51.1	30.972	282	Q8K4Z3	Apoa1bp
P63037	DnaJ homolog subfamily A member 1	30.5463	30.5884	30.5539	30.349	30.5589	30.5111	30.4186	30.7143	30.6407	30.441	30.6328	30.9222	1.3183e-215	15994000000	191	1	19	19	59.7	44.868	397	P63037	Dnaja1
Q9Z0N1	Eukaryotic translation initiation factor 2 subunit 3, X-linked	30.6508	30.4275	30.6724	30.776	30.7142	30.7312	30.495	30.5127	30.2247	30.5823	30.4722	30.2459	4.7765e-195	15985000000	123	1	20	20	55.1	51.065	472	Q9Z0N1	Eif2s3x
Q8JZQ9	Eukaryotic translation initiation factor 3 subunit B	30.5988	30.2399	30.3952	30.5298	30.4823	30.5973	30.565	30.6297	30.5498	30.6369	30.824	30.7128	0	15983000000	185	1	26	26	50.6	91.369	803	Q8JZQ9	Eif3b
P52480	Pyruvate kinase PKM	30.1995	29.647	30.0289	31.3947	31.254	30.8746	29.6222	29.5411	30.8501	30.5106	30.7371	30.2561	0	15938000000	118	1	22	21	61.6	57.844	531	P52480	Pkm
Q6NZJ6	Eukaryotic translation initiation factor 4 gamma 1	30.8219	30.7367	30.786	30.342	30.4831	30.1761	30.7803	30.4795	30.7174	30.7349	30.2822	30.1272	0	15931000000	256	1	39	39	31.1	176.07	1600	Q6NZJ6	Eif4g1
Q9D7J9	Enoyl-CoA hydratase domain-containing protein 3, mitochondrial	30.3004	30.5203	30.2218	30.6969	30.8315	30.3435	30.3339	31.002	30.218	30.6419	30.6244	31.035	2.2606e-194	15919000000	103	1	11	11	52.7	32.402	300	Q9D7J9	Echdc3
Q91X52	L-xylulose reductase	30.2465	30.1237	30.0069	30.5046	30.497	30.4533	30.5811	31.0396	30.6419	30.625	30.8651	30.9973	2.9982e-108	15876000000	140	1	12	12	53.3	25.746	244	Q91X52	Dcxr
Q8BTY1	Kynurenine--oxoglutarate transaminase 1	30.8052	30.3435	30.439	30.913	30.7297	30.3577	30.372	30.8946	30.4941	30.4386	30.4444	30.5005	7.3624e-230	15845000000	154	1	16	16	52.1	47.563	424	Q8BTY1	Ccbl1
Q9EP89	Serine beta-lactamase-like protein LACTB, mitochondrial	30.8302	30.6775	30.2953	30.3918	30.286	30.6292	30.5234	30.6312	30.2042	30.5707	30.5073	30.3287	3.6189e-169	15767000000	113	1	23	23	48.6	60.705	551	Q9EP89	Lactb
P68037	Ubiquitin-conjugating enzyme E2 L3	30.6317	30.3515	30.6833	30.4332	30.4431	30.4482	30.3543	30.8747	30.1928	30.6169	30.097	30.7645	2.7067e-188	15661000000	101	1	9	9	67.5	17.861	154	P68037	Ube2l3
Q60930	Voltage-dependent anion-selective channel protein 2	30.2642	30.7321	30.8973	30.0345	29.8846	30.2604	30.9145	30.3244	30.8608	30.8336	30.633	30.1865	1.0765e-145	15603000000	98	1	11	11	46.1	31.732	295	Q60930	Vdac2
Q5XJY5	Coatomer subunit delta	30.4308	30.37	30.4191	30.4867	30.6907	30.5184	30.4343	30.4081	30.2831	30.6472	30.7399	30.6842	2.0959e-168	15536000000	228	1	28	28	54.4	57.229	511	Q5XJY5	Arcn1
P36552	Coproporphyrinogen-III oxidase, mitochondrial	30.768	30.6496	30.5822	31.0512	30.8542	31.0142	29.9432	30.2302	29.9446	29.8717	29.8301	29.919	9.2825e-186	15517000000	137	1	21	21	60.9	49.714	443	P36552	Cpox
Q6P5E4	UDP-glucose:glycoprotein glucosyltransferase 1	30.8962	30.5815	30.7341	30.5462	30.4944	30.7934	30.4085	29.8027	30.2243	30.3647	30.0666	29.9521	0	15459000000	161	1	38	38	42.2	176.43	1551	Q6P5E4	Uggt1
E9Q414	Apolipoprotein B-100;Apolipoprotein B-48	30.5826	30.4173	30.7086	30.5023	30.0642	30.3589	30.8121	30.3894	30.566	30.7078	30.2169	30.3963	0	15421000000	168	2	48	48	15.1	509.43	4505	E9Q414;CON__ENSEMBL:ENSBTAP00000032840	Apob
Q91VT4	Carbonyl reductase family member 4	30.5193	30.3404	30.4828	30.452	30.5073	30.169	30.5805	30.7944	30.444	30.745	30.4177	30.6951	1.041e-112	15385000000	111	1	11	11	53.4	25.414	236	Q91VT4	Cbr4
Q91WS0	CDGSH iron-sulfur domain-containing protein 1	30.2047	31.0764	30.8818	30.2125	29.885	30.2381	30.8166	30.4699	30.9207	30.845	29.6592	30.1378	2.2279e-126	15385000000	83	1	9	9	82.4	12.097	108	Q91WS0	Cisd1
Q9D9V3	Ethylmalonyl-CoA decarboxylase	30.6794	29.9864	30.8688	30.8061	30.7038	30.6375	30.3683	30.6322	29.89	30.5209	30.0431	30.3458	2.7894e-202	15359000000	119	1	18	18	68.9	35.467	322	Q9D9V3	Echdc1
P99026	Proteasome subunit beta type-4	30.7108	30.6113	30.3705	30.5039	30.8806	30.6228	30.349	30.676	30.0923	30.3273	30.3195	30.4297	1.1216e-115	15239000000	108	1	7	7	45.1	29.116	264	P99026	Psmb4
Q99KK7	Dipeptidyl peptidase 3	30.4541	30.292	30.3246	30.136	30.545	30.4093	30.7417	30.5741	30.5778	30.5204	30.6219	30.7679	0	15233000000	142	1	28	28	58.5	82.897	738	Q99KK7	Dpp3
Q9CVB6	Actin-related protein 2/3 complex subunit 2	30.7574	30.4897	30.473	30.7237	30.8996	30.7425	29.9963	30.3779	29.835	30.3181	30.1282	30.2494	5.2258e-145	15138000000	152	1	18	18	59	34.357	300	Q9CVB6	Arpc2
P51859	Hepatoma-derived growth factor	30.3545	30.3908	29.9596	30.49	30.6405	30.5989	30.1295	30.914	30.5098	30.4279	30.8288	30.2921	8.2817e-148	15114000000	84	1	11	11	57	26.268	237	P51859	Hdgf
Q9JMH6	Thioredoxin reductase 1, cytoplasmic	30.5598	30.2629	30.4616	30.8062	30.6036	30.7325	30.2429	30.5199	30.0972	30.22	30.5239	30.4478	5.2137e-255	15063000000	174	1	20	20	43.4	67.083	613	Q9JMH6	Txnrd1
P47754	F-actin-capping protein subunit alpha-2	30.4499	30.2889	30.2254	30.3874	30.6182	30.5825	30.2335	30.5509	30.4831	30.526	30.7245	30.6708	1.2216e-204	15052000000	87	1	13	13	72.7	32.967	286	P47754	Capza2
Q61990	Poly(rC)-binding protein 2	30.3692	30.4895	30.0267	30.5846	30.5445	30.1509	30.5204	30.9015	30.5523	30.3908	30.5306	30.4901	1.5834e-287	14932000000	80	2	13	10	63.3	38.221	362	Q61990;P57722	Pcbp2
O35643	AP-1 complex subunit beta-1	30.5799	30.4199	30.429	30.5153	30.498	30.5224	30.4105	30.5363	30.4139	30.5501	30.2588	30.2502	5.8711e-256	14911000000	134	1	33	33	41.7	103.93	943	O35643	Ap1b1
Q9QXG4	Acetyl-coenzyme A synthetase, cytoplasmic	30.6076	30.5112	30.5208	30.3338	30.9642	30.6462	30.3012	30.0868	30.2787	30.218	30.2824	30.2222	5.9478e-174	14863000000	114	1	20	20	37.2	78.861	701	Q9QXG4	Acss2
P26638	Serine--tRNA ligase, cytoplasmic	30.6283	30.3257	30.5819	30.4678	30.7477	30.3006	30.3358	30.2172	30.1059	30.447	30.3678	30.5826	1.6555e-185	14817000000	151	1	16	16	47.5	58.388	512	P26638	Sars
Q64152	Transcription factor BTF3	30.5438	30.6309	30.2796	30.3093	30.1026	30.5762	30.6213	30.8859	30.4408	30.2092	30.2769	30.2479	4.2836e-274	14734000000	111	1	9	9	55.9	22.031	204	Q64152	Btf3
Q9JLI6	Selenocysteine lyase	30.3094	30.1234	30.2312	30.7134	30.6805	30.7408	30.1177	30.6841	30.0566	30.5219	30.0976	30.8109	6.4411e-207	14727000000	131	1	20	20	76.2	47.173	432	Q9JLI6	Scly
Q9JI75	Ribosyldihydronicotinamide dehydrogenase [quinone]	30.6859	30.2806	30.3388	30.4957	30.2971	30.4349	30.418	30.5769	30.3002	30.5431	30.403	30.2953	1.3119e-110	14640000000	107	1	14	14	69.3	26.248	231	Q9JI75	Nqo2
P62880	Guanine nucleotide-binding protein G(I)/G(S)/G(T) subunit beta-2	30.3717	30.3823	30.3055	30.4964	30.6627	30.6577	30.1593	30.6115	29.9962	30.4348	30.3349	30.4334	4.8831e-221	14599000000	103	2	14	14	63.5	37.331	340	P62880;P29387	Gnb2
Q9WVJ2	26S proteasome non-ATPase regulatory subunit 13	30.4054	30.2408	30.2893	30.2844	30.6836	30.5253	30.3207	30.1616	30.3699	30.4503	30.1064	30.1411	1.1194e-128	14593000000	135	1	18	18	59.8	42.809	376	Q9WVJ2	Psmd13
Q9R112	Sulfide:quinone oxidoreductase, mitochondrial	30.1756	30.3381	30.291	29.9074	29.8527	30.3484	30.8299	30.6449	30.9505	30.9439	30.5041	30.2519	1.3156e-216	14581000000	131	1	23	23	53.6	50.282	450	Q9R112	Sqrdl
Q9CQH7	Transcription factor BTF3 homolog 4	30.6244	30.3695	30.3323	30.6909	30.113	29.8426	29.5458	31.3227	30.2382	29.8264	31.1065	30.0162	4.7463e-250	14546000000	47	1	7	7	68.4	17.27	158	Q9CQH7	Btf3l4
O08573	Galectin-9	30.0911	30.1486	30.0898	30.3516	30.3902	30.3857	30.3417	30.7334	30.4169	30.8069	30.4186	30.7588	2.6161e-193	14539000000	125	1	15	15	49.3	40.035	353	O08573	Lgals9
P03930	ATP synthase protein 8	29.5375	30.1627	29.8408	30.4371	30.0385	30.455	30.7853	30.0371	31.0955	30.6126	30.8394	30.7557	2.3281e-06	14497000000	24	1	2	2	26.9	7.7662	67	P03930	Mtatp8
Q6ZWX6	Eukaryotic translation initiation factor 2 subunit 1	30.5168	30.3589	30.3939	30.4145	30.6474	30.6055	30.2157	30.389	29.9676	30.4606	30.1986	30.5678	1.0976e-203	14449000000	105	1	21	21	66.7	36.108	315	Q6ZWX6	Eif2s1
P58771	Tropomyosin alpha-1 chain	29.8374	29.8353	30.125	30.3395	30.1086	30.323	29.6009	30.4519	31.7814	30.2098	31.0546	30.1858	0	14350000000	79	1	25	13	62	32.68	284	P58771	Tpm1
P28843	Dipeptidyl peptidase 4;Dipeptidyl peptidase 4 membrane form;Dipeptidyl peptidase 4 soluble form	30.2138	30.4765	30.6613	30.2694	30.2712	30.4325	30.4662	30.2713	30.3783	30.4085	30.2568	30.4611	3.0578e-206	14342000000	179	1	22	22	34.5	87.436	760	P28843	Dpp4
Q9JIL4	Na(+)/H(+) exchange regulatory cofactor NHE-RF3	30.3496	30.195	30.0999	30.0789	30.1251	30.2677	30.6532	30.5474	30.5524	30.3456	30.6783	30.7978	2.121e-217	14317000000	112	1	20	20	56.5	56.498	519	Q9JIL4	Pdzk1
Q99L47	Hsc70-interacting protein	30.4553	30.4338	30.1987	30.3729	30.5846	30.6489	30.1538	30.4861	30.1569	30.2596	30.2136	30.2076	3.4633e-81	14200000000	114	1	12	12	31.8	41.655	371	Q99L47	St13
Q8VCR2	17-beta-hydroxysteroid dehydrogenase 13	29.9057	31.0536	31.0778	30.062	28.9267	30.1341	30.8906	29.5481	31.1274	30.6203	30.0384	29.4717	1.1741e-100	14176000000	109	1	15	15	58.6	33.458	304	Q8VCR2	Hsd17b13
Q5YD48	APOBEC1 complementation factor	30.6265	30.3615	30.1189	29.9327	30.2644	30.2288	30.245	30.8533	30.4474	30.082	30.3413	30.5857	7.3288e-144	13984000000	104	2	16	16	36.5	65.681	595	Q5YD48;P86049	A1cf
Q61133	Glutathione S-transferase theta-2	29.9901	29.9835	29.6127	30.4899	30.4709	30.368	30.4223	31.038	30.2598	30.8541	30.4123	30.4353	1.2625e-113	13964000000	78	1	13	13	60.2	27.634	244	Q61133	Gstt2
Q9DC61	Mitochondrial-processing peptidase subunit alpha	30.3266	30.021	30.4217	30.5794	30.4753	30.459	30.1559	30.1666	30.3094	30.0997	30.2642	30.4032	3.873e-156	13949000000	103	1	17	17	43.3	58.278	524	Q9DC61	Pmpca
Q60931	Voltage-dependent anion-selective channel protein 3	30.3282	30.3611	30.6661	29.9404	29.8332	29.9542	30.6603	30.6028	30.7767	30.6336	30.3466	30.0038	6.0284e-112	13832000000	102	1	11	11	53	30.752	283	Q60931	Vdac3
Q9D023	Mitochondrial pyruvate carrier 2	29.3243	30.2898	30.4958	30.414	30.2919	30.3837	30.5013	29.8705	30.7059	30.6306	30.6577	30.3335	3.0045e-46	13812000000	94	1	6	6	40.2	14.286	127	Q9D023	Mpc2
O09172	Glutamate--cysteine ligase regulatory subunit	30.5395	30.3925	30.3848	30.4105	30.3052	30.4891	30.2335	30.1808	30.1138	30.3932	30.506	30.2109	1.7196e-140	13806000000	106	1	12	12	43.8	30.534	274	O09172	Gclm
Q8K1Z0	Ubiquinone biosynthesis protein COQ9, mitochondrial	30.0793	30.1278	30.0686	30.1651	30.3666	30.2086	30.3395	30.8199	30.2012	30.5061	30.8326	30.6724	2.5816e-293	13790000000	151	1	12	12	49.5	35.082	313	Q8K1Z0	Coq9
Q9EQU5	Protein SET	30.0267	30.0776	30.0117	30.2396	30.1986	30.3814	30.3837	30.8216	30.1806	30.3358	30.2636	30.4913	2.7274e-121	13727000000	59	1	7	7	30.8	33.377	289	Q9EQU5	Set
Q61656	Probable ATP-dependent RNA helicase DDX5	30.3583	30.2848	30.1102	30.4475	30.5439	30.2808	30.2316	30.4227	30.2409	30.2002	30.3747	30.3586	2.3092e-140	13692000000	151	1	25	24	45.8	69.289	614	Q61656	Ddx5
Q9QY30	Bile salt export pump	29.3797	30.7105	30.7033	29.8813	27.6913	30.0919	31.3929	29.4541	31.0876	30.5091	30.2648	29.8212	1.4089e-232	13679000000	132	1	29	29	33.2	146.75	1321	Q9QY30	Abcb11
P24472	Glutathione S-transferase A4	30.5293	29.9369	29.8607	30.1444	30.358	30.7521	29.972	30.5647	30.2148	30.1924	30.6549	30.3645	2.9598e-110	13643000000	108	1	11	9	49.1	25.564	222	P24472	Gsta4
Q91WG8	Bifunctional UDP-N-acetylglucosamine 2-epimerase/N-acetylmannosamine kinase;UDP-N-acetylglucosamine 2-epimerase (hydrolyzing);N-acetylmannosamine kinase	30.2007	30.1276	30.2797	30.3133	30.4024	30.2842	30.447	30.5251	30.3377	30.3589	30.3216	30.0963	2.1398e-181	13632000000	149	1	23	23	43.2	79.198	722	Q91WG8	Gne
P59999	Actin-related protein 2/3 complex subunit 4	30.5439	30.0518	30.5806	30.5471	30.6421	30.2765	29.8217	30.4247	29.6573	30.2016	29.7766	30.1041	1.8788e-71	13620000000	94	1	8	8	56	19.667	168	P59999	Arpc4
Q924Y0	Gamma-butyrobetaine dioxygenase	30.7036	30.2586	30.2355	30.2331	30.5387	30.0452	30.236	30.3383	30.2614	30.0305	30.2128	30.3547	6.7002e-189	13533000000	119	1	19	19	62.8	44.698	387	Q924Y0	Bbox1
P62849	40S ribosomal protein S24	30.5613	30.3764	30.1991	30.5418	29.2702	29.6371	30.6988	31.1951	30.2037	30.6656	29.5661	30.2273	4.9589e-35	13457000000	65	1	6	6	36.1	15.423	133	P62849	Rps24
Q64516	Glycerol kinase	30.3683	30.093	30.2721	30.3959	30.7214	30.5412	30.1084	30.2516	30.1696	30.2128	29.9324	30.2752	1.1173e-170	13434000000	153	2	20	20	48.3	61.227	559	Q64516;Q9WU65	Gk
Q62186	Translocon-associated protein subunit delta	30.2199	30.1958	30.5343	30.1533	29.7276	30.2517	30.5823	30.2644	30.6499	30.5945	30.1062	30.0314	5.34e-51	13425000000	70	1	6	6	37.2	18.936	172	Q62186	Ssr4
Q7TMK9	Heterogeneous nuclear ribonucleoprotein Q	30.3295	30.2782	30.3217	30.3285	30.3353	29.9684	30.1651	30.6929	30.0877	30.2665	30.0974	30.6655	8.6847e-127	13292000000	102	1	17	17	32.7	69.632	623	Q7TMK9	Syncrip
Q9CQZ5	NADH dehydrogenase [ubiquinone] 1 alpha subcomplex subunit 6	30.0688	30.0341	29.8824	30.3254	30.109	30.2281	30.187	30.7888	30.3863	30.2226	30.4783	30.6697	1.1864e-89	13227000000	86	1	6	6	53.4	15.283	131	Q9CQZ5	Ndufa6
P97429	Annexin A4	30.2619	29.8938	29.9952	30.3877	30.3303	30.1419	30.2506	30.4965	30.2948	30.4182	30.5267	30.7456	3.986e-195	13210000000	144	1	21	21	69	35.915	319	P97429	Anxa4
P14115	60S ribosomal protein L27a	30.895	30.5119	30.8018	29.0014	28.6645	28.9515	30.8871	31.3413	30.8337	30.2529	28.3679	29.0473	2.0318e-93	13193000000	89	1	7	7	32.4	16.605	148	P14115	Rpl27a
Q9Z2Y8	Proline synthase co-transcribed bacterial homolog protein	30.007	30.212	29.9688	30.3702	30.2674	30.4541	30.0193	30.4502	30.0852	30.1331	30.319	30.5588	2.0885e-90	13189000000	93	1	9	9	43.4	30.048	274	Q9Z2Y8	Prosc
P61089	Ubiquitin-conjugating enzyme E2 N	30.4073	30.3377	30.1938	30.3602	30.4152	30.3483	30.1247	30.4911	29.8964	30.3204	29.9091	30.312	4.3045e-149	13153000000	104	2	13	13	79.6	17.138	152	P61089;Q9CQ37	Ube2n
Q9WUZ9	Ectonucleoside triphosphate diphosphohydrolase 5	30.7588	30.4366	30.2931	30.0554	30.6951	30.6036	29.421	29.9916	29.6545	29.8932	29.912	30.2017	1.1732e-100	13146000000	105	1	13	13	45	47.101	427	Q9WUZ9	Entpd5
Q9CZ30	Obg-like ATPase 1	30.6058	30.2693	30.1934	29.9795	30.1503	30.3952	30.0757	30.5048	30.3159	30.2097	30.0034	30.4247	5.3877e-126	13103000000	117	1	14	14	54.5	44.729	396	Q9CZ30	Ola1
O35381	Acidic leucine-rich nuclear phosphoprotein 32 family member A	30.1396	30.0986	30.0486	30.2377	30.18	30.2031	30.2497	30.7051	30.362	30.6664	30.4473	30.3737	8.4556e-114	13097000000	83	2	11	11	29.6	28.537	247	O35381;Q64G17	Anp32a
Q8BGC4	Zinc-binding alcohol dehydrogenase domain-containing protein 2	30.4039	30.0478	29.9835	30.1603	30.2375	30.1418	30.1846	30.6183	30.3116	30.2679	30.2294	30.4278	6.9046e-144	13087000000	117	1	15	15	55.7	40.528	377	Q8BGC4	Zadh2
Q9QZD8	Mitochondrial dicarboxylate carrier	30.4245	30.3861	30.523	29.7608	28.8582	30.0153	30.6191	30.3111	30.8237	30.3939	29.6504	29.9932	2.3478e-160	12951000000	90	1	15	15	57.8	31.715	287	Q9QZD8	Slc25a10
Q8BP67	60S ribosomal protein L24	30.9834	30.8984	30.8821	28.0209	26.0141	28.0233	30.9387	31.3492	31.2567	29.2933	27.8083	27.4086	1.9812e-23	12903000000	40	1	5	5	26.8	17.779	157	Q8BP67	Rpl24
Q9CR57	60S ribosomal protein L14	30.8921	30.6769	30.8025	28.9412	27.235	28.8441	31.0294	31.2694	31.1374	28.9026	28.3444	27.7028	5.4114e-46	12856000000	70	1	9	9	39.6	23.564	217	Q9CR57	Rpl14
Q9R0Q7	Prostaglandin E synthase 3	30.512	30.001	30.0692	30.4457	30.2912	30.2937	30.3531	30.3631	30.3853	29.558	30.3922	30.0073	2.7473e-66	12856000000	85	1	6	6	38.1	18.721	160	Q9R0Q7	Ptges3
A2AJL3	FGGY carbohydrate kinase domain-containing protein	30.436	30.3744	30.4206	30.1071	30.421	30.0061	30.1319	30.304	30.1568	30.0466	29.9235	30.0884	8.6271e-154	12828000000	147	1	16	16	49.1	60.336	552	A2AJL3	Fggy
Q8K1M6	Dynamin-1-like protein	30.4237	30.298	30.3149	30.3233	30.2964	30.1939	30.1378	30.2761	30.0201	30.0335	30.0901	30.3036	0	12795000000	186	1	25	25	50.7	82.657	742	Q8K1M6	Dnm1l
Q9CPP6	NADH dehydrogenase [ubiquinone] 1 alpha subcomplex subunit 5	29.8465	29.956	29.7698	30.3188	30.2772	30.3118	30.1064	30.5815	30.2424	30.4419	30.6625	30.5844	3.9597e-164	12768000000	93	1	9	9	69.8	13.36	116	Q9CPP6	Ndufa5
Q8BP47	Asparagine--tRNA ligase, cytoplasmic	30.2714	30.1541	30.3991	30.218	30.0152	30.343	30.1025	30.2174	30.3287	30.4149	29.8359	30.2056	9.6321e-194	12754000000	110	1	19	19	37.6	64.279	559	Q8BP47	Nars
Q3TNA1	Xylulose kinase	30.0432	29.9285	30.155	30.089	30.1654	30.2565	30.1707	30.4344	30.3271	30.4719	30.3042	30.5385	1.6366e-162	12729000000	138	1	16	16	53	59.543	551	Q3TNA1	Xylb
Q5SUR0	Phosphoribosylformylglycinamidine synthase	30.2367	30.6659	30.1293	30.5228	29.9736	29.6998	30.1152	30.1694	30.3894	30.4837	30.1745	30.119	1.6655e-37	12703000000	40	1	6	6	7.1	144.63	1337	Q5SUR0	Pfas
Q3THW5;P0C0S6	Histone H2A.V;Histone H2A.Z	30.2165	30.3262	30.0614	30.5431	29.9768	29.8328	30.2946	30.5498	29.7589	30.2016	30.2956	30.2719	8.8705e-69	12669000000	65	2	6	4	58.6	13.509	128	Q3THW5;P0C0S6	H2afv;H2afz
O88533	Aromatic-L-amino-acid decarboxylase	29.9811	30.292	30.3276	30.2945	30.1715	30.5101	30.2254	30.1554	30.3007	30.0519	29.7628	30.0168	3.9298e-151	12621000000	124	1	14	14	48.8	53.873	480	O88533	Ddc
Q8R081	Heterogeneous nuclear ribonucleoprotein L	30.2686	30.2748	30.0324	30.2613	30.258	29.908	30.1981	30.3615	30.1099	30.3768	30.3614	30.3448	1.9616e-255	12577000000	155	1	19	19	52.4	63.963	586	Q8R081	Hnrnpl
Q8K3J1	NADH dehydrogenase [ubiquinone] iron-sulfur protein 8, mitochondrial	30.004	29.9373	29.9512	30.1348	30.2607	30.2154	29.931	30.6835	30.1465	30.4936	30.1197	30.6557	1.595e-66	12525000000	93	1	9	9	42.5	24.038	212	Q8K3J1	Ndufs8
Q9DCH4	Eukaryotic translation initiation factor 3 subunit F	30.1136	29.8612	29.7979	29.916	30.3899	30.0514	30.0504	30.4989	31.0021	30.1548	30.2401	29.9954	1.3297e-117	12523000000	66	1	11	11	39.3	37.984	361	Q9DCH4	Eif3f
P51855	Glutathione synthetase	30.0637	30.276	30.1879	30.2159	30.2621	30.4432	29.9138	30.3056	29.8482	30.161	30.4266	30.2922	2.0458e-231	12513000000	137	1	15	15	38.6	52.246	474	P51855	Gss
Q91WK2	Eukaryotic translation initiation factor 3 subunit H	30.1386	29.5283	29.9372	30.1011	30.1943	30.1647	30.2964	30.5981	30.1677	30.3386	30.0132	30.6841	2.4097e-72	12479000000	92	1	13	13	37.8	39.832	352	Q91WK2	Eif3h
Q9CWJ9	Bifunctional purine biosynthesis protein PURH;Phosphoribosylaminoimidazolecarboxamide formyltransferase;IMP cyclohydrolase	30.115	30.0663	29.9826	30.4479	30.3556	30.3087	29.9963	30.0493	30.0932	30.1389	30.2595	30.3623	4.8624e-192	12471000000	164	1	21	21	51.7	64.217	592	Q9CWJ9	Atic
Q9JHU4	Cytoplasmic dynein 1 heavy chain 1	30.0172	30.371	30.3561	30.224	30.1605	30.3255	30.4761	29.1546	30.4683	30.3131	29.9654	29.2339	0	12451000000	153	1	57	57	17.6	532.04	4644	Q9JHU4	Dync1h1
Q99J39	Malonyl-CoA decarboxylase, mitochondrial	29.9735	30.0953	30.3487	30.1706	30.032	30.2096	30.4019	30.099	30.3616	30.419	29.8286	30.1242	9.9428e-187	12386000000	135	1	18	18	47.8	54.735	492	Q99J39	Mlycd
P61255	60S ribosomal protein L26	30.6445	30.588	30.7027	28.8385	28.6785	29.1884	30.6347	30.7372	30.5809	30.2896	30.0428	29.4444	1.0823e-67	12355000000	119	1	15	15	53.8	17.258	145	P61255	Rpl26
P14685	26S proteasome non-ATPase regulatory subunit 3	29.7037	30.3166	30.1677	30.1746	30.1536	30.3785	30.3887	29.7913	30.4586	30.2609	30.2637	29.88	4.0803e-223	12279000000	153	1	21	21	48.1	60.718	530	P14685	Psmd3
Q9R1P1	Proteasome subunit beta type-3	30.4123	29.7076	29.9638	30.0621	30.5958	30.358	29.9919	30.163	29.8443	30.037	30.2162	29.9739	3.7232e-115	12261000000	118	1	12	12	58	22.965	205	Q9R1P1	Psmb3
Q9DBK0	Acyl-coenzyme A thioesterase 12	30.1974	30.1877	29.8812	30.103	30.3529	29.4817	30.5687	30.4888	30.1835	30.1807	30.5703	30.617	1.1485e-196	12254000000	70	1	17	17	38.5	61.761	556	Q9DBK0	Acot12
Q9QXT0	Protein canopy homolog 2	30.2543	30.1372	30.3365	30.3989	30.421	30.2441	29.7759	30.2048	29.7505	29.9672	29.9221	30.2105	4.8456e-139	12227000000	169	1	13	13	62.1	20.767	182	Q9QXT0	Cnpy2
P52503	NADH dehydrogenase [ubiquinone] iron-sulfur protein 6, mitochondrial	29.8583	29.9078	29.884	29.934	30.1304	30.0465	30.1147	30.4263	30.2332	30.4241	30.9043	30.6921	2.0463e-181	12198000000	145	1	7	7	56.9	13.02	116	P52503	Ndufs6
Q8VIJ6	Splicing factor, proline- and glutamine-rich	30.4047	30.2404	30.0293	30.2424	30.1934	30.0373	29.883	30.4734	29.9658	29.9528	30.3074	30.0908	4.4487e-191	12159000000	218	1	21	21	36.8	75.441	699	Q8VIJ6	Sfpq
Q9WV32	Actin-related protein 2/3 complex subunit 1B	30.2595	30.313	30.3095	30.738	30.4909	30.3112	29.7916	29.7361	29.5039	30.055	29.6632	29.8401	2.9449e-139	12154000000	96	1	18	18	58.3	41.063	372	Q9WV32	Arpc1b
O70435	Proteasome subunit alpha type-3	30.14	29.9586	30.015	30.1989	30.4734	30.3512	29.7107	30.5673	29.9962	29.9197	30.1832	30.2755	1.4843e-111	12103000000	116	1	10	10	42.7	28.405	255	O70435	Psma3
Q9D0E1	Heterogeneous nuclear ribonucleoprotein M	30.1901	30.0525	29.9909	30.3264	30.4542	30.0953	29.9666	30.2751	29.7916	30.1245	30.3459	30.2721	3.4752e-133	12025000000	150	2	22	22	39.2	77.648	729	Q9D0E1;Q91VC4	Hnrnpm
Q8JZU2		29.8225	30.7301	30.5981	29.6908	29.2229	29.9578	30.4486	29.243	30.6499	30.3961	30.2371	29.5028	6.7321e-102	11929000000	89	1	9	9	38.9	33.931	311	Q8JZU2	Slc25a1
Q64514	Tripeptidyl-peptidase 2	30.246	30.3345	30.4054	29.8941	30.2979	30.157	30.0624	29.7636	29.7748	29.9695	30.1255	30.0619	1.9505e-191	11889000000	175	1	32	32	35.3	139.88	1262	Q64514	Tpp2
Q02248	Catenin beta-1	30.1385	30.1746	30.2142	29.8998	29.8254	29.9393	30.3761	30.3897	30.3655	30.2636	30.1913	29.8127	6.5196e-233	11880000000	195	1	24	24	46.6	85.47	781	Q02248	Ctnnb1
Q61646	Haptoglobin;Haptoglobin alpha chain;Haptoglobin beta chain	29.4485	29.1369	30.3311	30.6664	30.8116	30.4834	29.0924	29.26	28.6875	31.3912	29.6818	29.839	1.1935e-152	11877000000	87	1	16	16	49	38.752	347	Q61646	Hp
P56399	Ubiquitin carboxyl-terminal hydrolase 5	30.0474	29.9422	30.1224	30.1084	30.2063	30.2646	30.0637	29.9734	29.8431	30.1968	30.0109	30.2742	0	11814000000	169	1	23	23	45.8	95.832	858	P56399	Usp5
Q9CQV8	14-3-3 protein beta/alpha;14-3-3 protein beta/alpha, N-terminally processed	30.0808	30.0576	30.0343	30.1839	30.3708	30.295	29.9496	30.1371	29.6786	30.286	30.2315	30.2307	0	11775000000	133	1	18	14	63.4	28.086	246	Q9CQV8	Ywhab
P48771	Cytochrome c oxidase subunit 7A2, mitochondrial	29.8015	30.1024	29.2397	30.4609	30.114	30.1157	30.4189	30.1719	29.8854	29.8879	31.18	30.3281	1.2567e-41	11775000000	49	1	5	5	62.7	9.2908	83	P48771	Cox7a2
Q9QYY9	Alcohol dehydrogenase 4	26.0328	26.743	25.6035	27.2411	28.4249	27.7369	30.8002	31.6201	31.0268	31.272	30.8966	31.2931	9.0733e-262	11774000000	101	1	17	17	71.6	40.21	377	Q9QYY9	Adh4
P19253	60S ribosomal protein L13a	30.7985	30.4457	30.4821	27.8886	27.5735	27.7142	30.7502	31.3106	30.778	30.0692	28.3834	28.3538	5.1145e-56	11664000000	54	1	9	9	38.4	23.464	203	P19253	Rpl13a
P50171	Estradiol 17-beta-dehydrogenase 8	29.9709	29.8702	29.8059	30.1026	30.1022	30.1257	29.8064	30.6823	29.9439	30.1325	30.3047	30.3732	4.0497e-193	11656000000	106	1	13	13	71.4	26.588	259	P50171	Hsd17b8
P09813	Apolipoprotein A-II	29.775	30.2219	30.0923	29.3775	28.882	29.5258	30.1814	31.1052	30.3633	30.3731	30.7901	29.9845	1.3546e-34	11616000000	42	1	3	3	56.9	11.309	102	P09813	Apoa2
P97742	Carnitine O-palmitoyltransferase 1, liver isoform	29.3988	30.5407	31.0082	29.2637	27.8995	29.6274	31.016	29.0732	31.0332	30.1305	29.6231	29.0122	1.7149e-185	11557000000	138	2	25	25	43.2	88.25	773	P97742;Q924X2	Cpt1a
Q9CXZ1	NADH dehydrogenase [ubiquinone] iron-sulfur protein 4, mitochondrial	30.3707	29.7251	29.7711	29.7527	29.9995	30.0367	30.0873	30.6427	30.4574	29.7673	29.969	30.3825	1.4368e-81	11514000000	98	1	6	6	41.1	19.784	175	Q9CXZ1	Ndufs4
Q61696;P17879	Heat shock 70 kDa protein 1A;Heat shock 70 kDa protein 1B	30.0879	30.0495	30.1251	29.2972	29.3772	29.9364	30.5099	30.3066	30.1041	30.2022	30.4677	30.4024	6.9762e-262	11512000000	127	2	25	21	42.9	70.078	641	Q61696;P17879	Hspa1a;Hspa1b
Q9D5J6	Sedoheptulokinase	30.2723	29.8504	30.0052	29.9432	30.2212	29.9909	30.1016	30.4189	29.8618	29.7864	30.1455	30.1762	2.1522e-210	11435000000	118	1	12	12	36.3	51.302	476	Q9D5J6	Shpk
P07356	Annexin A2	29.886	29.6673	29.9564	30.7514	30.6893	30.4532	29.55	29.1883	29.7126	30.0571	30.2551	29.7325	1.6427e-179	11379000000	93	2	16	16	60.5	38.676	339	P07356;REV__Q8BND4	Anxa2
P61161	Actin-related protein 2	29.7171	29.9871	30.0767	30.3124	30.0575	30.434	29.9234	29.6579	29.8947	30.1982	29.9799	29.9109	2.7659e-182	11294000000	86	1	16	16	51.3	44.76	394	P61161	Actr2
Q9Z204	Heterogeneous nuclear ribonucleoproteins C1/C2	29.9375	29.7865	29.6477	30.2324	30.0852	30.2673	29.871	30.3639	29.7524	29.8805	30.1308	30.2645	1.9885e-56	11285000000	111	1	11	11	32.3	34.384	313	Q9Z204	Hnrnpc
P29788	Vitronectin	28.6642	28.5934	29.079	31.0803	30.6995	30.633	28.6916	29.2469	28.813	30.7292	30.5126	30.5081	3.6936e-131	11246000000	92	1	12	12	38.9	54.848	478	P29788	Vtn
O08795	Glucosidase 2 subunit beta	30.027	29.9212	29.9955	30.1719	30.2516	30.2587	29.8719	30.0017	29.6947	30.0107	30.1105	30.3267	2.0238e-168	11235000000	104	1	14	14	31.7	58.792	521	O08795	Prkcsh
P97855	Ras GTPase-activating protein-binding protein 1	30.154	29.8226	29.8516	30.1478	30.2157	29.9238	29.9354	30.6106	29.7768	29.9563	30.1005	30.2526	5.5184e-179	11223000000	122	1	14	14	37.6	51.828	465	P97855	G3bp1
P84099	60S ribosomal protein L19	30.6257	30.4384	30.6282	28.131	27.1203	27.9576	30.7862	31.2801	30.7857	29.5021	28.5293	27.9351	1.0284e-114	11162000000	76	1	11	11	34.7	23.466	196	P84099	Rpl19
Q9DCL9	Multifunctional protein ADE2;Phosphoribosylaminoimidazole-succinocarboxamide synthase;Phosphoribosylaminoimidazole carboxylase	30.0863	29.9117	29.9701	30.1157	30.208	29.9027	30.0367	29.7892	29.9936	30.2077	30.3798	30.0188	1.0054e-181	11161000000	134	1	18	18	59.3	47.006	425	Q9DCL9	Paics
Q91V64	Isochorismatase domain-containing protein 1	30.7202	29.5975	30.089	30.3195	30.16	30.2138	29.7602	30.1042	29.9276	29.3852	29.4969	30.1354	1.9182e-92	11150000000	77	1	12	12	54.9	32.032	297	Q91V64	Isoc1
P58281	Dynamin-like 120 kDa protein, mitochondrial;Dynamin-like 120 kDa protein, form S1	29.9334	29.8292	30.039	30.0032	29.8425	30.0597	29.8587	29.999	30.1405	30.0665	30.1716	30.0458	1.6517e-198	11100000000	173	1	29	29	40.1	111.34	960	P58281	Opa1
P55050	Fatty acid-binding protein, intestinal	29.6089	30.0013	29.0745	29.3923	30.1202	29.2914	29.8975	30.7607	29.9879	29.7916	30.9869	30.7578	1.6927e-53	11073000000	58	1	9	9	51.5	15.126	132	P55050	Fabp2
P47757	F-actin-capping protein subunit beta	29.8172	29.7884	29.8159	30.3872	30.3406	30.2956	29.5763	30.1268	29.7037	30.2186	30.0384	29.9967	1.1825e-145	11054000000	117	1	14	14	53.4	31.345	277	P47757	Capzb
Q9JK38	Glucosamine 6-phosphate N-acetyltransferase	29.9983	30.1085	30.0088	30.002	30.2782	30.1142	30.0194	30.1397	29.8294	30.041	30.0407	29.7547	1.4541e-151	11032000000	88	1	7	7	58.2	20.791	184	Q9JK38	Gnpnat1
P54728	UV excision repair protein RAD23 homolog B	30.0037	30.1006	29.8091	29.9739	30.0205	29.9633	29.7548	30.5983	29.788	29.8367	29.9602	30.2984	1.0686e-90	10966000000	90	1	12	12	36.8	43.512	416	P54728	Rad23b
Q9CY27	Very-long-chain enoyl-CoA reductase	28.9336	30.6871	30.8034	28.7403	27.4982	29.1277	31.1173	29.1604	31.2252	30.0756	29.4965	28.6029	4.3602e-83	10951000000	82	1	13	13	36	36.09	308	Q9CY27	Tecr
Q8VCA8	Secernin-2	30.242	30.2756	30.1807	30.2079	30.2596	30.063	29.2897	29.9045	29.3801	29.588	30.1218	29.8725	8.1738e-218	10943000000	91	1	16	16	66.1	46.6	425	Q8VCA8	Scrn2
Q7TPV4	Myb-binding protein 1A	29.7753	30.4683	30.4677	29.9595	29.6708	29.6573	30.245	29.5595	30.4581	29.9544	30.1453	29.4611	2.6292e-84	10831000000	70	1	18	18	19.6	152.04	1344	Q7TPV4	Mybbp1a
Q99020	Heterogeneous nuclear ribonucleoprotein A/B	30.2533	29.9786	29.8067	30.026	30.1418	29.8159	29.7521	30.2507	29.7276	29.8801	30.1102	30.3823	3.697e-89	10828000000	102	1	10	10	32.3	30.831	285	Q99020	Hnrnpab
Q8R146	Acylamino-acid-releasing enzyme	30.2296	30.0962	30.0066	30.0942	30.0527	29.9151	29.2996	30.1577	29.6904	29.9011	29.9997	30.0797	1.7683e-257	10756000000	86	1	20	20	49	81.58	732	Q8R146	Apeh
Q9EQH3	Vacuolar protein sorting-associated protein 35	29.8818	29.9212	30.0628	29.8885	29.8806	30.0659	30.1984	30.1125	30.1676	30.2849	29.6046	29.6559	2.7684e-173	10703000000	141	1	21	21	34	91.712	796	Q9EQH3	Vps35
Q9WVA2	Mitochondrial import inner membrane translocase subunit Tim8 A	30.1999	29.9415	30.1677	30.0074	29.658	29.8453	29.5784	30.5237	30.0308	29.9878	29.7421	29.8923	1.2046e-102	10614000000	37	2	5	5	74.2	11.042	97	Q9WVA2;Q4FZG7	Timm8a1
P04919	Band 3 anion transport protein	28.5527	29.9376	30.705	29.1205	27.9278	28.9013	31.1076	28.1504	31.1349	30.4709	29.2243	28.6084	1.296e-145	10610000000	98	1	15	15	23.8	103.13	929	P04919	Slc4a1
Q61147	Ceruloplasmin	29.4139	29.3265	29.6557	30.2579	30.3353	30.0874	29.8567	29.609	29.9351	30.5666	30.2633	30.208	7.1701e-264	10514000000	152	1	26	26	38.3	121.15	1061	Q61147	Cp
O08677	Kininogen-1;Kininogen-1 heavy chain;Bradykinin;Kininogen-1 light chain	29.6567	29.466	29.9352	30.1499	30.2629	29.9781	29.7307	29.4958	30.0625	30.4678	30.0229	30.1492	7.7797e-131	10486000000	94	4	15	15	30.6	73.101	661	O08677;CON__P01045-1;CON__Q2KJ62;CON__P01044-1	Kng1
P70404	Isocitrate dehydrogenase [NAD] subunit gamma 1, mitochondrial	29.8339	29.4266	29.7058	30.1141	30.085	29.8119	29.9164	30.5445	30.1453	29.8255	29.9489	30.0657	7.8757e-157	10486000000	87	1	10	10	38.2	42.785	393	P70404	Idh3g
Q9DBW0	Cytochrome P450 4V2	29.3283	30.2312	30.5813	28.0065	NaN	28.8421	31.2078	29.2839	31.4237	29.9828	29.3676	28.661	1.3898e-250	10480000000	119	1	24	24	62.1	60.938	525	Q9DBW0	Cyp4v2
Q8R0N6	Hydroxyacid-oxoacid transhydrogenase, mitochondrial	30.1322	30.3628	30.2305	30.8555	30.5809	30.0337	29.0596	29.018	29.0512	29.023	28.4799	29.4109	6.9387e-98	10477000000	65	1	13	13	45.4	49.937	465	Q8R0N6	Adhfe1
Q91V41	Ras-related protein Rab-14	29.7662	30.4069	30.1752	29.5338	29.4991	29.6585	30.6102	29.2793	30.4881	29.6412	29.7476	29.6825	1.0262e-215	10405000000	53	1	11	11	68.4	23.897	215	Q91V41	Rab14
Q8K310	Matrin-3	29.9491	29.9697	29.9454	29.7079	30.1623	29.8367	30.3269	29.9609	29.6873	29.8526	29.854	30.0984	0	10394000000	136	1	18	18	33	94.629	846	Q8K310	Matr3
Q9QXZ6	Solute carrier organic anion transporter family member 1A1	28.7958	29.997	30.231	29.0371	27.2066	29.2968	31.0256	29.1456	31.0267	30.4277	30.0162	29.5369	1.5944e-149	10386000000	120	4	18	18	28.8	74.396	670	Q9QXZ6;Q91YY5;Q99J94;Q9EP96	Slco1a1
P61924	Coatomer subunit zeta-1	30.2258	30.0278	30.1804	29.2051	30.049	30.0647	29.7414	29.8539	29.5591	29.6593	30.1732	30.3105	3.7643e-95	10379000000	54	1	6	6	35	20.198	177	P61924	Copz1
Q3U1J4	DNA damage-binding protein 1	29.9621	29.7623	29.7055	30.2754	30.2913	30.1179	29.6562	29.8571	29.6749	29.7543	29.6821	29.9174	3.2258e-243	10341000000	103	1	27	27	31	126.85	1140	Q3U1J4	Ddb1
Q9Z1N5	Spliceosome RNA helicase Ddx39b	29.9596	29.5574	29.843	29.9942	29.9786	29.8984	29.8405	30.1835	29.9237	30.0359	29.8686	30.0158	1.389e-130	10331000000	103	1	14	14	37.9	49.035	428	Q9Z1N5	Ddx39b
Q8R050;Q149F3	Eukaryotic peptide chain release factor GTP-binding subunit ERF3A;Eukaryotic peptide chain release factor GTP-binding subunit ERF3B	29.7818	29.8284	30.0512	29.8302	29.8821	30.1654	30.0697	29.9946	29.8614	29.9151	29.8807	29.9682	1.5698e-156	10307000000	91	2	20	20	41.8	68.625	636	Q8R050;Q149F3	Gspt1;Gspt2
Q8CDN6	Thioredoxin-like protein 1	29.8446	29.9211	29.8185	30.0324	30.1349	30.0449	29.6388	30.1107	29.5792	30.0144	29.7693	30.1152	1.1373e-230	10282000000	134	1	16	16	59.2	32.237	289	Q8CDN6	Txnl1
Q60692	Proteasome subunit beta type-6	29.9766	29.7574	29.7928	30.4423	30.2536	30.3739	29.3415	29.6639	29.1949	29.5064	29.5487	29.7409	1.0698e-108	10260000000	80	1	9	9	63	25.378	238	Q60692	Psmb6
A0JNU3	60 kDa lysophospholipase;L-asparaginase;Platelet-activating factor acetylhydrolase	29.6583	29.6834	30.1428	30.0727	29.9548	29.9109	29.7846	29.8481	29.8121	30.0743	29.9241	30.048	1.261e-122	10240000000	92	1	15	15	39	60.594	564	A0JNU3	Aspg
P30999	Catenin delta-1	30.0058	30.0295	30.0519	29.6169	29.4506	29.7548	29.9883	30.3633	29.9657	29.9217	29.6807	29.7493	3.8596e-231	10197000000	111	1	25	25	37.6	104.92	938	P30999	Ctnnd1
Q9Z1D1	Eukaryotic translation initiation factor 3 subunit G	29.87	29.8249	29.8074	29.5772	29.9324	29.8761	29.8424	30.3383	29.8692	30.0921	30.0108	30.1309	2.029e-192	10175000000	93	1	11	11	37.8	35.638	320	Q9Z1D1	Eif3g
P62717	60S ribosomal protein L18a	30.4338	30.3428	30.4872	28.5865	27.5672	28.7628	30.6061	30.9505	30.5184	29.4717	28.6268	27.564	4.8183e-53	10158000000	102	1	13	13	47.2	20.732	176	P62717	Rpl18a
Q9JHR7	Insulin-degrading enzyme	29.8055	29.9589	29.7788	29.7525	30.0214	29.869	30.0021	29.6965	29.8918	29.8952	29.787	29.9574	7.698e-171	10154000000	78	1	20	20	26.5	117.77	1019	Q9JHR7	Ide
Q9CQJ8	NADH dehydrogenase [ubiquinone] 1 beta subcomplex subunit 9	29.7374	29.6241	29.4356	30.0304	29.9683	29.6775	29.6995	30.1301	30.2706	29.9319	30.1932	30.2016	9.4521e-180	10136000000	93	1	13	13	80.4	21.984	179	Q9CQJ8	Ndufb9
P59325	Eukaryotic translation initiation factor 5	29.9915	29.7955	29.8583	29.92	29.5571	29.6886	29.8934	30.1522	29.7326	30.2867	30.0557	30.083	6.8683e-78	10124000000	72	1	12	12	32.9	48.968	429	P59325	Eif5
Q9D1M0	Protein SEC13 homolog	29.8529	30.089	30.0746	29.6673	30.0547	29.9881	29.7518	29.7894	29.585	29.9489	29.9471	29.9894	2.2482e-232	10115000000	51	1	11	11	58.7	35.565	322	Q9D1M0	Sec13
O08914	Fatty-acid amide hydrolase 1	29.9154	30.8714	30.8981	28.5017	28.0257	29.6996	30.1077	28.6359	30.783	29.4227	29.2732	27.7529	2.1299e-136	10081000000	68	1	12	12	41.5	63.221	579	O08914	Faah
P51658	Estradiol 17-beta-dehydrogenase 2	29.4199	30.8474	30.9869	28.821	27.4972	29.2884	30.8146	28.3535	30.9351	29.4664	28.0301	27.1175	8.8478e-120	10061000000	106	1	18	18	54.3	41.835	381	P51658	Hsd17b2
Q8CGP6;Q8R1M2;Q8CGP7;Q8CGP5;Q8BFU2;P22752	Histone H2A type 1-H;Histone H2A.J;Histone H2A type 1-K;Histone H2A type 1-F;Histone H2A type 3;Histone H2A type 1	30.0537	28.2967	29.2946	29.6513	30.2548	28.2943	29.5112	29.2226	29.5071	28.7441	32.2449	28.9422	1.6244e-120	10049000000	23	6	7	3	58.6	13.95	128	Q8CGP6;Q8R1M2;Q8CGP7;Q8CGP5;Q8BFU2;P22752	Hist1h2ah;H2afj;Hist1h2ak;Hist1h2af;Hist3h2a;Hist1h2ab
P68254	14-3-3 protein theta	29.9224	29.8159	29.8434	29.8557	29.973	29.9728	29.8131	29.9736	29.3412	30.1762	29.9538	30.1019	0	10029000000	92	1	18	13	62.9	27.778	245	P68254	Ywhaq
Q64737	Trifunctional purine biosynthetic protein adenosine-3;Phosphoribosylamine--glycine ligase;Phosphoribosylformylglycinamidine cyclo-ligase;Phosphoribosylglycinamide formyltransferase	29.5863	29.3691	29.6779	29.7369	29.5252	29.801	30.0299	30.1986	30.0287	30.2649	30.1892	30.2701	4.7685e-201	9995500000	114	1	25	25	38.9	107.5	1010	Q64737	Gart
P68369;P05214	Tubulin alpha-1A chain;Tubulin alpha-3 chain	29.4068	29.5629	29.7829	29.8739	30.553	29.2801	NaN	30.2107	NaN	30.9918	NaN	30.3654	0	9994700000	28	2	28	2	69	50.135	451	P68369;P05214	Tuba1a;Tuba3a
Q8BJY1	26S proteasome non-ATPase regulatory subunit 5	30.0325	29.9488	29.8667	29.9156	30.1726	29.8414	29.5181	29.9747	30.0066	29.6182	29.6568	29.5914	1.5139e-124	9964600000	92	1	13	13	37.9	55.971	504	Q8BJY1	Psmd5
O55137	Acyl-coenzyme A thioesterase 1	29.8853	30.0103	29.0314	30.3213	30.4165	30.1167	29.4377	29.7701	29.4898	29.4696	30.111	29.7274	2.8699e-171	9925000000	92	1	15	15	46.5	46.135	419	O55137	Acot1
Q9CY50	Translocon-associated protein subunit alpha	30.0798	29.4173	30.0263	29.5232	29.5504	29.6634	29.9404	30.1416	29.7942	30.3119	29.3237	30.2865	2.1129e-44	9901700000	63	1	4	4	23.4	32.065	286	Q9CY50	Ssr1
Q6ZWV7	60S ribosomal protein L35	30.3183	30.457	30.5415	27.3439	26.416	27.5698	30.6599	30.9758	30.5187	29.6164	27.8833	28.4043	8.8236e-60	9804100000	44	1	7	7	36.6	14.552	123	Q6ZWV7	Rpl35
Q3UJU9	Regulator of microtubule dynamics protein 3	29.8501	30.2344	29.9441	29.4263	29.5258	30.0385	29.8566	29.9023	29.6177	29.4232	29.7867	29.7262	7.0217e-152	9773800000	117	1	14	14	30.2	52.028	470	Q3UJU9	Rmdn3
Q7TMF3	NADH dehydrogenase [ubiquinone] 1 alpha subcomplex subunit 12	29.7102	29.8064	29.7331	29.3595	29.7306	29.844	29.8924	30.103	30.1032	30.1126	30.1287	29.5613	1.0198e-116	9770900000	118	1	12	12	79.3	17.086	145	Q7TMF3	Ndufa12
O55143	Sarcoplasmic/endoplasmic reticulum calcium ATPase 2	28.232	30.6935	30.9055	28.2174	23.8327	28.3431	30.9616	25.524	31.7014	29.2394	28.8042	26.178	1.3564e-226	9766800000	98	1	27	27	32.2	114.86	1044	O55143	Atp2a2
Q9CQ69	Cytochrome b-c1 complex subunit 8	29.2408	30.2407	30.2347	29.3308	29.0001	29.3967	30.3566	29.4023	30.5455	30.0803	30.1684	29.2245	9.9788e-89	9751500000	109	1	12	12	93.9	9.7681	82	Q9CQ69	Uqcrq
Q9QZW0	Probable phospholipid-transporting ATPase 11C	28.8688	30.387	30.2796	29.7276	28.209	29.5298	30.5391	28.8149	30.3724	29.968	29.7665	29.4774	1.4976e-223	9669300000	122	2	24	24	25.8	129.24	1129	Q9QZW0;P98197	Atp11c
Q8BGD9	Eukaryotic translation initiation factor 4B	29.8511	29.9643	29.5824	29.6495	29.7805	29.7752	29.8125	30.0989	29.5801	29.8631	30.1505	29.8786	2.9104e-295	9636400000	140	1	17	17	34.9	68.839	611	Q8BGD9	Eif4b
Q5SW19	Clustered mitochondria protein homolog	29.5153	29.9246	29.8485	29.7253	29.5719	29.7787	29.9126	29.8493	29.9725	30.0936	29.9463	29.7778	1.8062e-237	9629000000	129	1	34	34	35.8	148.07	1315	Q5SW19	Cluh
P26150;O35469	3 beta-hydroxysteroid dehydrogenase/Delta 5-->4-isomerase type 3;3-beta-hydroxy-Delta(5)-steroid dehydrogenase;Steroid Delta-isomerase;3 beta-hydroxysteroid dehydrogenase/Delta 5-->4-isomerase type 6;3-beta-hydroxy-Delta(5)-steroid dehydrogenase;Steroid Delta-isomerase	29.6087	30.3199	29.9966	29.5965	29.2287	29.3482	30.2024	29.8058	30.7037	29.7768	29.4033	28.8015	7.052e-162	9614600000	65	3	14	12	54.4	42.031	373	P26150;O35469;P26149	Hsd3b3;Hsd3b6
P62774	Myotrophin	30.107	29.4845	29.5325	30.1391	29.9902	29.4934	29.6258	30.0415	29.4515	29.6007	30.394	29.9104	7.8014e-88	9603000000	53	1	6	6	83.1	12.861	118	P62774	Mtpn
Q8VE09	Tetratricopeptide repeat protein 39C	29.5357	29.8746	29.9442	29.3337	29.1295	29.8285	30.3096	29.8388	30.2047	29.8618	29.4503	29.5331	1.7739e-234	9585100000	121	1	17	17	44	65.444	580	Q8VE09	Ttc39c
P27005	Protein S100-A8	27.1523	NaN	NaN	31.8077	30.5292	30.3982	NaN	28.125	NaN	30.2989	30.566	30.8649	2.5274e-144	9561700000	34	1	3	3	50.6	10.294	89	P27005	S100a8
Q06890	Clusterin;Clusterin beta chain;Clusterin alpha chain	28.9716	28.9019	29.2768	30.9561	30.2545	29.9516	29.2455	28.9402	29.4847	30.408	30.049	30.093	8.4198e-118	9537400000	68	1	17	17	33	51.655	448	Q06890	Clu
P43883	Perilipin-2	28.8937	28.8219	28.6092	29.9256	30.1718	30.0974	30.0893	30.6017	30.2142	28.3932	30.129	30.8262	5.1848e-128	9532400000	63	1	14	14	50.8	46.646	425	P43883	Plin2
Q2TPA8	Hydroxysteroid dehydrogenase-like protein 2	29.8169	29.6546	29.4855	30.0803	29.7247	29.7086	29.6262	30.3243	29.7901	29.784	29.6401	29.908	2.1656e-221	9499900000	96	1	18	18	53.1	54.208	490	Q2TPA8	Hsdl2
Q9D2R0	Acetoacetyl-CoA synthetase	29.5106	29.831	29.498	29.2324	29.56	29.5506	30.2561	29.9313	30.3561	30.0069	30.1516	30.086	1.3531e-62	9494800000	71	1	16	16	32.6	75.199	672	Q9D2R0	Aacs
P62858	40S ribosomal protein S28	30.0804	30.212	30.0841	29.986	29.9241	30.4788	28.7064	29.3217	28.6468	29.7188	29.8233	29.2566	1.4161e-97	9470800000	31	1	6	6	44.9	7.8409	69	P62858	Rps28
Q9WUA2	Phenylalanine--tRNA ligase beta subunit	30.0654	29.6121	29.8076	29.6805	29.7608	29.8609	29.6235	29.6645	29.6161	29.9848	29.8428	29.9742	4.0988e-91	9441500000	103	1	19	19	39.2	65.696	589	Q9WUA2	Farsb
P01029	Complement C4-B;Complement C4 beta chain;Complement C4 alpha chain;C4a anaphylatoxin;Complement C4 gamma chain	29.9688	30.7064	30.4805	29.9835	30.0113	31.4934	27.8524	23.0702	24.3265	25.8062	29.465	23.2072	0	9438100000	113	1	34	34	32.5	192.91	1738	P01029	C4b
O35593	26S proteasome non-ATPase regulatory subunit 14	29.9725	29.9727	29.6393	30.1226	29.9366	29.7821	29.2639	29.9672	29.0704	29.5629	29.5213	29.9537	5.1972e-57	9420700000	54	1	13	13	63.9	34.577	310	O35593	Psmd14
P58044	Isopentenyl-diphosphate Delta-isomerase 1	29.6123	29.423	29.9084	29.886	30.1905	30.0509	29.7231	29.6757	29.7363	29.7747	28.943	29.7956	2.8068e-112	9376200000	139	1	12	12	67.8	26.289	227	P58044	Idi1
Q3U2P1	Protein transport protein Sec24A	30.1873	29.9414	29.8486	29.6341	29.683	29.581	29.9415	29.3917	29.888	29.4297	29.7568	29.5383	2.3756e-145	9325800000	125	1	23	23	28.4	118.78	1090	Q3U2P1	Sec24a
P49935	Pro-cathepsin H;Cathepsin H mini chain;Cathepsin H;Cathepsin H heavy chain;Cathepsin H light chain	29.6649	29.881	29.9966	29.8723	29.9973	30.2174	29.1368	29.9259	29.2913	29.6152	29.408	29.5641	2.0923e-76	9304900000	49	1	5	5	28.2	37.17	333	P49935	Ctsh
Q8CFA2	Aminomethyltransferase, mitochondrial	29.5676	29.3833	29.7525	30.1991	30.083	29.9365	29.3936	29.902	29.7689	29.8912	29.8407	29.8872	1.3093e-166	9302500000	82	1	12	12	39.2	44.008	403	Q8CFA2	Amt
Q921F2	TAR DNA-binding protein 43	29.622	29.8776	29.5666	30.0437	29.8901	29.8069	29.6144	29.7837	29.8129	29.6172	29.8124	29.9238	3.102e-102	9275500000	112	1	9	9	37.4	44.547	414	Q921F2	Tardbp
Q8BIJ6	Isoleucine--tRNA ligase, mitochondrial	29.9802	29.6188	29.6096	29.9585	29.7191	29.9917	29.5811	29.3694	29.8864	29.7046	29.7047	29.4397	1.9331e-107	9255800000	105	1	21	21	33.9	112.8	1012	Q8BIJ6	Iars2
Q925I1	ATPase family AAA domain-containing protein 3	29.5828	29.7032	29.5409	29.5128	29.6585	29.6624	29.6218	30.4573	29.8155	29.8285	30.0537	29.947	7.4492e-121	9243800000	108	1	20	20	37.2	66.741	591	Q925I1	Atad3
Q9QUH0	Glutaredoxin-1	29.4133	28.7837	28.9079	28.8538	29.4064	28.3884	30.4051	30.0735	30.3199	29.6822	30.8552	30.8375	3.2269e-143	9226900000	47	1	8	8	86	11.871	107	Q9QUH0	Glrx
Q60991	25-hydroxycholesterol 7-alpha-hydroxylase	29.299	30.7862	30.9637	26.6543	NaN	28.9097	30.7281	27.9174	31.2988	28.4647	26.454	26.421	4.3141e-189	9217200000	87	1	16	16	32.5	58.47	507	Q60991	Cyp7b1
Q8BH86	UPF0317 protein C14orf159 homolog, mitochondrial	29.668	29.4878	29.7364	30.0074	29.948	29.982	29.564	29.7313	29.5897	29.8206	29.6816	29.7379	8.9547e-157	9214500000	89	1	16	16	42.8	66.365	617	Q8BH86
Q9CZB0	Succinate dehydrogenase cytochrome b560 subunit, mitochondrial	28.5733	29.8867	30.1881	29.4535	28.5579	29.5935	30.415	29.4425	30.6156	30.371	29.3572	28.8013	9.8884e-43	9156300000	58	1	5	5	31.4	18.382	169	Q9CZB0	Sdhc
Q9ESP1	Stromal cell-derived factor 2-like protein 1	29.6157	29.5805	29.6229	29.8507	29.7566	29.9878	29.5502	29.8183	29.8549	29.8514	29.7253	29.6389	6.4909e-230	9148400000	110	1	7	7	63.3	23.648	221	Q9ESP1	Sdf2l1
Q9ERS2	NADH dehydrogenase [ubiquinone] 1 alpha subcomplex subunit 13	29.4916	29.9863	30.049	29.0913	29.4666	29.4466	30.3387	28.5307	30.3174	29.8519	29.8056	29.9161	5.1238e-71	9101100000	77	1	9	9	63.2	16.859	144	Q9ERS2	Ndufa13
O35226	26S proteasome non-ATPase regulatory subunit 4	29.3982	29.4737	29.3515	29.9863	29.8758	29.8883	29.447	29.9033	29.7481	29.8775	29.7922	30.1189	4.4416e-120	9023700000	69	1	11	11	42	40.703	376	O35226	Psmd4
Q9D7G0	Ribose-phosphate pyrophosphokinase 1	29.6996	29.771	29.9425	29.7658	29.9995	29.841	29.5576	29.8384	29.2864	29.221	29.594	29.6494	4.7275e-125	9001100000	103	1	12	12	44	34.834	318	Q9D7G0	Prps1
Q9QUR6	Prolyl endopeptidase	29.8781	29.817	29.909	29.837	29.9017	29.7909	29.1812	29.4819	29.6455	29.5515	29.2523	29.499	5.3313e-174	8916500000	127	1	21	21	38.7	80.751	710	Q9QUR6	Prep
Q99JI4	26S proteasome non-ATPase regulatory subunit 6	29.6398	29.4892	29.7651	29.7521	29.8297	29.9421	29.658	29.6023	29.5841	29.693	29.9541	29.3611	1.0565e-143	8894500000	98	1	17	17	41.4	45.536	389	Q99JI4	Psmd6
Q60668	Heterogeneous nuclear ribonucleoprotein D0	29.7517	29.7028	29.5668	29.7306	29.7879	29.3804	29.621	29.8979	29.5071	29.7491	29.8028	29.9248	4.2449e-127	8884600000	138	1	14	14	37.5	38.354	355	Q60668	Hnrnpd
Q60865	Caprin-1	29.6879	29.5998	29.5419	29.6487	29.5628	29.8481	29.5086	29.7017	29.4469	29.1649	29.9471	29.9034	7.782e-157	8873300000	99	1	15	15	29.6	78.168	707	Q60865	Caprin1
P70333	Heterogeneous nuclear ribonucleoprotein H2;Heterogeneous nuclear ribonucleoprotein H2, N-terminally processed	29.6912	29.7348	29.6211	29.8773	29.8982	29.7238	29.4182	29.8164	29.2651	29.7956	29.8413	29.7646	1.0256e-193	8857500000	103	1	10	9	35.2	49.279	449	P70333	Hnrnph2
Q9D1I5	Methylmalonyl-CoA epimerase, mitochondrial	29.7208	29.7084	29.568	29.8636	29.7895	30.0406	28.9686	30.0912	29.3745	29.3778	29.821	29.8134	5.9999e-78	8842600000	58	1	5	5	42.1	19.017	178	Q9D1I5	Mcee
P43274	Histone H1.4	30.2599	30.6155	30.4388	NaN	NaN	NaN	30.5342	30.0716	30.5103	28.6882	29.4728	NaN	3.7263e-78	8838400000	30	1	10	3	26.9	21.977	219	P43274	Hist1h1e
P42669	Transcriptional activator protein Pur-alpha	29.9438	29.6036	30.0831	29.7866	29.8223	29.7548	29.5229	29.9824	29.1616	29.3476	29.3236	29.8367	1.2135e-230	8827300000	80	1	10	10	46.7	34.883	321	P42669	Pura
P10630	Eukaryotic initiation factor 4A-II	29.9602	29.3855	29.6662	29.8447	29.841	29.6839	29.4622	29.9299	29.609	29.4653	29.7716	29.2395	2.8317e-285	8781800000	63	1	24	10	62.7	46.402	407	P10630	Eif4a2
O35887	Calumenin	29.8313	29.4529	29.6903	29.6716	29.824	29.4694	29.5408	29.9463	29.5085	29.7542	29.8165	29.7269	1.7759e-168	8739900000	122	1	12	12	43.5	37.063	315	O35887	Calu
P05977	Myosin light chain 1/3, skeletal muscle isoform	NaN	NaN	NaN	28.4622	27.6728	27.0216	NaN	27.5019	32.9788	27.3023	28.9515	28.2285	3.653e-195	8726000000	37	1	15	15	85.1	20.594	188	P05977	Myl1
Q9DBN5	Lon protease homolog 2, peroxisomal	29.762	29.7541	29.5311	29.9624	29.5043	29.4873	29.5077	29.8929	29.6419	29.5682	29.7778	29.6039	9.1282e-213	8725600000	87	1	23	23	33.5	94.525	852	Q9DBN5	Lonp2
Q8VDQ1	Prostaglandin reductase 2	29.4305	30.0085	29.6313	29.7091	29.8544	29.6168	29.6633	29.6515	29.4206	29.4306	29.6587	29.7749	6.994e-95	8716900000	85	1	15	15	63.2	38.015	351	Q8VDQ1	Ptgr2
Q9CZ42	ATP-dependent (S)-NAD(P)H-hydrate dehydratase	29.4908	29.7084	29.4642	29.7181	29.843	30.0571	29.534	30.0975	29.5338	29.4515	29.8093	29.8128	5.2795e-114	8688900000	59	1	11	11	46.4	36.717	343	Q9CZ42	Carkd
Q9CQE8	UPF0568 protein C14orf166 homolog	29.7347	29.8497	29.8085	29.7195	29.8741	29.5782	29.4986	29.9555	29.3597	29.9653	29.0913	29.056	9.2851e-118	8685700000	84	1	12	12	59.4	28.152	244	Q9CQE8
P62821	Ras-related protein Rab-1A	29.3711	30.1317	29.9987	29.178	29.2982	29.3035	30.0942	29.1658	29.8297	30.0291	29.8061	29.5136	3.9933e-56	8683700000	62	1	8	8	48.8	22.677	205	P62821	Rab1A
P62267	40S ribosomal protein S23	30.1567	30.0367	30.0657	28.8889	28.5306	28.9169	30.2149	30.1279	29.9735	29.5691	29.1381	29.135	5.9447e-78	8682200000	113	1	7	7	49.7	15.807	143	P62267	Rps23
Q9Z0M5	Lysosomal acid lipase/cholesteryl ester hydrolase	29.984	29.8021	29.8607	29.8009	29.8565	29.9809	29.3021	29.1118	28.9221	29.7142	29.301	29.2867	1.3799e-31	8654200000	44	1	7	7	26.4	45.325	397	Q9Z0M5	Lipa
Q3TC72	Fumarylacetoacetate hydrolase domain-containing protein 2A	29.8769	30.0521	29.1136	29.8109	29.5109	29.9997	29.8114	29.8597	29.2343	29.7919	29.6626	29.4879	2.2859e-137	8646700000	35	1	7	7	38	34.69	313	Q3TC72	Fahd2
P61222	ATP-binding cassette sub-family E member 1	29.5713	29.5641	29.4484	29.3219	29.5976	29.4417	30.0136	29.6264	29.579	29.8317	29.3443	29.7463	1.185e-182	8582500000	97	1	18	18	43.6	67.314	599	P61222	Abce1
Q9QZD9	Eukaryotic translation initiation factor 3 subunit I	29.5226	29.4563	29.4276	29.517	29.5655	29.7223	29.5501	30.0021	29.4603	29.9163	29.8817	30.0347	2.5596e-216	8569600000	102	1	10	10	48.9	36.46	325	Q9QZD9	Eif3i
Q9CZ44	NSFL1 cofactor p47	29.6938	29.7291	29.3244	29.9184	29.5904	29.394	29.5009	30.1469	29.6891	29.4483	29.6367	29.8297	3.2865e-192	8530900000	108	1	12	12	50	40.709	370	Q9CZ44	Nsfl1c
P16045	Galectin-1	29.3058	29.7633	29.6316	30.7839	30.0904	30.3192	28.6864	28.5476	28.5996	29.5087	28.6828	29.1967	1.0781e-63	8520400000	46	1	5	5	51.1	14.866	135	P16045	Lgals1
Q8VC97	Beta-ureidopropionase	29.1005	29.3615	28.7875	29.5029	29.8289	29.4729	29.56	30.2343	29.8994	30.1494	29.6343	30.202	4.976e-80	8519900000	45	1	9	9	34.1	43.937	393	Q8VC97	Upb1
Q9JLZ3	Methylglutaconyl-CoA hydratase, mitochondrial	29.4389	29.3414	29.5794	30.5544	29.9058	29.7919	29.2693	30.147	29.3994	29.3102	29.4802	29.1131	3.4438e-101	8517100000	50	1	9	9	29.3	33.395	314	Q9JLZ3	Auh
Q9DC70	NADH dehydrogenase [ubiquinone] iron-sulfur protein 7, mitochondrial	29.5296	29.449	30.0979	28.9512	29.4509	29.2006	29.9917	29.6354	29.9279	29.83	29.0771	29.4873	9.233e-82	8481700000	84	1	8	8	44.6	24.683	224	Q9DC70	Ndufs7
Q8JZZ0	UDP-glucuronosyltransferase 3A2	29.1201	30.5888	30.9921	28.9708	26.9024	29.6276	30.0371	28.2691	30.2949	29.0176	28.6795	NaN	1.2642e-164	8477100000	54	1	11	11	29.1	59.672	523	Q8JZZ0	Ugt3a2
Q8K370	Acyl-CoA dehydrogenase family member 10	29.4345	29.3031	29.0034	29.697	29.8557	29.6594	29.548	30.0387	29.5429	29.8884	29.892	30.0922	3.78e-120	8468000000	93	1	22	22	29.9	118.98	1069	Q8K370	Acad10
P34022	Ran-specific GTPase-activating protein	29.5989	29.7473	29.4242	29.7304	29.677	29.7176	29.3883	29.8078	29.4981	29.707	29.5277	29.9043	4.8327e-89	8465500000	56	1	7	7	59.1	23.596	203	P34022	Ranbp1
Q9CQ75	NADH dehydrogenase [ubiquinone] 1 alpha subcomplex subunit 2	29.6643	29.1816	29.1167	29.6874	29.704	28.9981	29.8915	30.2708	29.9512	29.3146	29.8994	29.8496	1.0747e-45	8420000000	39	1	7	7	56.6	10.916	99	Q9CQ75	Ndufa2
P48024;Q9CXU9	Eukaryotic translation initiation factor 1;Eukaryotic translation initiation factor 1b	29.7247	29.894	29.7717	29.7722	29.7527	29.7351	29.0599	29.4256	29.2059	29.4418	29.8693	29.7277	5.1987e-124	8418600000	43	2	7	7	80.5	12.746	113	P48024;Q9CXU9	Eif1;Eif1b
O70133	ATP-dependent RNA helicase A	29.6542	29.5545	29.7421	29.471	29.5437	29.5564	29.6118	29.4765	29.5591	29.8627	29.7023	29.4915	8.2679e-188	8353100000	132	1	25	25	22.2	149.47	1380	O70133	Dhx9
Q9EQH2	Endoplasmic reticulum aminopeptidase 1	29.7324	29.8505	29.8509	29.6833	29.7402	29.355	29.4698	29.1703	29.2932	29.7871	29.477	29.2159	9.6848e-127	8286100000	101	1	20	20	30.4	106.6	930	Q9EQH2	Erap1
P63030	Mitochondrial pyruvate carrier 1	29.9351	30.1713	29.7952	29.6079	29.758	29.8524	29.8471	28.8646	29.4614	29.303	28.8577	27.8555	5.1081e-108	8283500000	47	1	7	7	63.3	12.454	109	P63030	Mpc1
Q99JX4	Eukaryotic translation initiation factor 3 subunit M	29.7855	29.5752	29.4333	29.8842	29.5796	29.4955	29.4	29.6548	29.7615	29.5882	29.1604	29.3092	1.9227e-81	8278900000	55	1	9	9	37.2	42.516	374	Q99JX4	Eif3m
Q9CR86	Calcium-regulated heat stable protein 1	28.9921	29.3829	29.3542	29.9335	29.9237	29.3791	29.5187	30.0308	29.7098	29.7493	29.4697	29.8305	2.3264e-31	8270200000	37	1	4	4	50.7	16.062	148	Q9CR86	Carhsp1
Q9CQF9	Prenylcysteine oxidase	29.5236	29.8359	29.6244	29.6484	29.3586	29.5057	29.434	29.2938	29.9826	29.6674	29.5687	29.6404	1.9184e-76	8267400000	76	1	12	12	39.6	56.494	505	Q9CQF9	Pcyox1
Q9CQC7	NADH dehydrogenase [ubiquinone] 1 beta subcomplex subunit 4	29.7901	29.5702	29.6518	29.4296	29.1951	29.3463	29.6815	29.7776	30.1269	29.7437	29.6799	29.2498	4.2783e-71	8261200000	48	1	6	6	67.4	15.081	129	Q9CQC7	Ndufb4
Q6IRU2	Tropomyosin alpha-4 chain	29.4321	29.3805	29.4543	30.1917	30.0383	29.9555	29.0179	29.4389	29.1017	29.3951	29.5449	29.5721	2.8733e-272	8261100000	127	1	14	14	54	28.467	248	Q6IRU2	Tpm4
Q9D0I9	Arginine--tRNA ligase, cytoplasmic	29.3448	29.5322	29.9607	29.6727	29.4389	29.9222	29.6561	28.9959	29.7105	29.6106	29.4375	29.2852	8.768e-126	8229300000	91	1	23	23	47.4	75.673	660	Q9D0I9	Rars
Q8R1F5	Putative hydroxypyruvate isomerase	NaN	NaN	NaN	NaN	NaN	NaN	30.4159	30.9311	30.4499	30.6462	30.8705	31.3166	3.9786e-190	8225900000	63	1	10	10	52.7	30.448	277	Q8R1F5	Hyi
Q9EPU0	Regulator of nonsense transcripts 1	29.7095	29.5082	29.5725	29.6422	29.6962	29.3531	29.5838	29.5635	29.5841	29.4313	29.7288	29.8085	2.669e-145	8205400000	95	1	18	18	21.5	123.97	1124	Q9EPU0	Upf1
Q6DFW4	Nucleolar protein 58	29.8573	29.6199	29.8056	29.1357	29.3648	29.5856	29.7044	29.5594	29.7619	29.6001	29.5743	29.2749	6.7465e-104	8195500000	69	1	14	14	36.9	60.342	536	Q6DFW4	Nop58
P52843;P50236	Bile salt sulfotransferase 1;Bile salt sulfotransferase 2	29.9234	29.4926	29.4998	29.3881	28.8813	29.7868	30.1229	29.8871	29.9415	29.3857	28.6432	29.1826	4.1477e-60	8168900000	23	2	2	1	7.4	33.213	285	P52843;P50236	Sult2a1;Sult2a2
Q05793	Basement membrane-specific heparan sulfate proteoglycan core protein;Endorepellin;LG3 peptide	29.4785	29.6413	29.8339	29.7369	29.6457	29.7443	29.4631	28.8225	29.407	29.5526	29.6347	29.7477	8.3439e-189	8161900000	100	1	33	33	13.7	398.29	3707	Q05793	Hspg2
Q9WV55	Vesicle-associated membrane protein-associated protein A	29.0853	30.0156	30.0006	29.0189	28.7207	29.4571	30.0643	28.8777	30.1667	29.9103	29.4075	28.8941	2.8879e-138	8141300000	135	1	13	13	65.5	27.855	249	Q9WV55	Vapa
Q8C5W3	Tubulin-specific chaperone cofactor E-like protein	29.2496	29.0756	28.9909	29.4067	29.3776	29.441	29.2761	29.2328	29.1436	29.1543	29.5919	29.4048	6.1995e-90	8129300000	57	1	15	15	50	48.031	424	Q8C5W3	Tbcel
P00375	Dihydrofolate reductase	29.7293	29.5592	29.6523	29.7747	29.7939	29.7689	29.3488	29.4449	29.2743	29.4329	29.2069	29.5128	8.9725e-70	8080500000	69	1	9	9	54	21.606	187	P00375	Dhfr
P62855	40S ribosomal protein S26	29.8059	29.4796	29.8622	29.1899	28.7638	28.8151	29.7462	30.3814	29.9283	29.8474	28.7674	29.3734	1.119e-18	8069100000	37	1	3	3	31.3	13.015	115	P62855	Rps26
P52792	Glucokinase	29.3531	29.397	29.2485	29.3095	29.6505	29.3164	29.6458	29.8277	29.5191	29.567	30.1261	30.2484	4.2897e-204	8066700000	113	1	18	18	49	52.088	465	P52792	Gck
Q07076	Annexin A7	30.2624	29.5458	29.5546	29.7885	29.5994	29.7006	29.0243	29.7231	29.135	29.0837	29.5357	29.1936	7.7812e-129	8051000000	102	1	13	13	28.5	49.925	463	Q07076	Anxa7
P14733	Lamin-B1	29.2886	29.4691	29.1024	29.5982	29.7788	29.7875	29.6247	29.7026	29.2229	29.768	29.8206	29.932	2.9386e-188	8050400000	143	1	26	24	45.9	66.785	588	P14733	Lmnb1
Q8BU30	Isoleucine--tRNA ligase, cytoplasmic	29.324	29.6764	29.8998	29.386	29.4013	29.603	29.7388	29.261	29.7258	29.588	29.3476	28.9902	2.1101e-158	8047100000	112	1	30	30	28.6	144.27	1262	Q8BU30	Iars
P42208	Septin-2	29.5612	29.3709	29.294	29.7376	29.6083	29.4929	29.427	29.8252	29.2237	29.5697	29.685	30.0161	3.4202e-145	8043000000	90	1	13	13	46.5	41.525	361	P42208	2002-09-01
Q9QYJ0	DnaJ homolog subfamily A member 2	29.6484	29.5877	29.6655	29.4966	29.8119	29.6895	29.3549	29.6754	29.232	29.5166	29.0517	29.6984	2.9102e-121	7999000000	133	1	15	15	55.8	45.745	412	Q9QYJ0	Dnaja2
Q9R1J0	Sterol-4-alpha-carboxylate 3-dehydrogenase, decarboxylating	29.2627	29.9413	30.0753	29.0962	29.0385	29.2874	29.7987	28.9574	30.2355	29.2858	29.6182	28.876	3.1142e-112	7969100000	96	1	17	17	64.4	40.685	362	Q9R1J0	Nsdhl
Q9R111	Guanine deaminase	29.481	29.17	29.4942	29.5473	29.8865	29.2276	29.4302	29.8516	29.0941	29.6654	29.5863	29.6043	1.2257e-160	7902000000	87	1	13	13	49.3	51.012	454	Q9R111	Gda
O70503	Estradiol 17-beta-dehydrogenase 12	29.3264	30.2705	30.3666	28.341	28.0304	29.1845	30.1804	28.4587	30.4802	29.4809	28.6107	28.3665	1.442e-113	7845000000	63	1	14	14	48.7	34.741	312	O70503	Hsd17b12
P62315	Small nuclear ribonucleoprotein Sm D1	30.4754	30.0296	30.241	27.9146	28.9043	29.3937	28.8372	29.4011	29.8379	27.9857	28.2164	28.1478	8.4116e-27	7821900000	44	1	2	2	27.7	13.281	119	P62315	Snrpd1
Q99LY9	NADH dehydrogenase [ubiquinone] iron-sulfur protein 5;NADH dehydrogenase [ubiquinone] iron-sulfur protein 5, N-terminally processed	29.3355	29.3266	29.0516	28.877	29.404	29.5233	29.3906	29.752	29.6443	29.5868	30.0899	30.061	1.4167e-88	7806300000	120	1	9	9	71.7	12.648	106	Q99LY9	Ndufs5
Q9DBG3	AP-2 complex subunit beta	29.5602	29.5032	29.4526	29.6217	29.475	29.4048	29.6385	29.305	29.4989	29.5037	29.4604	29.4331	1.9493e-209	7801200000	124	1	32	16	44	104.58	937	Q9DBG3	Ap2b1
Q6ZWU9	40S ribosomal protein S27	29.2946	29.3414	29.4493	29.1704	29.1238	29.3121	29.8534	29.7009	29.6205	29.6452	29.9777	29.5659	1.397e-34	7799700000	55	1	7	7	42.9	9.461	84	Q6ZWU9	Rps27
O08547	Vesicle-trafficking protein SEC22b	29.5711	29.975	29.9875	29.1017	28.3976	29.2912	29.9371	28.2932	30.3246	29.6391	29.1348	28.8317	3.661e-126	7784700000	41	1	9	9	48.4	24.74	215	O08547	Sec22b
Q9D6M3	Mitochondrial glutamate carrier 1	29.4186	29.4645	29.5905	29.2462	29.0814	29.5942	29.5896	29.4944	29.8708	29.6946	29.6967	29.2145	6.2786e-285	7782300000	95	2	12	12	53.6	34.67	323	Q9D6M3;Q9DB41	Slc25a22
Q5XG73	Acyl-CoA-binding domain-containing protein 5	29.3805	30.1573	29.9355	28.9084	28.5625	29.4297	29.9673	28.648	30.1912	29.0343	29.3591	29.1927	1.8937e-131	7770300000	82	1	18	18	37.4	56.613	508	Q5XG73	Acbd5
Q9CR98	Protein FAM136A	29.3076	29.2879	29.2182	29.4712	29.3998	29.5017	29.4312	29.8643	29.4714	29.779	30.0746	29.6796	4.1533e-148	7710300000	91	1	8	8	64.5	15.674	138	Q9CR98	Fam136a
P49312	Heterogeneous nuclear ribonucleoprotein A1	29.4216	29.3856	29.4938	29.4977	29.6929	29.661	29.4496	29.2698	29.018	29.6515	29.6844	29.7101	1.6528e-171	7710000000	143	1	14	14	50.9	34.196	320	P49312	Hnrnpa1
Q9CQR4	Acyl-coenzyme A thioesterase 13	29.3815	29.7152	29.6832	29.6524	29.7004	29.3915	28.9443	29.322	28.9418	29.4013	29.5715	29.7593	8.0289e-96	7663400000	43	1	7	7	69.3	15.183	140	Q9CQR4	Acot13
Q80W21	Glutathione S-transferase Mu 7	30.0258	29.0139	29.2383	29.7765	30.1625	29.5853	28.9829	29.972	29.0793	29.1485	29.1047	29.3092	3.0306e-214	7663100000	59	1	19	9	78.9	25.709	218	Q80W21	Gstm7
Q8CIB5	Fermitin family homolog 2	29.781	29.3025	29.4855	29.578	29.3925	29.6617	29.576	29.1775	29.4448	29.3242	29.4232	29.4749	1.5177e-146	7661300000	98	1	17	17	36.2	77.8	680	Q8CIB5	Fermt2
Q5U5V2	Hydroxylysine kinase	29.1874	29.7374	29.6342	29.3664	29.7013	29.6024	29.4603	29.5036	29.4873	29.3868	29.1789	29.4547	2.2595e-125	7645800000	71	1	13	13	51.1	42.356	376	Q5U5V2	Agphd1
O35660	Glutathione S-transferase Mu 6	29.7318	29.1955	29.5245	29.8027	30.0318	29.5885	28.9909	29.3549	29.1585	29.2571	28.8572	29.4368	2.0149e-172	7622600000	85	1	19	13	78.4	25.621	218	O35660	Gstm6
Q99KV1	DnaJ homolog subfamily B member 11	29.3408	29.1637	29.3915	29.5169	29.4878	29.7684	29.3513	29.8858	29.5069	29.2589	29.3641	29.6517	1.5605e-93	7617000000	43	1	8	8	32.7	40.555	358	Q99KV1	Dnajb11
Q9JHS4	ATP-dependent Clp protease ATP-binding subunit clpX-like, mitochondrial	29.3534	29.337	29.3648	29.4085	29.5116	29.6389	29.4927	29.7701	29.4893	29.631	29.7338	29.5117	1.2108e-107	7613800000	57	1	16	16	32.5	69.228	634	Q9JHS4	Clpx
P19324	Serpin H1	29.4674	29.0016	29.764	30.9322	29.7396	29.9304	28.5147	28.8062	28.3614	29.586	29.23	28.1784	4.4923e-61	7608700000	43	1	11	11	36.2	46.533	417	P19324	Serpinh1
Q99MN1	Lysine--tRNA ligase	29.588	29.2874	29.5751	29.7208	29.676	29.591	29.4137	29.3709	29.2972	29.4086	29.2662	29.5799	3.1522e-138	7607400000	88	1	19	19	37	67.839	595	Q99MN1	Kars
P55302	Alpha-2-macroglobulin receptor-associated protein	29.2728	29.3478	29.3223	29.5533	29.3885	29.4557	29.2015	30.0733	29.3587	29.5417	29.6252	29.8433	3.5044e-118	7605500000	94	1	13	13	38.6	42.215	360	P55302	Lrpap1
Q61792	LIM and SH3 domain protein 1	29.4488	29.5875	29.6073	29.345	29.4408	29.1513	29.5232	29.3981	29.5334	29.6082	29.8056	29.5839	2.53e-153	7584900000	140	2	13	13	43	29.994	263	Q61792;Q9DC07	Lasp1
Q61699	Heat shock protein 105 kDa	29.6979	29.5172	29.6834	29.1769	29.365	29.4466	29.5	29.3248	29.4381	29.5282	29.4961	29.3696	1.7707e-150	7572700000	78	1	29	27	46.3	96.406	858	Q61699	Hsph1
P62274	40S ribosomal protein S29	29.7653	29.6417	29.5466	28.9483	28.9898	29.1123	29.5959	30.0025	29.6836	29.5709	29.201	29.3146	9.6795e-45	7571400000	45	1	4	4	48.2	6.6767	56	P62274	Rps29
Q8R317	Ubiquilin-1	29.6552	29.2891	29.1596	29.454	29.5131	29.2138	29.1984	29.9141	29.4323	29.3614	29.9345	29.7134	1.2434e-110	7552700000	83	1	10	10	33.3	61.976	582	Q8R317	Ubqln1
Q9CR62	Mitochondrial 2-oxoglutarate/malate carrier protein	28.7754	29.3423	29.446	29.1862	28.8591	29.3126	29.8346	28.9265	29.99	29.8782	30.018	29.4711	7.8213e-90	7509200000	73	1	13	13	52.5	34.155	314	Q9CR62	Slc25a11
Q8JZK9	Hydroxymethylglutaryl-CoA synthase, cytoplasmic	29.5084	29.0736	29.517	30.0701	30.0711	30.3214	28.7634	28.7358	29.2483	28.4977	NaN	28.9586	1.0796e-228	7482600000	54	1	18	16	58.5	57.568	520	Q8JZK9	Hmgcs1
O55131	Septin-7	29.1701	29.2727	29.3384	29.3475	29.4296	29.4928	29.4165	29.3173	29.0017	29.4864	29.804	29.6801	7.2886e-157	7477200000	118	2	14	14	39.9	50.549	436	O55131;Q9DA97	2007-09-01
P31725	Protein S100-A9	26.2848	NaN	25.9308	31.622	30.5917	30.0505	25.7501	26.094	NaN	30.1685	29.3412	29.767	1.9236e-33	7474500000	35	1	5	5	39.8	13.049	113	P31725	S100a9
Q7TQI3	Ubiquitin thioesterase OTUB1	29.541	29.1834	29.4954	29.4664	29.7357	29.5521	29.3196	29.418	29.2999	29.1662	29.2778	29.9008	6.2663e-107	7449600000	70	1	13	13	59	31.27	271	Q7TQI3	Otub1
P50516	V-type proton ATPase catalytic subunit A	29.5184	29.174	29.3441	29.723	29.8094	29.6932	29.0739	29.2205	29.1769	29.4896	29.4712	29.3253	7.1446e-266	7435300000	129	1	22	22	56.7	68.325	617	P50516	Atp6v1a
P70697	Uroporphyrinogen decarboxylase	29.7472	29.4968	29.5475	29.0619	29.5571	29.2881	29.3724	29.7022	29.4064	29.6854	29.0978	29.0367	9.8703e-202	7401400000	106	1	15	15	58	40.691	367	P70697	Urod
Q9JJL3	Solute carrier organic anion transporter family member 1B2	28.7557	30.08	30.2758	28.8345	27.5218	29.1801	30.3517	28.2068	29.9203	29.5948	28.9832	28.577	1.5414e-79	7394400000	85	1	12	12	23.4	76.728	689	Q9JJL3	Slco1b2
P61620	Protein transport protein Sec61 subunit alpha isoform 1	28.2931	30.1739	30.8542	28.2004	26.3078	28.1041	30.3496	28.2043	30.8441	28.963	28.1493	26.697	3.7641e-71	7390400000	61	2	9	9	23.9	52.264	476	P61620;Q9JLR1	Sec61a1
Q64435	UDP-glucuronosyltransferase 1-6	29.1719	30.5831	30.7952	27.9207	26.5848	28.2617	30.3241	27.8798	30.249	28.8284	27.7593	27.3338	0	7384900000	65	1	21	11	59.1	60.438	531	Q64435	Ugt1a6
Q8BL66	Early endosome antigen 1	29.1837	29.28	29.2043	29.1247	29.6067	29.5713	29.3417	29.5438	29.0472	29.5849	29.8479	29.7896	1.7389e-136	7307500000	79	1	33	33	29.3	160.91	1411	Q8BL66	Eea1
P42925	Peroxisomal membrane protein 2	29.2572	30.3169	29.8455	29.8134	28.7776	28.8181	29.5692	29.4412	29.5998	28.3313	27.5006	29.2389	4.9431e-48	7294000000	51	1	5	5	31.4	22.265	194	P42925	Pxmp2
Q9EQ06	Estradiol 17-beta-dehydrogenase 11	29.7072	30.1679	30.0986	29.5075	28.5279	29.2872	29.4068	28.3369	29.4562	29.4562	29.2411	27.9943	9.507e-120	7255700000	74	1	11	8	48.3	32.88	298	Q9EQ06	Hsd17b11
Q64674	Spermidine synthase	29.5918	29.2998	29.4606	29.7266	29.666	29.6948	28.9053	29.5964	28.9918	29.0302	29.234	29.397	2.8018e-174	7252100000	64	1	11	11	52	33.995	302	Q64674	Srm
Q8K4F5	Alpha/beta hydrolase domain-containing protein 11	29.4626	29.1758	29.2433	29.5569	29.4606	29.6846	28.8969	29.6665	28.8145	29.3943	29.3638	29.5059	1.3855e-96	7225600000	62	1	9	9	63.5	33.56	307	Q8K4F5	Abhd11
A6X935	Inter alpha-trypsin inhibitor, heavy chain 4	29.1465	27.8242	29.0276	29.8944	29.9735	29.2752	28.8574	28.9032	29.2354	30.5296	29.4136	29.6109	1.7768e-208	7204400000	82	2	21	21	37.8	104.66	942	A6X935;CON__Q3T052	Itih4
P84091	AP-2 complex subunit mu	29.1943	29.3955	29.5764	28.8917	29.0698	29.4058	29.7964	29.5423	29.6522	29.6696	29.2968	29.2224	3.3592e-151	7200100000	66	1	12	12	40.2	49.654	435	P84091	Ap2m1
P56657	Cytochrome P450 2C40	28.6474	30.2679	30.4827	27.7029	27.5322	29.1778	30.2312	27.5251	30.7376	28.735	27.7217	26.0434	3.099e-87	7176600000	81	1	13	13	34	55.763	491	P56657	Cyp2c40
P01872	Ig mu chain C region secreted form	26.9446	26.3636	27.8929	28.1472	27.5137	27.9947	30.4795	29.7801	30.365	30.9049	30.0049	30.0889	8.3657e-161	7164600000	85	1	14	14	35.7	49.971	454	P01872	Igh-6
P12367	cAMP-dependent protein kinase type II-alpha regulatory subunit	29.7426	29.1632	29.2607	29.0131	29.6099	29.4374	29.1836	29.134	29.2977	29.6106	29.4818	29.5354	2.6445e-138	7126400000	101	2	14	14	43.1	45.389	401	P12367;P31324	Prkar2a
Q61335	B-cell receptor-associated protein 31	28.8003	30.0918	30.5129	28.6957	27.9994	29.068	30.1208	27.6095	29.9993	29.4172	28.748	27.9462	1.837e-85	7123300000	59	1	8	8	28.2	27.956	245	Q61335	Bcap31
Q9CQE1	Protein NipSnap homolog 3B	29.5046	29.0749	29.2667	29.3031	29.5019	29.4853	29.3942	29.7182	29.2238	29.4076	29.5243	29.2622	2.7205e-68	7111000000	76	1	7	7	51.4	28.308	247	Q9CQE1	Nipsnap3b
Q68FL6	Methionine--tRNA ligase, cytoplasmic	29.4656	29.3698	29.4618	29.135	29.2258	29.5209	29.6838	29.076	29.4812	29.3324	29.4013	29.3876	1.5689e-98	7110900000	70	1	17	17	26.8	101.43	902	Q68FL6	Mars
O35678	Monoglyceride lipase	29.322	29.4172	29.4279	29.2138	29.4986	29.3262	29.4475	29.6392	29.7512	29.1776	29.1232	29.3593	2.2194e-114	7101800000	68	1	10	10	42.9	33.387	303	O35678	Mgll
Q99KK2	N-acylneuraminate cytidylyltransferase	29.2226	29.8988	28.0631	29.5515	28.6901	29.674	29.2489	29.8741	29.117	29.7075	28.826	29.857	1.2039e-33	7092900000	31	1	7	7	21.8	48.057	432	Q99KK2	Cmas
O08600	Endonuclease G, mitochondrial	29.2176	28.977	29.0628	29.4344	29.6261	29.5513	29.3703	29.6851	29.228	29.1431	29.695	29.4903	1.5681e-60	7061400000	73	1	9	9	45.6	32.19	294	O08600	Endog
Q8VCF0	Mitochondrial antiviral-signaling protein	29.2658	29.4639	29.5683	29.3155	29.4611	29.0632	29.7532	29.5131	29.444	29.1898	28.8866	28.9626	1.1406e-283	7057100000	73	1	14	14	55.5	53.398	503	Q8VCF0	Mavs
O08553	Dihydropyrimidinase-related protein 2	29.4918	29.1898	28.979	29.9557	29.7636	29.5493	29.6246	29.2642	28.6919	29.0509	28.8699	29.0855	5.4096e-194	7041200000	45	3	15	15	44.2	62.277	572	O08553;Q62188;P97427	Dpysl2
P01898	H-2 class I histocompatibility antigen, Q10 alpha chain	29.2747	29.0547	29.0722	29.5862	29.4678	29.4998	29.0892	29.4022	29.4303	29.6305	29.1817	29.6236	5.12e-108	7038400000	96	2	13	12	48.3	37.251	325	P01898;P06339	H2-Q10
Q9DCC4	Pyrroline-5-carboxylate reductase 3	29.1581	29.281	28.7679	29.6704	29.1271	29.4501	29.2618	29.4408	28.9191	29.1971	29.8253	29.976	5.3857e-74	7023100000	64	1	7	7	33.9	28.721	274	Q9DCC4	Pycrl
Q9QUI0	Transforming protein RhoA	29.6715	29.6653	29.9905	29.3802	28.5828	29.148	29.7806	27.7462	29.8244	29.3739	28.9706	28.354	4.415e-50	6966100000	77	1	9	9	58.5	21.782	193	Q9QUI0	Rhoa
P26041	Moesin	29.2581	28.945	28.9318	29.9829	29.9024	29.7108	28.7449	28.9973	28.746	29.4553	29.5591	29.2408	7.2664e-275	6936300000	124	1	33	21	49.4	67.766	577	P26041	Msn
O88531	Palmitoyl-protein thioesterase 1	29.171	28.688	28.7594	29.2262	28.9877	29.0538	29.4662	30.1051	29.7978	29.4736	29.5241	29.9757	1.9064e-149	6935500000	76	1	9	9	42.2	34.49	306	O88531	Ppt1
P68510	14-3-3 protein eta	29.2872	29.0224	29.0297	29.8118	29.386	29.6858	28.9711	29.4188	28.8954	29.5273	29.3801	29.3486	1.1537e-232	6861400000	68	1	14	11	58.9	28.211	246	P68510	Ywhah
Q9WUU7	Cathepsin Z	29.3192	29.2407	29.2135	29.6878	29.3365	29.5924	29.209	29.4437	28.6074	29.2887	29.252	29.2941	2.1246e-97	6849100000	89	1	8	8	37.6	33.996	306	Q9WUU7	Ctsz
P13020	Gelsolin	29.1235	29.0352	29.181	29.697	29.7396	29.3383	29.4628	28.9194	29.4271	29.1198	29.4059	29.3209	2.0553e-130	6817700000	90	2	14	14	27.2	85.941	780	P13020;CON__Q3SX14	Gsn
O89017	Legumain	29.4273	29.2168	29.5378	29.8829	29.8052	29.5148	28.5919	28.9895	28.6592	29.3547	28.8931	29.079	2.0857e-129	6814000000	91	1	9	9	26.7	49.372	435	O89017	Lgmn
Q9DB15	39S ribosomal protein L12, mitochondrial	28.8246	29.1253	28.8013	29.2047	29.0576	29.1293	29.3238	29.5897	29.2794	28.9891	30.1504	29.8759	3.0086e-44	6800500000	43	1	8	8	52.2	21.708	201	Q9DB15	Mrpl12
Q9D8W5	26S proteasome non-ATPase regulatory subunit 12	29.5485	29.1458	29.4006	29.3093	29.9008	29.4558	28.8556	29.107	29.3139	29.0556	29.047	29.0106	4.9341e-129	6770800000	65	1	17	17	44.1	52.895	456	Q9D8W5	Psmd12
Q9D8T7	SRA stem-loop-interacting RNA-binding protein, mitochondrial	29.3371	29.3316	29.1327	29.5044	29.3494	29.5514	29.2261	29.5586	28.9378	29.3705	28.6162	29.5106	4.9419e-47	6767500000	54	1	5	5	66.1	12.605	112	Q9D8T7	Slirp
Q8BMJ2	Leucine--tRNA ligase, cytoplasmic	29.3978	29.2033	29.3311	29.0782	29.3153	29.2961	29.5066	29.1845	29.477	29.4	29.1669	29.2929	2.1854e-148	6755200000	120	1	28	28	34.3	134.19	1178	Q8BMJ2	Lars
P14094	Sodium/potassium-transporting ATPase subunit beta-1	28.7341	29.5177	29.6237	29.1498	28.4489	29.1897	29.7636	28.956	29.7201	29.6085	29.5335	29.2138	1.4997e-59	6734100000	68	1	12	12	39.5	35.194	304	P14094	Atp1b1
P45878	Peptidyl-prolyl cis-trans isomerase FKBP2	29.5816	29.3185	29.3887	29.6539	29.7526	29.5802	28.7633	29.3958	28.8114	28.9226	28.9306	28.9713	4.4119e-61	6696300000	67	1	6	6	48.6	15.344	140	P45878	Fkbp2
Q9WVA4	Transgelin-2	28.8851	29.1071	28.8847	30.1261	29.8106	29.573	28.6624	28.6495	28.7183	28.8418	29.9574	29.2247	3.4699e-128	6667500000	88	2	12	12	71.4	22.395	199	Q9WVA4;Q9R1Q8	Tagln2
P62141	Serine/threonine-protein phosphatase PP1-beta catalytic subunit	29.2132	29.2916	29.5895	29.7511	29.5594	29.2684	28.9087	29.4552	28.6582	29.2819	28.934	29.1225	1.1638e-124	6659000000	81	1	16	16	64.2	37.186	327	P62141	Ppp1cb
P28798	Granulins;Acrogranin;Granulin-1;Granulin-2;Granulin-3;Granulin-4;Granulin-5;Granulin-6;Granulin-7	28.852	29.2463	29.5819	29.3101	29.0824	29.2286	28.9839	29.6427	28.904	30.1506	29.1907	29.1304	1.4245e-120	6644900000	117	1	7	7	16.3	63.458	589	P28798	Grn
P50396	Rab GDP dissociation inhibitor alpha	29.1483	29.3042	29.1898	29.5255	29.3845	29.2671	29.0357	29.2413	29.2642	29.0112	29.0516	29.5775	8.103e-250	6531000000	69	1	21	14	57	50.521	447	P50396	Gdi1
A2ADY9	Protein DDI1 homolog 2	29.1682	29.3475	29.4219	29.3876	29.4721	29.5128	28.9764	29.0151	29.0489	29.1064	29.1858	29.04	9.4023e-169	6527000000	86	2	10	10	39.8	44.59	399	A2ADY9;Q9DAF3	Ddi2
Q8BTM8	Filamin-A	28.6963	28.7208	29.1608	29.9011	29.5555	29.5481	29.0255	28.1415	29.4216	29.4544	30.0254	28.9356	1.19e-169	6524900000	103	1	34	30	19.2	281.22	2647	Q8BTM8	Flna
Q91WQ3	Tyrosine--tRNA ligase, cytoplasmic;Tyrosine--tRNA ligase, cytoplasmic, N-terminally processed	29.4353	29.2356	29.4999	29.0188	29.1966	29.3816	29.0928	29.3085	29.0023	29.2143	29.106	29.3983	3.6558e-100	6510800000	72	1	19	19	41.1	59.105	528	Q91WQ3	Yars
P31230	Aminoacyl tRNA synthase complex-interacting multifunctional protein 1;Endothelial monocyte-activating polypeptide 2	29.2934	29.0921	29.0809	29.1891	29.308	29.6051	29.1614	29.7294	29.0805	28.6233	29.1806	29.359	1.0843e-157	6494400000	49	1	8	8	46.1	33.997	310	P31230	Aimp1
Q62087	Serum paraoxonase/lactonase 3	29.4463	29.4063	29.5486	29.1153	29.3357	29.1465	29.1721	29.1082	29.1715	29.0969	28.9835	28.9315	1.003e-51	6476000000	89	1	7	7	31.6	39.351	354	Q62087	Pon3
P18572	Basigin	29.0447	28.9241	29.4454	29.0144	28.9142	28.9836	29.7183	28.9762	29.7586	29.3113	29.4023	29.4555	7.2006e-82	6461900000	64	1	7	7	22.6	42.444	389	P18572	Bsg
Q7TNG5	Echinoderm microtubule-associated protein-like 2	29.6655	29.162	29.0658	29.4837	29.3385	29.2389	28.6321	29.1028	28.9478	29.2963	NaN	28.9584	9.977e-09	6455600000	15	1	4	4	10	70.733	649	Q7TNG5	Eml2
Q9CXW3	Calcyclin-binding protein	29.2053	29.0789	29.3002	29.2511	29.4	29.2696	28.8818	29.3907	28.9264	29.3407	29.4677	29.3925	6.6809e-119	6452700000	89	1	14	14	69.9	26.51	229	Q9CXW3	Cacybp
Q8BWU8	Ethanolamine-phosphate phospho-lyase	29.1554	29.4949	28.7658	28.4875	29.3146	29.4159	29.2445	29.2708	29.5175	28.9148	29.161	29.4656	2.845e-73	6450700000	65	1	10	10	29.3	55.496	499	Q8BWU8	Etnppl
P60229	Eukaryotic translation initiation factor 3 subunit E	29.234	29.2881	29.3719	29.4287	29.0139	29.2488	29.3368	29.0868	29.1828	29.5255	28.7615	28.5049	8.9491e-89	6443700000	128	1	13	13	33.5	52.22	445	P60229	Eif3e
Q9DCT8	Cysteine-rich protein 2	28.8085	29.117	29.0632	29.7106	29.2641	29.1747	29.1826	29.5821	29.1238	29.6226	29.4728	29.0814	4.6779e-106	6408800000	64	1	8	8	72.6	22.727	208	Q9DCT8	Crip2
Q9CQ54	NADH dehydrogenase [ubiquinone] 1 subunit C2	28.7568	29.3198	29.3622	29.0876	28.7443	29.1139	29.2628	29.0139	29.7138	29.3763	29.7072	29.3189	8.711e-68	6395700000	108	1	9	9	63.3	14.164	120	Q9CQ54	Ndufc2
P17047	Lysosome-associated membrane glycoprotein 2	28.8948	29.3537	29.091	29.1706	29.2176	29.2863	28.9923	29.0447	28.9329	29.0903	28.8589	29.2644	1.8311e-38	6391800000	45	1	9	9	17.3	45.681	415	P17047	Lamp2
P13439	Uridine 5-monophosphate synthase;Orotate phosphoribosyltransferase;Orotidine 5-phosphate decarboxylase	29.0021	28.5399	29.3042	28.598	29.2768	28.9963	29.4676	29.5452	29.3352	29.4802	29.232	29.5194	3.433e-135	6386300000	55	1	12	12	45.9	52.292	481	P13439	Umps
Q99M87	DnaJ homolog subfamily A member 3, mitochondrial	29.3633	28.8948	28.7881	29.2124	29.1241	29.4326	29.2494	29.6135	29.3438	29.0851	29.0755	29.3931	5.8673e-116	6379700000	78	1	12	12	28.3	52.443	480	Q99M87	Dnaja3
P68433	Histone H3.1	29.7211	30.2799	30.1455	NaN	28.2397	28.2079	29.1857	28.5722	28.7469	28.8293	27.3058	26.9505	6.4478e-54	6372300000	38	1	6	1	48.5	15.404	136	P68433	Hist1h3a
Q8K1J6	CCA tRNA nucleotidyltransferase 1, mitochondrial	28.979	29.2007	28.9525	29.484	NaN	29.1016	28.9365	29.3405	NaN	29.6274	NaN	27.2577	9.3006e-45	6367800000	16	1	8	8	23.5	49.895	434	Q8K1J6	Trnt1
Q8BRF7	Sec1 family domain-containing protein 1	29.4463	29.422	29.3009	29.3632	29.469	29.2068	28.9308	28.9444	28.8066	29.0174	28.9723	29.4229	2.156e-125	6352200000	56	1	14	14	36.6	72.322	639	Q8BRF7	Scfd1
Q8BUV3	Gephyrin;Molybdopterin adenylyltransferase;Molybdopterin molybdenumtransferase	29.0647	29.2974	28.9594	29.171	29.0904	29.661	29.2235	29.2884	28.9501	28.9951	28.7671	29.6054	2.5696e-181	6341800000	72	1	19	19	39.3	83.281	769	Q8BUV3	Gphn
Q99K48	Non-POU domain-containing octamer-binding protein	29.3594	29.2413	29.0844	29.195	29.2679	29.2615	29.0229	29.4563	28.9409	29.1248	29.2926	29.4344	9.3786e-122	6337100000	109	1	18	17	50.7	54.54	473	Q99K48	Nono
Q60710	Deoxynucleoside triphosphate triphosphohydrolase SAMHD1	29.1899	28.6066	28.8405	29.8604	29.3034	29.3357	28.7125	29.6676	28.7434	29.3037	29.253	29.4172	6.2473e-120	6331700000	62	1	12	12	29.2	72.65	627	Q60710	Samhd1
Q9CQX8	28S ribosomal protein S36, mitochondrial	29.4289	29.4018	29.262	29.5313	28.49	28.7456	29.1061	29.3104	29.3863	29.3942	29.2669	29.2537	4.8769e-56	6329300000	53	1	4	4	70.6	11.101	102	Q9CQX8	Mrps36
Q99JX3	Golgi reassembly-stacking protein 2	29.2932	28.8667	28.7725	29.3753	29.283	29.3651	29.32	29.3374	28.8278	29.1517	29.3224	29.3495	1.668e-64	6311500000	64	1	8	8	29.5	47.038	451	Q99JX3	Gorasp2
Q8BL97	Serine/arginine-rich splicing factor 7	28.8462	29.091	28.9895	29.2087	29.2882	29.1671	29.0815	29.2931	28.8889	29.495	29.4999	29.6008	3.9373e-49	6223800000	40	1	8	8	34.8	30.817	267	Q8BL97	Srsf7
O70194	Eukaryotic translation initiation factor 3 subunit D	29.471	29.1495	29.0441	29.1231	28.9458	29.1825	29.2369	29.329	29.4258	29.2248	29.1685	29.2293	1.1745e-206	6219400000	85	1	11	11	36.7	63.988	548	O70194	Eif3d
Q9D0M5	Dynein light chain 2, cytoplasmic	28.8024	29.1037	29.0524	29.3851	29.0134	29.11	29.3646	29.261	29.3885	29.3167	29.5152	29.2845	3.3188e-48	6213000000	58	1	6	6	51.7	10.35	89	Q9D0M5	Dynll2
Q99KJ8	Dynactin subunit 2	29.0333	28.4812	28.7158	29.4275	29.5088	29.0043	29.4773	29.5391	29.2711	29.2413	29.1774	29.2036	1.3463e-99	6196700000	55	1	11	11	37.8	44.116	402	Q99KJ8	Dctn2
Q9CR16	Peptidyl-prolyl cis-trans isomerase D	29.3723	29.1386	29.4409	29.074	29.3851	29.4107	28.8928	29.2221	28.9631	28.8464	28.9085	29.1041	2.869e-66	6196100000	65	1	11	11	37.6	40.742	370	Q9CR16	Ppid
Q9JHW4	Selenocysteine-specific elongation factor	29.296	29.3878	29.2433	29.56	28.8962	29.0784	29.5164	28.8028	28.9575	29.0019	28.3721	29.547	2.0448e-106	6185700000	74	1	18	18	44.3	63.538	583	Q9JHW4	Eefsec
Q9CQM9	Glutaredoxin-3	28.9407	28.7748	28.8877	28.9246	29.1376	29.1426	29.0256	29.5686	29.1606	29.19	29.1784	29.2499	8.8916e-74	6160200000	73	1	13	13	45.4	37.778	337	Q9CQM9	Glrx3
P46638;P62492	Ras-related protein Rab-11B;Ras-related protein Rab-11A	29.0984	29.1765	29.3577	29.2575	29.1059	29.2146	29.2251	29.0416	29.2306	29.1966	29.0438	29.1029	1.2259e-88	6146500000	82	3	12	12	60.1	24.489	218	P46638;P62492;Q9WTL2	Rab11b;Rab11a
Q3TMH2	Secernin-3	29.1647	29.1409	29.1529	29.4913	29.0819	29.2353	29.004	29.1799	29.174	28.5423	29.1912	29.3016	2.4228e-65	6124600000	47	1	9	9	33.7	47.661	418	Q3TMH2	Scrn3
Q01339	Beta-2-glycoprotein 1	28.5262	28.633	29.0158	29.0117	28.9215	28.9773	29.323	29.0619	29.5946	29.7353	29.7373	29.1419	7.6519e-82	6101400000	62	1	14	14	41.4	38.618	345	Q01339	Apoh
Q5EBG8	Uncharacterized protein C1orf50 homolog	29.2975	28.8599	28.3132	28.8408	29.1336	29.1138	29.3048	29.3756	29.1738	29.5297	29.3946	29.1744	3.5509e-104	6069800000	45	1	7	7	55.3	21.862	199	Q5EBG8
Q80UM7	Mannosyl-oligosaccharide glucosidase	29.0291	29.8476	30.249	28.2833	27.7615	28.4004	29.7434	28.2105	30.1133	28.7659	28.5084	26.8027	4.3451e-169	6060700000	68	1	17	17	28.7	91.83	834	Q80UM7	Mogs
Q80Y14	Glutaredoxin-related protein 5, mitochondrial	28.9865	29.0665	29.127	28.8951	28.9945	28.7816	28.546	29.8043	29.2923	29.2399	29.5474	29.5534	4.045e-53	6053800000	48	1	3	3	27	16.292	152	Q80Y14	Glrx5
P29595	NEDD8	29.1882	29.5871	29.5306	29.6604	29.0738	28.6083	28.803	29.1574	28.4922	28.6	29.2746	29.3772	2.8143e-29	6035600000	31	1	2	2	34.6	8.9723	81	P29595	Nedd8
P10922	Histone H1.0;Histone H1.0, N-terminally processed	29.539	29.7478	29.8327	27.8359	NaN	27.3159	30.6872	29.0765	30.1264	28.1601	27.2214	NaN	1.5362e-15	6034700000	22	1	4	4	16	20.861	194	P10922	H1f0
Q02357	Ankyrin-1	NaN	28.924	29.794	NaN	NaN	NaN	30.0855	28.4143	30.1822	28.8828	NaN	NaN	5.4508e-33	6033400000	10	1	5	5	5.1	204.22	1862	Q02357	Ank1
Q9JM76	Actin-related protein 2/3 complex subunit 3	29.3514	29.1667	29.2567	29.1451	29.3813	29.3913	28.8411	28.8266	28.993	29.1527	28.975	28.8949	1.168e-35	6021200000	62	1	7	7	51.1	20.524	178	Q9JM76	Arpc3
O55135	Eukaryotic translation initiation factor 6	29.4309	28.6389	28.6964	29.7094	29.0554	29.6743	28.7461	29.2941	28.6121	28.9562	29.1063	28.6546	1.0105e-130	6019700000	68	1	5	5	32.7	26.511	245	O55135	Eif6
P33622	Apolipoprotein C-III	28.9999	28.71	28.7126	29.1764	28.9666	28.6717	29.1607	29.9194	29.4458	28.977	29.7594	29.7601	3.0146e-56	6013300000	36	1	4	4	50.5	10.982	99	P33622	Apoc3
Q283N4	2-oxo-4-hydroxy-4-carboxy-5-ureidoimidazoline decarboxylase	29.0991	28.9757	29.0304	28.874	29.362	29.2522	29.2556	29.3928	28.9766	28.9392	29.3456	29.2603	8.0735e-144	6006000000	89	1	11	11	70.2	20.016	178	Q283N4	Prhoxnb
Q91WK5	Glycine cleavage system H protein, mitochondrial	29.2241	29.4067	28.8295	29.7709	29.1581	28.9055	29.3702	28.8839	28.6551	29.123	NaN	28.8798	7.5837e-94	5991700000	30	1	4	4	41.8	18.637	170	Q91WK5	Gcsh
Q9WUM3	Coronin-1B	29.3122	29.1298	29.1214	29.3661	29.2335	29.2481	29.024	28.6984	28.7195	29.3763	29.0122	28.9492	1.9018e-119	5972100000	98	1	11	11	33.3	53.912	484	Q9WUM3	Coro1b
P16675	Lysosomal protective protein;Lysosomal protective protein 32 kDa chain;Lysosomal protective protein 20 kDa chain	29.2768	29.0776	29.2702	29.459	29.4325	29.5781	28.5489	28.7198	28.6147	28.9653	28.9037	28.999	6.4775e-103	5966800000	105	1	10	10	24.7	53.844	474	P16675	Ctsa
Q9CRB9	Coiled-coil-helix-coiled-coil-helix domain-containing protein 3, mitochondrial	28.8997	29.4859	29.0604	29.3095	28.493	29.2931	29.1222	28.832	29.3519	29.078	29.4583	29.0417	6.5965e-70	5941300000	53	1	9	9	37.9	26.334	227	Q9CRB9	Chchd3
Q9D6J5	NADH dehydrogenase [ubiquinone] 1 beta subcomplex subunit 8, mitochondrial	28.858	29.2741	29.3509	28.3911	28.1666	28.9334	29.5273	29.1361	29.7285	29.4729	29.2712	28.8665	1.3403e-66	5923100000	49	1	7	7	49.5	21.876	186	Q9D6J5	Ndufb8
Q3THK7	GMP synthase [glutamine-hydrolyzing]	28.9318	29.1652	29.1066	29.0624	29.3716	29.265	29.1018	28.9084	28.9081	29.2925	29.0524	29.4045	1.6162e-87	5913500000	108	1	18	18	39.5	76.723	693	Q3THK7	Gmps
Q8CHQ9	Probable N-acetyltransferase CML2	28.4201	29.9352	30.2462	27.5795	26.7965	28.8043	29.889	27.7935	30.1339	28.7563	27.8232	27.6771	1.0562e-44	5874000000	22	1	8	8	54.6	26.424	238	Q8CHQ9	Cml2
Q9CXS4	Centromere protein V	28.4737	28.6462	28.7998	28.6952	28.684	28.7098	29.612	29.6777	29.3905	29.2639	29.4889	29.7384	8.8547e-115	5862700000	76	1	8	8	48.4	27.541	252	Q9CXS4	Cenpv
Q8BI84	Melanoma inhibitory activity protein 3	28.8964	29.2243	29.3019	28.9079	28.845	29.1003	29.1759	29.107	29.1525	29.1282	29.2446	29.0169	9.2278e-137	5845200000	71	1	28	28	24.8	213.67	1930	Q8BI84	Mia3
P61961	Ubiquitin-fold modifier 1	29.0368	29.2226	28.8752	28.4362	28.6874	29.5015	29.0725	28.4706	28.5386	29.6658	29.4428	29.5279	2.7194e-31	5816400000	33	1	3	3	58.8	9.1175	85	P61961	Ufm1
P45376	Aldose reductase	28.8881	28.4917	28.6716	29.409	29.2044	29.0328	28.9151	29.5169	29.1446	29.0913	29.127	29.4951	1.061e-62	5803600000	54	1	13	13	53.8	35.732	316	P45376	Akr1b1
Q00915	Retinol-binding protein 1	29.1405	28.4838	28.8651	29.0669	29.374	29.2672	28.5112	29.4464	29.1981	29.2218	28.7189	29.1747	3.4841e-89	5786900000	52	1	7	7	60.7	15.846	135	Q00915	Rbp1
Q8VCZ9	Probable proline dehydrogenase 2	28.7274	28.798	28.6936	28.9782	28.7487	28.5941	29.5052	29.0442	29.335	29.6091	29.6666	29.294	2.8847e-237	5747900000	66	1	15	15	46.3	50.723	456	Q8VCZ9	Prodh2
O88441	Metaxin-2	28.8972	29.0462	29.3538	29.7421	29.1215	29.1856	28.7634	29.365	28.6928	28.4592	28.6552	28.5948	1.6233e-90	5738100000	42	1	7	7	52.1	29.758	263	O88441	Mtx2
Q9JK53	Prolargin	28.7573	29.2208	29.1738	29.177	29.2938	28.713	29.0219	29.1202	29.5939	29.0019	28.9549	28.5871	1.7536e-46	5724200000	32	1	6	6	20.4	43.292	378	Q9JK53	Prelp
Q9QYB1	Chloride intracellular channel protein 4	29.132	28.8232	29.2068	29.0726	28.9848	28.801	29.1796	29.3252	28.9701	29.4285	28.6407	29.0633	5.4666e-112	5716300000	55	1	13	13	66.8	28.729	253	Q9QYB1	Clic4
P00397	Cytochrome c oxidase subunit 1	28.1375	29.2706	29.9258	27.9906	NaN	28.663	30.1205	28.0996	30.2709	29.81	27.7298	NaN	1.2139e-46	5704900000	20	1	2	2	7.8	56.909	514	P00397	Mtco1
Q8BTZ7	Mannose-1-phosphate guanyltransferase beta	29.0938	29.0071	28.8924	29.0217	29.1064	28.9593	29.2292	29.1744	29.1241	29.1024	28.9914	29.3707	1.0943e-69	5694300000	65	1	11	11	37.2	39.916	360	Q8BTZ7	Gmppb
Q61586	Glycerol-3-phosphate acyltransferase 1, mitochondrial	29.1169	29.0301	29.2383	28.6156	29.0038	29.015	29.5527	29.0197	29.2441	29.0916	28.9694	28.2309	3.25e-79	5659100000	52	1	13	13	24.4	93.703	827	Q61586	Gpam
Q9CWK8	Sorting nexin-2	29.0578	28.8013	29.0523	29.3732	29.0856	29.328	28.6704	29.4981	28.5904	28.8216	29.0793	29.1303	2.7589e-110	5652900000	65	1	16	16	37.2	58.47	519	Q9CWK8	Snx2
P14576	Signal recognition particle 54 kDa protein	29.3676	29.7312	29.3659	28.7627	28.975	28.9798	28.619	28.7086	28.8842	28.4901	28.6835	29.0707	2.1308e-130	5613700000	68	1	16	16	49.2	55.72	504	P14576	Srp54
P70195	Proteasome subunit beta type-7	28.9503	28.9373	29.1858	29.1736	29.2284	29.3458	28.6373	29.2358	28.8185	29.1378	28.3746	29.1019	1.2767e-90	5603500000	107	1	9	9	38.3	29.891	277	P70195	Psmb7
Q80W22	Threonine synthase-like 2	29.0377	29.3202	29.8171	29.0565	29.1783	29.6788	28.359	28.4549	28.7103	28.2627	27.9827	27.9863	3.2412e-221	5587000000	68	1	18	18	52.2	54.187	483	Q80W22	Thnsl2
Q9QZ88	Vacuolar protein sorting-associated protein 29	28.8583	28.6524	28.3074	29.2202	29.2143	29.0735	28.5652	29.5444	29.1067	28.734	29.2412	29.1852	3.2129e-42	5581200000	54	1	6	6	44.5	20.495	182	Q9QZ88	Vps29
Q9DB27	Malignant T-cell-amplified sequence 1	28.9783	28.6816	28.908	28.9271	29.3817	28.7637	29.1456	29.0027	29.0499	28.7525	29.1224	29.4602	1.0928e-49	5562100000	52	2	6	6	43.1	20.555	181	Q9DB27;Q9CQ21	Mcts1
P35576	Glucose-6-phosphatase	28.1343	30.6741	30.1241	28.4097	NaN	27.6029	29.4054	26.918	29.8483	28.6649	28.6031	26.3968	1.664e-115	5561900000	45	1	5	5	28.6	40.472	357	P35576	G6pc
Q6ZWY3	40S ribosomal protein S27-like	29.1186	29.2086	29.4684	28.8224	28.6251	28.9211	29.2249	28.9926	29.221	28.7524	28.9018	28.9365	2.7606e-29	5558400000	32	1	6	2	42.9	9.4771	84	Q6ZWY3	Rps27l
Q569Z6	Thyroid hormone receptor-associated protein 3	28.7778	28.9448	28.8623	28.8837	29.1147	28.9446	28.9115	29.4903	28.9259	29.2229	29.0274	29.382	2.0332e-92	5544000000	74	1	13	13	19.6	108.18	951	Q569Z6	Thrap3
Q3UNZ8	Quinone oxidoreductase-like protein 2	28.6252	28.825	28.6307	29.2519	29.3532	28.9643	28.6884	29.3573	29.1741	29.2591	29.1789	29.4588	1.5906e-111	5538100000	45	1	9	9	43.4	37.808	350	Q3UNZ8
O54754	Aldehyde oxidase	29.8921	29.9249	29.6403	28.6259	29.0405	29.6797	28.1968	27.9015	28.1618	27.0505	27.2603	27.6424	6.9444e-205	5535600000	41	1	20	19	23.3	146.68	1333	O54754	Aox1
Q8BT60	Copine-3	28.9554	28.967	29.0283	29.3448	29.1694	29.1145	28.9013	29.0893	28.9533	29.0373	29.026	29.0486	2.8584e-61	5532700000	95	8	11	11	22.9	59.584	533	Q8BT60;P59108;Q1RLL3;Q9Z140;Q8BLR2;Q0VE82;Q9DC53;Q8JZW4	Cpne3
P97478	Ubiquinone biosynthesis protein COQ7 homolog	29.0889	29.1115	28.9448	29.1159	29.4568	28.6943	28.6932	28.9821	27.9248	28.9289	28.7516	29.1372	2.9628e-79	5523000000	58	1	6	6	46.5	24.041	217	P97478	Coq7
P97449	Aminopeptidase N	29.3362	29.3109	29.409	29.0224	28.8467	29.0982	29.1029	28.3605	29.0327	28.6833	28.3856	28.5958	8.2085e-156	5511100000	75	1	22	22	31.8	109.65	966	P97449	Anpep
Q9D892	Inosine triphosphate pyrophosphatase	28.8096	29.1635	29.1294	29.1781	28.9505	29.1853	29.0467	28.8588	29.2893	28.8507	28.2945	29.3698	9.1476e-41	5506400000	50	1	6	6	54.5	21.897	198	Q9D892	Itpa
Q3UGR5	Haloacid dehalogenase-like hydrolase domain-containing protein 2	28.9309	29.2532	28.3164	28.9093	29.5	29.5034	28.6362	28.8092	28.7842	27.895	29.1281	29.1673	4.9047e-68	5505600000	43	1	6	6	43.2	28.73	259	Q3UGR5	Hdhd2
Q91VA6	Polymerase delta-interacting protein 2	28.9856	28.8344	28.7838	28.7075	28.9699	29.0375	28.8605	29.4588	28.9798	29.1002	29.381	29.4011	7.2245e-63	5502800000	55	1	12	12	49.2	41.87	368	Q91VA6	Poldip2
Q8BK64	Activator of 90 kDa heat shock protein ATPase homolog 1	28.984	28.7725	29.288	29.0485	29.2818	28.7332	29.1779	29.2716	28.9937	28.8578	28.6469	28.9047	8.9373e-106	5502600000	48	1	10	10	35.2	38.117	338	Q8BK64	Ahsa1
P04223	H-2 class I histocompatibility antigen, K-K alpha chain	28.5399	29.1058	29.0825	28.8862	27.6781	28.5956	29.8881	27.7072	29.553	29.8829	29.4869	28.426	5.1287e-81	5498700000	76	1	14	14	44.7	41.646	369	P04223	H2-K1
Q8VDG7	Platelet-activating factor acetylhydrolase 2, cytoplasmic	28.1357	28.7243	28.7975	28.3866	28.5333	28.5426	28.4494	28.044	28.7365	28.4206	28.6509	28.3883	6.6167e-29	5486300000	56	1	9	9	25.6	43.561	390	Q8VDG7	Pafah2
Q3UNX5	Acyl-coenzyme A synthetase ACSM3, mitochondrial	29.1393	29.0539	28.8717	29.1062	28.7424	29.1665	29.1975	29.0599	28.9751	28.5621	28.9819	28.836	5.3817e-54	5441600000	72	1	15	15	30.9	65.622	580	Q3UNX5	Acsm3
P70699	Lysosomal alpha-glucosidase	29.5153	29.2673	28.9395	29.4003	28.9327	28.888	28.6224	29.0636	28.3958	28.7788	28.85	28.913	9.8642e-162	5417200000	103	1	16	16	24.4	106.25	953	P70699	Gaa
P54822	Adenylosuccinate lyase	29.0636	28.9171	28.7557	28.553	28.6871	29.1584	29.1666	29.024	29.1177	29.1572	29.2397	28.9348	4.9531e-77	5401300000	38	1	12	12	42.1	54.866	484	P54822	Adsl
Q8BH69	Selenide, water dikinase 1	29.3983	28.9539	28.9956	29.1796	27.9423	29.3293	28.7288	29.853	28.6685	28.4171	28.263	29.0867	2.5323e-72	5396600000	37	1	6	6	29.3	42.906	392	Q8BH69	Sephs1
P61211	ADP-ribosylation factor-like protein 1	28.6586	29.3406	29.2321	28.816	28.7169	29.4027	29.3607	28.6165	29.5548	28.0824	28.8251	28.6596	1.1932e-43	5391400000	51	1	5	5	37	20.411	181	P61211	Arl1
P47964	60S ribosomal protein L36	29.6235	29.2062	29.0812	NaN	27.2177	27.3855	29.6581	30.0218	29.5323	29.4224	27.8495	28.6971	3.6719e-09	5381500000	23	1	3	3	24.8	12.215	105	P47964	Rpl36
Q9CQH3	NADH dehydrogenase [ubiquinone] 1 beta subcomplex subunit 5, mitochondrial	28.4751	28.9637	29.2538	28.3525	27.8427	28.0213	29.2625	28.3973	29.9313	29.7192	29.1238	29.0516	2.8762e-35	5370100000	25	1	6	6	26.5	21.71	189	Q9CQH3	Ndufb5
Q9QY76	Vesicle-associated membrane protein-associated protein B	28.006	29.52	29.8917	28.59	27.8499	28.7897	29.5136	27.5213	29.8316	28.4409	29.0045	28.0814	8.6632e-46	5365200000	29	1	9	8	47.7	26.946	243	Q9QY76	Vapb
P41105	60S ribosomal protein L28	29.2877	29.5979	29.9088	27.1165	26.4538	26.9543	29.7947	29.601	29.5975	28.6213	28.1874	27.6452	1.6083e-33	5359000000	53	1	10	10	51.8	15.733	137	P41105	Rpl28
Q3U0V1	Far upstream element-binding protein 2	29.0685	28.9686	28.7198	28.9835	29.0223	28.9212	28.8478	29.1702	28.8759	29.0849	29.2568	29.1857	7.2081e-108	5356400000	66	1	15	15	27	76.775	748	Q3U0V1	Khsrp
O35857	Mitochondrial import inner membrane translocase subunit TIM44	28.9074	28.9068	28.9144	28.9382	28.8954	28.9208	29.0479	29.0246	29.0122	29.0083	29.165	29.0938	7.5345e-103	5351800000	113	1	14	14	35.8	51.091	452	O35857	Timm44
Q9CYH2	Redox-regulatory protein FAM213A	28.3902	28.3457	28.2535	27.1392	26.8464	27.2855	30.058	29.6291	29.9701	29.5804	29.7367	29.0392	2.799e-26	5306900000	50	1	7	7	26.1	24.394	218	Q9CYH2	Fam213a
Q8R1S0	Ubiquinone biosynthesis monooxygenase COQ6	28.8338	28.5729	28.5562	28.7367	28.9894	29.076	28.9621	29.2905	28.9375	28.9935	29.4054	29.3492	2.062e-104	5305000000	60	1	12	12	41.4	51.392	476	Q8R1S0	Coq6
Q8BK30	NADH dehydrogenase [ubiquinone] flavoprotein 3, mitochondrial	28.7411	28.9601	28.7767	28.8931	28.5703	28.5464	28.7232	29.6685	28.9658	29.1648	29.521	29.1112	4.2677e-39	5281700000	39	1	3	3	46.2	11.813	104	Q8BK30	Ndufv3
Q8K4H1	Kynurenine formamidase	27.8214	28.2369	28.0237	27.1482	27.5647	27.079	29.6131	30.3025	29.7222	29.6511	29.5008	29.7921	1.2692e-175	5275500000	51	1	13	13	55.1	34.228	305	Q8K4H1	Afmid
Q9R0Q3	Transmembrane emp24 domain-containing protein 2	29.3183	29.174	29.2216	28.6532	28.3191	28.8381	29.1357	28.8894	29.0796	28.8939	28.6239	28.6935	3.7894e-52	5255400000	42	1	5	5	30.8	22.705	201	Q9R0Q3	Tmed2
P23589	Carbonic anhydrase 5A, mitochondrial	28.7011	28.8305	28.2286	28.9631	28.8351	29.0426	29.0792	29.3161	28.875	29.2866	29.1643	29.109	8.402e-76	5235800000	41	1	8	8	40.1	34.072	299	P23589	Ca5a
P57759	Endoplasmic reticulum resident protein 29	28.8089	28.7828	29.0567	28.9406	29.073	29.1357	28.7696	29.2585	28.9624	29.0222	28.7279	28.9043	2.0734e-40	5219400000	57	1	8	8	34.7	28.823	262	P57759	Erp29
O88851	Putative hydrolase RBBP9	28.8832	28.9158	28.734	28.8001	29.0057	29.0246	28.4594	29.0985	28.5046	28.4547	29.1445	29.0831	6.806e-47	5187800000	42	1	8	8	52.7	20.911	186	O88851	Rbbp9
Q9WVJ3	Carboxypeptidase Q	29.3725	28.9291	28.481	29.2549	28.8158	29.3305	28.6432	29.217	28.6022	28.248	29.0241	28.7202	2.8594e-139	5181600000	45	1	7	7	23	51.813	470	Q9WVJ3	Cpq
P12265	Beta-glucuronidase	29.0686	28.9785	28.8448	29.1315	29.2814	29.0409	28.6621	29.1864	28.7652	28.6942	28.7018	28.7853	6.2855e-81	5180000000	79	1	14	14	29.2	74.194	648	P12265	Gusb
P63001	Ras-related C3 botulinum toxin substrate 1	28.2034	29.3828	29.4316	29.0049	27.2455	28.6213	29.5074	27.45	29.5535	29.2875	28.6602	27.8665	6.2017e-30	5177600000	46	3	7	7	34.9	21.45	192	P63001;P60764;Q05144	Rac1
Q9CRD0	OCIA domain-containing protein 1	28.8814	28.911	29.0049	28.7013	28.9021	28.7111	29.2831	28.8959	29.0672	29.1396	28.5885	29.0375	7.7638e-84	5176700000	64	1	9	9	59.9	27.61	247	Q9CRD0	Ociad1
Q9CZW5	Mitochondrial import receptor subunit TOM70	28.6317	29.2551	29.1626	28.2989	27.9052	28.8057	29.5302	28.8235	29.5684	28.9837	28.8283	28.3251	1.6851e-114	5169200000	69	1	19	19	45.2	67.589	611	Q9CZW5	Tomm70a
Q9JMA1	Ubiquitin carboxyl-terminal hydrolase 14	29.0842	28.6943	28.7827	29.3777	29.159	29.1099	28.476	28.6856	28.6181	29.1511	28.7809	28.9618	2.3287e-88	5165400000	54	1	14	14	43	56.001	493	Q9JMA1	Usp14
Q8JZN5	Acyl-CoA dehydrogenase family member 9, mitochondrial	28.7665	28.7273	29.0827	29.0738	29.0019	28.9181	28.7603	28.6313	29.0807	29.128	28.9562	28.6953	2.5683e-121	5161700000	74	1	15	15	35	68.721	625	Q8JZN5	Acad9
Q9ERG0	LIM domain and actin-binding protein 1	28.8703	29.0618	28.878	28.8785	28.8669	28.6897	28.8133	28.9059	29.0598	29.0676	29.1034	29.0039	4.6317e-98	5142900000	87	1	17	17	29.5	84.059	753	Q9ERG0	Lima1
P22907	Porphobilinogen deaminase	29.5113	29.2326	28.7708	28.7415	28.9821	29.4642	28.9379	28.7191	27.9242	28.7613	28.6555	28.7002	2.9136e-90	5140000000	66	1	8	8	36	39.344	361	P22907	Hmbs
P01878	Ig alpha chain C region	29.3442	28.5816	29.1776	29.1168	28.6228	29.1468	28.8725	28.881	28.7226	28.7211	29.1407	28.8574	1.5242e-133	5133400000	51	1	9	9	44.8	36.875	344	P01878
Q99JW2	Aminoacylase-1	28.5372	28.7744	28.4228	29.1414	29.2965	28.821	28.6841	29.4394	28.6673	28.7774	28.9296	29.3396	4.8294e-64	5119400000	98	1	11	11	32.4	45.78	408	Q99JW2	Acy1
P62814	V-type proton ATPase subunit B, brain isoform	29.376	28.5486	28.7653	29.0645	29.1221	29.2816	28.0596	28.9229	28.1805	29.0964	28.7682	28.8909	7.0378e-142	5113300000	79	1	14	14	41.1	56.55	511	P62814	Atp6v1b2
Q63932	Dual specificity mitogen-activated protein kinase kinase 2	28.8047	28.8985	28.7417	29.1052	29.0571	29.0527	28.7297	29.0965	28.6982	29.0984	28.9353	29.1344	3.5773e-128	5103400000	74	1	13	13	42.1	44.402	401	Q63932	Map2k2
Q99K28	ADP-ribosylation factor GTPase-activating protein 2	29.2014	28.9894	28.8132	28.7281	28.7121	28.926	29.0486	29.0733	28.9864	28.8667	28.7509	29.1002	7.3395e-97	5102000000	46	2	11	11	25.4	56.598	520	Q99K28;Q9D8S3	Arfgap2
O88668	Protein CREG1	29.2842	28.8143	28.8604	28.9407	28.6863	29.5635	28.4283	28.5825	28.1702	28.8425	28.6761	28.7479	4.3174e-32	5094800000	39	1	3	3	18.6	24.452	220	O88668	Creg1
Q8BMA6	Signal recognition particle subunit SRP68	28.8939	28.6052	29.0517	28.7062	28.8776	28.8999	28.9066	28.9875	28.9176	28.8635	28.827	29.011	8.4702e-129	5081800000	82	1	18	18	36.3	70.573	625	Q8BMA6	Srp68
Q9JLV1	BAG family molecular chaperone regulator 3	29.0486	29.2324	28.9222	28.5037	28.5316	28.9867	28.888	29.1412	28.7685	28.6159	28.8981	28.8581	2.4207e-108	5070800000	118	1	19	19	54.1	61.859	577	Q9JLV1	Bag3
Q8R5C5	Beta-centractin	28.9645	28.4264	28.8937	29.0456	29.1218	29.0026	28.8138	28.8318	28.9602	28.3389	29.0394	29.19	1.6234e-98	5066800000	64	1	10	10	42.3	42.281	376	Q8R5C5	Actr1b
Q8R1I1	Cytochrome b-c1 complex subunit 9	28.5072	28.8986	29.1092	29.149	28.3197	28.9256	29.1049	28.8519	29.1914	28.8849	29.1598	28.8308	1.769e-22	5057100000	27	1	2	2	37.5	7.4454	64	Q8R1I1	Uqcr10
P14246	Solute carrier family 2, facilitated glucose transporter member 2	27.6773	29.3785	29.0759	28.1729	26.9336	28.5623	29.9023	28.3316	29.587	29.249	29.3813	28.2765	5.9858e-53	5046400000	46	1	8	8	18.2	57.106	523	P14246	Slc2a2
O35943	Frataxin, mitochondrial;Frataxin intermediate form;Frataxin mature form	28.7965	29.1456	29.4678	28.8492	29.6911	29.1502	28.7789	27.1685	28.8068	28.6455	27.595	27.7189	4.8797e-16	5027600000	16	1	2	2	14	22.924	207	O35943	Fxn
Q8K0Z7	Translational activator of cytochrome c oxidase 1	28.7975	28.5142	29.1523	28.8485	28.7789	28.8323	28.6779	29.0985	29.1354	28.5253	29.0493	29.4047	4.9648e-66	5010400000	50	1	7	7	40.1	32.314	294	Q8K0Z7	Taco1
Q61578	NADPH:adrenodoxin oxidoreductase, mitochondrial	28.7566	28.4286	28.5256	28.7606	28.9364	28.496	29.009	29.1605	29.0619	29.0526	29.265	29.118	6.8057e-136	4997900000	57	1	15	15	46	54.201	494	Q61578	Fdxr
Q8R0Y8	Mitochondrial coenzyme A transporter SLC25A42	28.2025	29.6968	29.1598	28.6164	28.0095	29.3228	29.2828	28.4388	28.8489	29.0159	28.1608	27.4222	5.2405e-40	4986700000	34	1	7	7	32.7	35.24	318	Q8R0Y8	Slc25a42
Q9CPQ3	Mitochondrial import receptor subunit TOM22 homolog	29.1894	28.7561	28.8536	28.6905	28.5996	28.6653	28.8488	29.378	28.8019	28.9997	28.5162	29.152	1.5619e-135	4980800000	55	1	5	5	65.5	15.537	142	Q9CPQ3	Tomm22
Q571I9	Aldehyde dehydrogenase family 16 member A1	28.8568	28.9575	28.5629	28.8678	28.7373	28.6048	28.89	28.8448	28.9411	28.9468	28.8763	29.1309	1.1846e-154	4970700000	72	1	12	12	25.7	84.755	802	Q571I9	Aldh16a1
P28666	Murinoglobulin-2	29.1175	29.0467	29.1338	29.9557	30.2894	29.9238	NaN	NaN	NaN	NaN	NaN	NaN	7.3031e-241	4950100000	49	1	36	18	34.3	162.38	1451	P28666	Mug2
P45591	Cofilin-2	28.2766	28.7687	29.0869	29.0915	28.94	28.7691	28.7093	29.2477	29.1477	28.6955	28.275	29.1627	4.6945e-78	4947900000	43	1	7	6	53	18.709	166	P45591	Cfl2
O55142	60S ribosomal protein L35a	29.0416	29.2359	29.2695	28.305	27.7506	28.0081	29.4477	29.5578	29.079	28.5585	28.9557	28.5522	3.7353e-18	4943100000	45	1	7	7	37.3	12.554	110	O55142	Rpl35a
P00493	Hypoxanthine-guanine phosphoribosyltransferase	28.9192	29.1823	29.1808	28.8475	28.6642	28.9803	28.5009	29.3381	28.7943	28.9509	28.3047	28.1939	9.3715e-48	4942900000	58	1	11	11	65.6	24.57	218	P00493	Hprt1
Q99JB2	Stomatin-like protein 2, mitochondrial	28.7039	28.6073	28.8369	29.0811	28.7931	28.8386	28.54	29.3653	28.7548	28.6384	28.8996	29.074	5.4389e-108	4919500000	74	1	12	12	42.2	38.384	353	Q99JB2	Stoml2
Q9WUK2	Eukaryotic translation initiation factor 4H	29.0477	29.633	28.6991	28.5857	28.925	28.9125	28.7801	29.1783	28.3512	28.6935	28.5821	28.4697	2.157e-98	4911000000	43	1	7	7	41.1	27.341	248	Q9WUK2	Eif4h
Q9WVK4	EH domain-containing protein 1	29.3144	28.8149	29.9278	28.5802	28.4232	29.2567	27.6881	29.1851	28.6	28.0565	27.9514	28.3424	6.9174e-126	4903200000	30	2	23	9	54.9	60.602	534	Q9WVK4;Q8BH64	Ehd1
P48776	Tryptophan 2,3-dioxygenase	28.68	29.2114	29.3053	28.4615	28.7345	28.9832	28.7883	28.232	28.6784	28.8978	28.4462	28.6699	1.4532e-128	4893300000	74	1	11	11	32	47.756	406	P48776	Tdo2
Q60590	Alpha-1-acid glycoprotein 1	28.6034	28.2503	28.7184	28.8224	28.9568	29.1552	28.6565	28.1599	29.0195	30.0066	28.66	28.4391	4.308e-35	4881800000	31	3	6	6	31.4	23.895	207	Q60590;P07361;Q63805	Orm1
P84104	Serine/arginine-rich splicing factor 3	28.6554	28.5831	28.503	28.974	28.9813	29.1242	28.6025	28.7646	29.0019	28.8228	29.1029	29.3372	1.5941e-50	4857800000	29	1	6	6	40.9	19.329	164	P84104	Srsf3
O88696	Putative ATP-dependent Clp protease proteolytic subunit, mitochondrial	28.9259	28.701	28.6112	28.9816	28.7883	28.8409	28.734	29.1962	28.6457	28.7811	28.7497	29.1253	5.3247e-110	4853200000	53	1	7	7	29.8	29.8	272	O88696	Clpp
Q99KN9	Clathrin interactor 1	28.8535	28.7283	28.7575	28.5202	28.7579	28.8648	28.5972	29.1697	28.7484	28.9482	28.8666	28.9796	8.383e-86	4849200000	108	1	13	13	30.6	68.512	631	Q99KN9	Clint1
Q9Z1Z2	Serine-threonine kinase receptor-associated protein	28.692	28.563	28.9886	28.9252	28.7906	28.953	28.6692	29.0304	28.6486	29.0292	28.7539	28.9787	2.94e-80	4835800000	58	1	13	13	54.9	38.442	350	Q9Z1Z2	Strap
Q8C7E7	Starch-binding domain-containing protein 1	28.9701	29.0734	29.0753	28.7055	28.4916	28.3734	28.9898	28.6436	28.8511	28.8694	28.6928	29.002	2.3355e-90	4835200000	76	1	13	13	47.9	36.127	338	Q8C7E7	Stbd1
Q8R2Y8	Peptidyl-tRNA hydrolase 2, mitochondrial	28.6764	28.7639	28.6265	28.6037	28.9385	28.8027	28.9928	28.9103	28.6663	29.0655	28.3646	29.1637	1.2254e-107	4834400000	52	1	6	6	54.1	19.526	181	Q8R2Y8	Ptrh2
Q9D7N9	Adipocyte plasma membrane-associated protein	28.8756	28.8917	28.9665	28.627	28.9263	28.5138	28.8989	29.0167	28.6493	29.1776	28.6496	28.4615	5.1504e-109	4820200000	80	1	10	10	41	46.434	415	Q9D7N9	Apmap
Q8QZY1	Eukaryotic translation initiation factor 3 subunit L	28.3813	28.9264	28.7338	28.8343	28.4862	28.7933	29.1937	28.5403	29.3066	28.9708	28.9334	28.5899	3.4359e-83	4809600000	72	1	16	16	31	66.612	564	Q8QZY1	Eif3l
P46735	Unconventional myosin-Ib	28.4909	28.7666	29.0406	28.4875	28.3905	28.7555	29.2664	28.8626	29.0513	29.043	28.8467	28.253	4.0905e-88	4793600000	72	2	16	16	22.9	128.56	1107	P46735;O88329	Myo1b
Q99L45	Eukaryotic translation initiation factor 2 subunit 2	29.1027	28.8336	28.891	28.6069	28.6619	28.8142	28.6682	29.0023	28.74	29.019	28.2474	28.9915	2.7155e-82	4792700000	49	1	12	12	45.9	38.092	331	Q99L45	Eif2s2
Q9JII5	DAZ-associated protein 1	28.9017	28.7385	28.6637	28.9949	28.5844	28.9536	28.805	28.9945	28.1987	28.7963	28.9193	28.9004	6.3654e-93	4791300000	45	1	6	6	25.9	43.214	406	Q9JII5	Dazap1
Q9CPW4	Actin-related protein 2/3 complex subunit 5	28.6472	28.4123	28.7566	29.4244	29.3363	28.869	28.3963	29.1918	28.2975	28.5462	28.7437	28.8775	1.0395e-62	4789400000	33	1	4	4	53.6	16.288	151	Q9CPW4	Arpc5
O35286	Putative pre-mRNA-splicing factor ATP-dependent RNA helicase DHX15	28.8902	28.7312	28.6968	28.6899	28.9546	28.7915	28.7372	29.0041	28.4901	28.6751	28.9994	28.8799	3.2731e-45	4777100000	53	2	12	12	19.1	91.006	795	O35286;A2A4P0	Dhx15
Q9DBG5	Perilipin-3	28.821	28.7478	28.7226	28.8548	28.9659	28.65	28.4983	28.9642	28.352	28.8428	28.9528	29.2876	5.2787e-131	4766100000	96	1	12	12	49.2	47.262	437	Q9DBG5	Plin3
Q9D7I5	Phospholysine phosphohistidine inorganic pyrophosphate phosphatase	29.3892	29.2654	29.3203	29.4404	29.3236	29.1687	27.3576	27.3354	27.77	27.6605	28.0342	27.5524	2.898e-114	4750700000	36	1	6	6	56.7	29.144	270	Q9D7I5	Lhpp
P40630	Transcription factor A, mitochondrial	28.7649	28.6373	28.4085	28.5192	28.8934	28.7836	28.7214	29.3933	28.7929	28.9566	28.961	29.0384	9.2919e-66	4741800000	61	1	9	9	36.2	27.987	243	P40630	Tfam
Q9CXT8	Mitochondrial-processing peptidase subunit beta	28.7444	28.8588	28.5565	28.7968	29.0993	28.8896	28.5336	28.637	28.9416	28.739	29.2112	28.9748	5.2564e-132	4739900000	63	1	16	15	36	54.614	489	Q9CXT8	Pmpcb
P63330;P62715	Serine/threonine-protein phosphatase 2A catalytic subunit alpha isoform;Serine/threonine-protein phosphatase 2A catalytic subunit beta isoform	28.2254	28.5463	28.9086	29.1649	28.8493	29.0178	28.8053	28.7918	29.021	28.9625	28.9771	28.6644	1.1745e-132	4730200000	29	3	10	10	56.3	35.608	309	P63330;P62715;P97470	Ppp2ca;Ppp2cb
Q9DBH5	Vesicular integral-membrane protein VIP36	27.8967	29.5405	29.461	28.8522	26.9822	28.4737	29.8006	26.9335	29.405	28.7837	28.5033	28.1266	8.59e-169	4724800000	54	1	10	10	36.3	40.429	358	Q9DBH5	Lman2
P56382	ATP synthase subunit epsilon, mitochondrial	28.6139	28.7783	28.743	28.4603	28.8211	28.6045	29.0437	28.7668	28.7218	28.8797	29.2688	28.9489	1.9989e-07	4721600000	26	1	3	3	44.2	5.8378	52	P56382	Atp5e
P31938	Dual specificity mitogen-activated protein kinase kinase 1	28.1692	28.6452	28.8503	29.489	28.6613	29.1284	28.2185	29.0609	27.9178	28.6823	28.8919	28.7669	7.5285e-112	4718400000	41	1	12	8	40.7	43.474	393	P31938	Map2k1
Q8BWY3	Eukaryotic peptide chain release factor subunit 1	28.8335	28.6297	29.0321	28.9008	28.7184	28.6745	28.7563	29.0657	28.1084	29.0769	28.5206	28.9969	1.2243e-89	4711300000	64	1	12	12	42.3	49.03	437	Q8BWY3	Etf1
P06909	Complement factor H	28.6943	28.5978	28.8475	29.0036	29.2339	28.7971	28.69	28.2296	28.5813	29.3277	28.5688	28.4982	1.7644e-70	4708100000	87	1	16	16	18.3	139.14	1234	P06909	Cfh
Q9CR09	Ubiquitin-fold modifier-conjugating enzyme 1	28.7615	28.488	28.2172	29.1791	29.0591	28.9977	28.4824	28.741	28.5621	28.9664	28.6379	29.0146	3.9938e-43	4697400000	50	1	6	6	47.9	19.481	167	Q9CR09	Ufc1
Q9JJU8	SH3 domain-binding glutamic acid-rich-like protein	28.8318	28.7799	28.362	28.7665	28.8657	29.2647	28.4488	28.4903	28.3425	28.6462	29.2301	29.011	6.6675e-64	4675100000	52	1	7	7	84.2	12.811	114	Q9JJU8	Sh3bgrl
Q9D6U8	Protein FAM162A	28.3559	28.6481	28.9776	28.9756	28.6233	28.8559	28.8847	28.6467	29.2382	28.849	28.5557	28.4531	1.0181e-32	4667400000	58	1	6	6	34.2	17.725	155	Q9D6U8	Fam162a
Q61703	Inter-alpha-trypsin inhibitor heavy chain H2	28.4889	28.6119	28.533	29.0884	29.1316	28.6288	28.4422	28.7207	28.6563	28.9888	29.0621	29.0355	5.9003e-58	4652700000	50	2	11	11	21.6	105.93	946	Q61703;CON__Q9TRI1	Itih2
P97379	Ras GTPase-activating protein-binding protein 2	28.6497	28.8533	28.6171	28.4779	28.7206	28.9322	28.5078	29.0991	28.7705	28.6448	28.7645	28.9644	8.7225e-95	4641300000	89	1	10	9	32.6	54.087	482	P97379	G3bp2
Q9D8B4	NADH dehydrogenase [ubiquinone] 1 alpha subcomplex subunit 11	28.7634	28.2404	28.5383	28.646	28.4661	29.021	28.8582	29.1015	28.5505	29.5577	28.5901	28.6256	1.6678e-59	4638100000	30	1	6	6	53.9	14.982	141	Q9D8B4	Ndufa11
Q9CQ91	NADH dehydrogenase [ubiquinone] 1 alpha subcomplex subunit 3	28.491	28.806	29.058	NaN	28.7627	NaN	29.276	NaN	28.9688	28.7904	28.8701	NaN	3.7629e-09	4627800000	19	1	3	3	50	9.3308	84	Q9CQ91	Ndufa3
Q91XL9	Oxysterol-binding protein-related protein 1	28.9655	28.6272	28.5691	29.1259	28.894	28.5211	28.8814	28.7446	28.3845	28.689	28.8432	28.5213	8.7281e-55	4623600000	59	1	12	12	21.4	107.79	950	Q91XL9	Osbpl1a
Q62446	Peptidyl-prolyl cis-trans isomerase FKBP3	28.924	28.8138	29.047	28.2716	28.9377	28.6896	28.6901	28.541	28.6362	28.7882	28.785	28.8524	1.581e-47	4619000000	66	1	11	11	34.8	25.147	224	Q62446	Fkbp3
O55234	Proteasome subunit beta type-5	28.725	28.8847	28.773	28.5957	29.1468	29.3409	28.1999	28.6845	28.1984	28.6678	28.5599	28.4391	7.072e-122	4591000000	69	1	11	11	44.7	28.532	264	O55234	Psmb5
P30412	Peptidyl-prolyl cis-trans isomerase C	27.4558	29.3966	28.694	27.92	28.6614	27.4415	29.7788	28.3991	30.0083	NaN	28.8081	27.9339	9.8443e-05	4569900000	16	1	2	2	10.4	22.794	212	P30412	Ppic
P04247	Myoglobin	24.7259	NaN	22.6082	22.5599	22.1255	24.0897	NaN	NaN	32.3065	23.9862	23.0074	NaN	4.5104e-199	4540900000	28	1	12	12	70.8	17.069	154	P04247	Mb
P23591	GDP-L-fucose synthase	28.9623	28.4732	28.8629	29.0244	28.7726	28.2754	28.426	29.2314	28.4425	28.7014	29.1614	28.4492	2.6256e-68	4537900000	49	1	11	11	53.6	35.877	321	P23591	Tsta3
Q9D0T1	NHP2-like protein 1;NHP2-like protein 1, N-terminally processed	28.7457	28.5482	28.2169	28.6651	28.8891	28.8235	28.713	29.0132	28.896	28.8128	28.721	28.7018	6.268e-64	4523300000	40	1	8	8	68.8	14.173	128	Q9D0T1	Nhp2l1
Q9WTL7	Acyl-protein thioesterase 2	28.8727	28.4559	28.7079	28.3603	28.974	29.0412	28.5526	29.1986	28.2685	28.7503	28.4755	28.8662	3.0367e-78	4517900000	65	1	7	7	48.1	24.794	231	Q9WTL7	Lypla2
Q8R3Q6	Coiled-coil domain-containing protein 58	28.7286	28.4144	28.1411	28.694	28.5177	28.1406	28.8335	29.2438	28.9058	28.99	28.7997	29.1153	2.3767e-61	4506600000	55	1	7	7	59.7	16.665	144	Q8R3Q6	Ccdc58
Q9D662	Protein transport protein Sec23B	28.6235	28.6129	28.5177	28.7487	28.7296	28.5734	29.018	28.5654	28.5814	28.876	28.976	28.5201	1.1941e-215	4492000000	61	1	17	14	31.8	86.436	767	Q9D662	Sec23b
Q04447	Creatine kinase B-type	28.5718	28.4137	27.9353	29.6729	29.5644	29.0424	27.6655	28.0127	28.0762	27.8843	29.3864	28.1303	4.9253e-87	4483400000	26	1	11	11	53	42.713	381	Q04447	Ckb
Q9ER72	Cysteine--tRNA ligase, cytoplasmic	28.8698	29.1592	28.9205	28.5754	28.6158	28.3294	28.7265	28.2907	28.754	28.67	28.6596	28.6154	1.3208e-131	4469300000	84	1	15	15	25.6	94.859	831	Q9ER72	Cars
Q9D1P4	Cysteine and histidine-rich domain-containing protein 1	28.9988	28.5936	28.4575	28.6733	28.8794	28.7408	28.7951	29.2741	28.5424	28.8265	28.1134	28.7966	9.5535e-69	4460100000	101	1	10	10	46.2	37.35	331	Q9D1P4	Chordc1
P13516;P13011	Acyl-CoA desaturase 1;Acyl-CoA desaturase 2	29.0972	28.9076	28.2654	27.8392	NaN	28.0485	29.6418	27.7314	30.0328	29.2594	28.494	26.699	1.3226e-82	4443300000	31	2	6	6	19.2	41.046	355	P13516;P13011	Scd1;Scd2
Q99KC8	von Willebrand factor A domain-containing protein 5A	28.5871	28.5452	28.4139	28.7083	29.0529	28.7224	28.7286	28.7074	28.5334	28.7328	28.7738	28.938	1.2962e-53	4428700000	67	1	17	17	25.7	87.142	793	Q99KC8	Vwa5a
Q9CQT1	Methylthioribose-1-phosphate isomerase	28.9167	29.0134	29.0028	28.8906	28.736	29.1068	27.9071	28.2827	27.8827	28.0258	28.0737	28.3036	4.861e-194	4419600000	62	1	9	9	49.3	39.41	369	Q9CQT1	Mri1
Q8K0D5	Elongation factor G, mitochondrial	28.8114	28.5667	28.4732	28.6852	28.7848	28.862	28.4935	28.5801	28.6846	28.5221	28.9158	28.8017	1.1789e-95	4380800000	76	1	19	19	34.8	83.549	751	Q8K0D5	Gfm1
Q60737	Casein kinase II subunit alpha	28.6906	28.4131	28.5769	28.5074	28.8968	28.7911	28.6417	28.8603	28.7067	28.5399	28.7713	28.8164	9.7061e-60	4355800000	74	1	9	9	31.7	45.133	391	Q60737	Csnk2a1
P51150	Ras-related protein Rab-7a	28.5069	29.0301	28.9975	28.858	28.4282	28.6843	28.906	28.0549	29.1474	28.9144	28.2356	27.8419	4.6006e-95	4341400000	51	1	8	8	50.2	23.489	207	P51150	Rab7a
Q8WUR0	Protein C19orf12 homolog	28.6643	28.4655	28.3594	27.94	28.615	28.6344	28.8423	29.4154	29.1793	28.4773	28.3342	28.8461	5.4076e-28	4340700000	45	1	5	5	49.6	15.087	141	Q8WUR0
O70400	PDZ and LIM domain protein 1	28.5579	28.5728	28.2294	29.0542	28.8176	28.2455	28.51	29.1496	28.7577	28.7977	28.934	28.7511	2.374e-105	4317800000	50	1	8	8	49.8	35.774	327	O70400	Pdlim1
Q9Z2M7	Phosphomannomutase 2	28.4001	28.6567	28.6979	28.5218	28.5938	28.816	28.6943	28.6955	28.4824	28.8469	28.6706	28.8409	9.0875e-79	4307700000	64	2	9	9	40.1	27.656	242	Q9Z2M7;O35621	Pmm2
P42227	Signal transducer and activator of transcription 3	28.5048	28.4508	28.1893	28.749	29.1027	29.2045	28.0424	28.1431	28.2532	29.0909	28.6247	28.4792	9.7363e-182	4301700000	54	1	16	16	33.9	88.053	770	P42227	Stat3
Q9JKB1	Ubiquitin carboxyl-terminal hydrolase isozyme L3	28.6397	28.6006	28.6325	28.4538	28.7786	28.7799	28.4432	29.0592	28.4159	28.6539	28.6789	28.9337	4.3033e-78	4297800000	99	2	11	11	60.9	26.151	230	Q9JKB1;P58321	Uchl3
Q5F285	Transmembrane protein 256	27.7846	28.918	28.8789	28.9522	27.6629	28.629	29.201	28.0523	29.2318	29.1174	27.8635	27.3537	1.2087e-42	4281000000	31	1	5	5	49.6	11.655	113	Q5F285	Tmem256
Q9DB26	Phytanoyl-CoA dioxygenase domain-containing protein 1	28.9483	28.6811	28.3784	28.931	28.935	28.9182	28.2113	28.454	28.4533	28.7436	28.4391	28.4718	1.7929e-121	4278600000	64	1	10	10	51.5	32.517	291	Q9DB26	Phyhd1
P70245	3-beta-hydroxysteroid-Delta(8),Delta(7)-isomerase	27.805	29.3589	29.7538	27.9586	NaN	28.7616	29.5585	27.1818	29.5705	28.0745	28.1813	NaN	1.5628e-43	4267100000	19	1	3	3	15.2	26.215	230	P70245	Ebp
P11930	Nucleoside diphosphate-linked moiety X motif 19, mitochondrial	28.9765	28.4274	28.3259	28.9013	28.8271	28.509	28.7645	28.79	28.4182	28.71	28.7628	28.5852	9.1424e-98	4259000000	64	1	14	14	64.4	40.32	357	P11930	Nudt19
Q3UGC7;Q66JS6	Eukaryotic translation initiation factor 3 subunit J-A;Eukaryotic translation initiation factor 3 subunit J-B	28.9408	28.6618	28.6056	28.6217	28.6885	28.7989	28.7548	28.7978	28.3709	28.6102	28.4153	28.4214	5.231e-95	4257700000	54	2	11	11	51.3	29.343	261	Q3UGC7;Q66JS6	Eif3j1;Eif3j2
Q923B0	Gamma-glutamylaminecyclotransferase	28.4865	28.3668	28.5308	29.3263	28.8326	28.9902	28.2879	28.8009	28.5722	28.5328	27.7178	28.6823	1.4551e-31	4257000000	30	1	5	5	54.4	17.08	149	Q923B0	Ggact
Q9JK92	Heat shock protein beta-8	28.6701	29.101	28.4211	28.9704	27.8196	28.7035	28.7299	29.0514	28.1679	29.4938	NaN	28.1074	7.2213e-22	4247100000	17	1	4	4	25	21.533	196	Q9JK92	Hspb8
O54962	Barrier-to-autointegration factor;Barrier-to-autointegration factor, N-terminally processed	28.6254	28.2928	28.584	28.9607	29.0116	28.421	28.2822	29.0618	28.253	27.9727	28.61	29.2155	6.29e-29	4214300000	19	1	4	4	50.6	10.102	89	O54962	Banf1
Q9CYZ2	Tumor protein D54	29.4332	28.5342	28.389	28.7937	28.6033	28.4491	28.0158	28.4719	28.4951	28.4619	28.4069	29.1198	4.8778e-138	4206400000	31	1	6	6	39.1	24.043	220	Q9CYZ2	Tpd52l2
Q9D6Z1	Nucleolar protein 56	28.6328	28.8943	28.9426	28.0925	28.1539	28.5814	28.8991	28.3445	28.6875	28.7432	28.4041	28.3243	1.1464e-101	4205600000	72	1	13	13	31.6	64.464	580	Q9D6Z1	Nop56
P08030	Adenine phosphoribosyltransferase	28.5157	27.8957	28.8539	29.1523	29.0133	28.1769	28.6182	28.4538	28.5427	28.6724	28.9674	28.5366	4.5827e-122	4195900000	47	1	7	7	57.2	19.724	180	P08030	Aprt
O08583;Q9JJW6	THO complex subunit 4;Aly/REF export factor 2	28.6949	28.8262	29.005	28.5409	28.4727	27.8521	28.4322	28.9044	28.7427	28.0519	28.957	29.02	2.9971e-90	4191000000	32	2	7	7	51	26.94	255	O08583;Q9JJW6	Alyref;Alyref2
Q8K182	Complement component C8 alpha chain	28.4	27.9708	28.4268	28.7613	28.9678	28.7232	28.4311	27.9719	28.5023	29.0622	29.0188	28.665	9.1651e-95	4185900000	68	1	14	14	35.8	66.08	587	Q8K182	C8a
Q9R0Q6	Actin-related protein 2/3 complex subunit 1A	28.46	28.1902	28.0496	28.6335	28.5709	28.5694	28.7959	29.4244	28.7633	28.2808	28.9639	28.848	3.6282e-88	4174000000	28	1	8	7	38.9	41.626	370	Q9R0Q6	Arpc1a
Q8R059	UDP-glucose 4-epimerase	28.3756	28.2234	28.9297	28.8745	28.7424	29.3025	28.6625	28.7484	27.6403	28.2302	28.1822	28.5804	8.4925e-66	4173700000	56	1	12	12	49.9	38.224	347	Q8R059	Gale
Q7M6Y3	Phosphatidylinositol-binding clathrin assembly protein	28.549	28.5524	28.8239	28.6746	28.64	28.4792	28.6541	28.3065	28.6558	28.5585	28.6378	28.5277	1.4826e-74	4166900000	59	2	8	8	18	71.543	660	Q7M6Y3;Q61548	Picalm
Q6NSR8	Probable aminopeptidase NPEPL1	28.667	29.0499	28.4731	28.961	28.5615	28.4538	28.5532	28.7217	28.6317	28.2922	28.1439	27.979	7.1681e-96	4166100000	70	1	10	10	32.8	55.939	524	Q6NSR8	Npepl1
Q91YR1	Twinfilin-1	28.9802	28.4002	28.8453	28.6644	28.4917	28.8122	28.451	28.3243	28.1675	28.4343	28.2227	28.6766	1.0973e-72	4163700000	43	2	8	8	20.6	40.079	350	Q91YR1;Q9Z0P5	Twf1
O88544	COP9 signalosome complex subunit 4	28.7769	28.5716	28.6935	28.8248	28.8262	28.7572	28.2142	28.7155	28.1992	28.2829	28.5258	28.7354	3.1788e-49	4157400000	60	1	11	11	39.7	46.284	406	O88544	Cops4
Q505F5	Leucine-rich repeat-containing protein 47	28.4411	28.8524	28.6396	28.4915	29.003	28.3945	28.3524	28.8562	28.5222	28.51	28.586	28.7517	1.2227e-55	4152600000	39	1	16	16	34.3	63.589	581	Q505F5	Lrrc47
Q78IK4	Apolipoprotein O-like	28.5441	28.65	28.7491	28.0292	28.476	28.5746	28.7347	28.5951	28.8198	28.8705	28.4598	28.4234	2.2257e-56	4140300000	62	1	9	9	42.3	29.26	265	Q78IK4	Apool
Q6PDM2	Serine/arginine-rich splicing factor 1	28.4759	28.4251	28.4035	28.5119	28.5178	28.7026	28.6061	28.8787	28.5124	28.9062	28.6705	28.7443	8.0202e-53	4138500000	82	2	11	11	48.8	27.744	248	Q6PDM2;Q9D0B0	Srsf1
Q8R311	cTAGE family member 5	28.382	28.868	28.9539	28.3265	28.4007	28.4211	28.893	28.3738	28.9192	28.8791	28.4543	28.3503	1.3671e-108	4119100000	56	1	14	14	26.3	87.717	779	Q8R311	Ctage5
P46467	Vacuolar protein sorting-associated protein 4B	29.1099	28.3703	28.1808	28.043	28.7807	28.1812	28.5273	28.5514	28.0857	29.0693	29.2701	28.7617	5.4876e-64	4112300000	28	2	7	7	25.2	49.419	444	P46467;Q8BPY9	Vps4b
Q8CIM3	D-2-hydroxyglutarate dehydrogenase, mitochondrial	NaN	NaN	NaN	NaN	NaN	NaN	29.6487	29.7488	29.5368	29.8673	29.9936	29.8454	2.3326e-214	4101700000	74	1	12	12	34.2	58.575	535	Q8CIM3	D2hgdh
Q99JI6	Ras-related protein Rap-1b	28.3731	29.6391	28.9994	28.3996	28.0783	28.6115	28.6996	27.1549	29.1149	27.9638	27.5983	27.8699	1.3176e-41	4095800000	46	1	5	5	34.8	20.825	184	Q99JI6	Rap1b
Q8CCJ3	E3 UFM1-protein ligase 1	28.8506	28.5242	28.4916	28.6367	28.4691	29.0286	28.5839	28.4563	28.4442	28.6052	28.0884	28.3595	8.5959e-135	4071200000	41	1	17	17	31.9	89.519	793	Q8CCJ3	Ufl1
P21619	Lamin-B2	28.2324	28.4124	28.384	28.5505	28.5627	28.2523	28.7521	29.087	28.2454	28.7893	29.1072	28.8869	1.245e-149	4070300000	89	1	23	19	44	67.317	596	P21619	Lmnb2
Q9Z1J3	Cysteine desulfurase, mitochondrial	28.3356	28.459	28.3738	28.9735	28.7607	28.5969	28.3074	28.7432	28.3918	28.6837	28.7419	28.6782	6.948e-77	4070200000	76	1	9	9	26.6	50.569	459	Q9Z1J3	Nfs1
Q9WTX5	S-phase kinase-associated protein 1	28.5526	28.5248	28.7225	28.4708	28.6416	28.9385	28.5308	28.8431	27.852	28.481	27.5305	28.6095	5.4211e-53	4067900000	55	1	9	9	68.7	18.672	163	Q9WTX5	Skp1
P62892	60S ribosomal protein L39	29.0679	28.9128	28.8563	26.6462	26.902	27.0972	28.9826	29.8989	29.0411	28.5114	27.3978	27.7789	2.9755e-15	4052000000	24	1	2	2	23.5	6.4066	51	P62892	Rpl39
Q6IRU5	Clathrin light chain B	28.5013	28.5991	28.5104	28.3851	28.5413	28.5241	28.6183	28.7327	28.3576	28.7648	28.6079	28.9308	3.523e-39	4050700000	61	1	10	10	28.4	25.171	229	Q6IRU5	Cltb
Q91VH6	Protein MEMO1	28.3873	28.3267	28.5067	28.1931	28.8992	28.6895	28.3595	28.8839	28.5606	28.4439	28.2885	28.8031	5.4772e-52	4049500000	36	1	9	9	45.8	33.692	297	Q91VH6	Memo1
Q9D1R9	60S ribosomal protein L34	29.3448	29.0479	29.1779	26.1492	NaN	26.877	29.6149	29.7974	29.1427	27.8168	26.4979	26.0406	1.6337e-12	4046900000	21	1	5	5	23.1	13.293	117	Q9D1R9	Rpl34
Q8R1V4	Transmembrane emp24 domain-containing protein 4	27.8313	28.6772	29.1934	27.9951	28.8269	29.1363	29.1348	28.2345	28.739	29.3911	NaN	NaN	2.6549e-60	4029000000	25	1	4	3	30.8	26.022	227	Q8R1V4	Tmed4
P00688	Pancreatic alpha-amylase	NaN	NaN	NaN	25.0718	NaN	25.1839	28.3734	24.9413	NaN	NaN	32.3516	26.3876	1.506e-262	4016600000	37	3	20	20	60.6	57.318	508	P00688;P00687;CON__Q3MHH8	Amy2
Q8R0V5	Indoleamine 2,3-dioxygenase 2	28.454	28.4511	28.4715	28.3531	28.2884	28.3798	28.9038	28.9259	28.7796	28.846	28.61	28.498	6.7922e-74	4013600000	45	1	10	10	41	44.467	398	Q8R0V5	Ido2
Q8BKZ9	Pyruvate dehydrogenase protein X component, mitochondrial	28.494	28.4195	28.1918	28.5567	28.3855	28.504	28.6658	28.7526	28.3255	28.7997	28.8441	29.0381	1.141e-84	4012400000	66	1	13	13	37.9	53.998	501	Q8BKZ9	Pdhx
Q9WV54	Acid ceramidase;Acid ceramidase subunit alpha;Acid ceramidase subunit beta	28.604	28.1325	28.2894	29.0015	29.3603	29.1607	27.7673	28.6394	27.3458	27.5744	28.372	28.305	6.1945e-28	4007900000	37	1	9	9	24.6	44.669	394	Q9WV54	Asah1
Q8VCT3	Aminopeptidase B	28.6947	28.6247	28.642	28.6598	28.922	28.6657	27.9017	28.5217	27.9512	28.2359	28.3977	28.214	4.8276e-87	3988900000	66	1	15	15	36.9	72.415	650	Q8VCT3	Rnpep
Q99KF1	Transmembrane emp24 domain-containing protein 9	28.3042	28.3357	29.2038	28.3231	28.3217	28.5922	28.9009	28.0611	29.1694	28.5486	27.6911	28.1723	3.6699e-70	3983800000	29	1	8	8	33.2	27.127	235	Q99KF1	Tmed9
O08663	Methionine aminopeptidase 2	28.7497	28.1677	28.3316	28.9463	28.8897	28.7181	28.3344	28.5414	28.3258	28.4428	28.4159	28.7817	6.4282e-56	3975600000	36	1	8	8	28.5	52.921	478	O08663	Metap2
Q91YH5	Atlastin-3	27.8658	29.2898	29.4865	25.95	25.5354	27.58	29.4982	26.7661	29.821	28.7801	27.637	26.9725	7.6203e-219	3970900000	63	2	17	17	49.9	60.574	541	Q91YH5;Q8BH66	Atl3
P70372	ELAV-like protein 1	28.7122	28.4927	28.4178	28.5407	28.4936	28.4129	28.5119	28.6979	28.2714	28.8517	28.5651	28.5021	1.0058e-64	3960400000	45	1	12	12	48.5	36.169	326	P70372	Elavl1
Q9EP69	Phosphatidylinositide phosphatase SAC1	27.6925	29.5482	29.4507	27.537	26.3094	27.9483	29.3639	27.585	29.4719	28.4781	27.2772	26.5848	6.2768e-83	3952000000	45	1	16	16	31.2	66.943	587	Q9EP69	Sacm1l
Q9JHJ0	Tropomodulin-3	28.3937	28.7299	28.111	28.5933	28.6268	28.7709	28.4794	28.7344	28.2105	28.3089	28.9004	28.7045	8.3311e-78	3936700000	67	1	10	10	39.8	39.502	352	Q9JHJ0	Tmod3
Q9DBC0	Selenoprotein O	28.4418	28.3458	28.0939	28.3694	28.247	28.5852	28.5457	28.8307	28.4289	28.5265	28.8936	28.9328	1.1511e-186	3926000000	87	1	13	13	36.1	74.22	667	Q9DBC0	Selo
P63073	Eukaryotic translation initiation factor 4E	28.4622	28.2269	28.2139	28.4442	28.5157	28.4932	28.316	28.9797	28.5598	28.4963	28.9235	28.7166	2e-63	3915400000	52	1	7	7	54.8	25.053	217	P63073	Eif4e
Q07797	Galectin-3-binding protein	28.6187	27.8785	28.7695	29.3093	28.9918	29.377	NaN	27.934	27.7477	28.2122	27.8736	28.3712	8.8343e-140	3912600000	44	1	9	9	26.2	64.49	577	Q07797	Lgals3bp
Q9DB05	Alpha-soluble NSF attachment protein	28.3901	28.3919	28.1161	28.3968	28.666	28.4771	28.5887	28.6646	28.4613	28.4695	28.7461	28.8383	6.2043e-106	3893200000	55	2	12	12	61.7	33.189	295	Q9DB05;P28663	Napa
Q60972	Histone-binding protein RBBP4	28.2137	28.3057	28.9066	28.4182	28.5559	28.9595	28.3663	28.8371	28.162	28.4901	28.2611	28.5669	4.0733e-58	3886200000	50	1	9	9	30.8	47.655	425	Q60972	Rbbp4
Q9EST5	Acidic leucine-rich nuclear phosphoprotein 32 family member B	28.5559	28.1737	28.708	28.3458	28.7352	28.4822	28.2217	28.5058	27.8612	28.8659	28.5004	28.6404	5.3452e-32	3884500000	35	1	7	6	23.2	31.078	272	Q9EST5	Anp32b
Q8BGH2	Sorting and assembly machinery component 50 homolog	28.5754	28.7598	28.7091	28.2463	27.0003	28.0678	28.7087	28.3963	29.3139	28.9185	28.5222	27.9725	4.015e-68	3878500000	40	1	12	12	31.6	51.863	469	Q8BGH2	Samm50
Q9CQ65	S-methyl-5-thioadenosine phosphorylase	28.1733	27.968	28.1735	28.2047	28.387	28.3007	28.5662	28.8032	28.6809	28.7679	28.978	29.0998	4.445e-71	3878400000	58	1	9	9	44.9	31.062	283	Q9CQ65	Mtap
Q9DCT1	1,5-anhydro-D-fructose reductase	29.2379	29.0893	29.1691	29.4228	29.2832	29.2715	26.9385	26.7371	26.458	NaN	NaN	NaN	4.4102e-104	3873400000	38	1	10	10	60.1	34.46	301	Q9DCT1	Akr1e2
Q9D8U8	Sorting nexin-5	28.4081	28.5205	28.6288	28.6748	28.726	28.6129	28.0507	28.4478	28.1025	28.5932	28.7406	28.7576	3.1312e-104	3862000000	56	1	15	15	38.4	46.797	404	Q9D8U8	Snx5
Q80UG5	Septin-9	28.6616	28.4545	28.3922	28.8232	28.3881	28.7163	28.4829	28.5228	28.2609	28.4437	28.4986	28.2799	1.5755e-71	3857300000	50	1	14	14	35.8	65.574	583	Q80UG5	2009-09-01
Q99KP6	Pre-mRNA-processing factor 19	28.4007	28.3733	27.9052	28.5878	28.7783	28.5693	28.4471	28.8511	28.0447	28.7231	28.4079	28.6243	4.4928e-100	3849800000	27	1	7	7	26.8	55.238	504	Q99KP6	Prpf19
Q9CQZ6	NADH dehydrogenase [ubiquinone] 1 beta subcomplex subunit 3	28.1985	28.4143	28.3337	28.4176	28.2643	28.6793	28.5911	28.6216	28.6184	28.685	28.6271	28.6908	1.576e-17	3843400000	48	1	4	4	26	11.692	104	Q9CQZ6	Ndufb3
P60766	Cell division control protein 42 homolog	28.1232	28.9716	29.3083	28.2715	27.6135	28.0404	29.0086	27.25	29.1281	28.6983	28.2489	27.4776	4.2707e-49	3838500000	77	1	7	7	51.3	21.258	191	P60766	Cdc42
O35344	Importin subunit alpha-4	28.93	28.5899	28.5176	28.6197	28.3589	27.9852	28.5674	28.6522	28.2708	28.6401	28.0439	28.3523	2.4074e-55	3834800000	45	1	9	9	31.9	57.772	521	O35344	Kpna3
Q9DBD0	Inhibitor of carbonic anhydrase	28.6151	28.2599	28.7114	28.0341	28.2362	28.3692	28.8667	28.389	28.5342	28.8173	28.0772	28.6454	3.7405e-64	3818200000	79	1	13	13	29.1	76.765	700	Q9DBD0	Ica
Q9D024	Coiled-coil domain-containing protein 47	28.4955	28.527	28.8403	27.9867	27.8356	28.469	28.83	28.2477	28.7185	28.8838	28.4798	28.1124	1.1288e-55	3811700000	67	1	11	11	33.7	55.843	483	Q9D024	Ccdc47
Q8BSE0	Regulator of microtubule dynamics protein 2	28.4296	28.6115	28.3486	28.5032	28.0948	28.4858	28.6851	28.2868	28.5801	28.5642	28.4551	28.335	4.6393e-116	3793800000	51	1	10	10	32.7	47.016	410	Q8BSE0	Rmdn2
P97290	Plasma protease C1 inhibitor	28.5803	27.7776	28.4199	28.285	28.8158	28.6509	28.4434	28.2413	28.2171	29.0195	28.251	28.3541	1.6866e-92	3788100000	62	2	9	9	21.4	55.584	504	P97290;CON__P50448	Serping1
Q9CZR8	Elongation factor Ts, mitochondrial	27.6709	27.7489	28.4366	28.1161	28.5961	28.3384	28.4826	28.8541	28.5708	28.4511	29.4278	29.0986	1.781e-106	3785300000	37	1	4	4	29.6	35.334	324	Q9CZR8	Tsfm
Q3ULJ0	Glycerol-3-phosphate dehydrogenase 1-like protein	28.6881	29.271	28.4327	27.9811	28.728	28.7361	28.0574	28.3277	27.2709	28.4153	27.781	27.9435	2.0284e-40	3763200000	30	1	10	8	37.3	38.225	351	Q3ULJ0	Gpd1l
Q9CZY3	Ubiquitin-conjugating enzyme E2 variant 1	28.6194	28.0618	27.8865	28.4872	28.5348	28.3521	28.9038	28.8916	28.37	27.8694	28.4626	28.7977	5.2456e-34	3757900000	29	1	6	6	37.4	16.355	147	Q9CZY3	Ube2v1
Q99JT9	1,2-dihydroxy-3-keto-5-methylthiopentene dioxygenase	28.5329	28.5424	28.1221	28.5899	28.7378	28.3426	28.0295	28.9246	28.0797	28.3892	28.5453	28.519	1.807e-33	3721600000	57	1	7	7	44.1	21.523	179	Q99JT9	Adi1
P47915	60S ribosomal protein L29	29.0312	28.9666	29.305	26.5207	24.8362	26.3278	29.181	29.5741	29.2057	27.876	26.6824	26.1554	9.0014e-11	3706300000	35	1	4	4	18.8	17.587	160	P47915	Rpl29
P34928	Apolipoprotein C-I;Truncated apolipoprotein C-I	28.1908	27.8897	27.987	28.6238	28.2449	28.5158	28.3878	29.0442	28.4563	28.8631	28.6891	28.7217	1.3925e-11	3706100000	26	1	3	3	22.7	9.6963	88	P34928	Apoc1
Q4VAA2	Protein CDV3	28.4317	28.7307	28.4584	28.0474	28.1631	27.402	28.4344	29.0233	28.6429	28.6376	28.8173	28.4131	2.3664e-182	3700100000	55	1	6	6	41.3	29.729	281	Q4VAA2	Cdv3
P26369	Splicing factor U2AF 65 kDa subunit	28.5319	28.9062	28.3185	28.7239	28.8549	28.3312	27.8236	28.2915	28.0002	27.5213	28.4937	28.5375	2.8802e-97	3675200000	45	1	9	9	32.6	53.516	475	P26369	U2af2
P61079;P62838	Ubiquitin-conjugating enzyme E2 D3;Ubiquitin-conjugating enzyme E2 D2	29.5378	28.7683	29.0733	28.9646	28.8142	27.6088	27.4132	27.8473	27.5547	28.4744	27.6566	27.2961	6.8327e-32	3665900000	33	4	4	4	42.9	16.687	147	P61079;P62838;P61080;Q6ZWY6	Ube2d3;Ube2d2
P83882	60S ribosomal protein L36a	29.0155	29.0494	29.1227	26.4218	25.2695	25.7136	29.3496	29.6564	29.2469	28.2562	26.6675	26.2679	5.0712e-74	3659800000	81	1	9	9	39.6	12.441	106	P83882	Rpl36a
Q05117	Tartrate-resistant acid phosphatase type 5	28.6101	28.573	28.6646	28.5716	28.5358	28.5497	28.0528	28.4203	28.122	27.7601	28.2095	28.3213	2.8325e-86	3650700000	33	1	6	6	33.9	36.807	327	Q05117	Acp5
O09159	Lysosomal alpha-mannosidase	29.317	28.0022	27.8389	29.2047	28.9795	29.0717	NaN	27.8829	28.5502	27.3481	28.2343	NaN	4.0815e-70	3613000000	32	1	8	8	13.3	114.65	1013	O09159	Man2b1
P62320	Small nuclear ribonucleoprotein Sm D3	28.3653	28.1028	28.466	28.2397	28.629	28.4683	28.2994	28.9033	28.3477	28.3805	28.2649	28.3642	7.8644e-52	3602600000	31	1	3	3	31.7	13.916	126	P62320	Snrpd3
Q91VM5;Q9WV02	RNA binding motif protein, X-linked-like-1;RNA-binding motif protein, X chromosome;RNA-binding motif protein, X chromosome, N-terminally processed	28.7033	28.5393	28.4388	27.7496	28.4578	28.3475	28.3433	28.7062	28.1296	28.3342	28.2225	28.585	2.3776e-75	3597900000	84	2	9	9	23.7	42.161	388	Q91VM5;Q9WV02	Rbmxl1;Rbmx
Q8BMJ3	Eukaryotic translation initiation factor 1A, X-chromosomal	28.3804	28.4284	28.1981	28.2903	28.5579	28.454	28.4629	28.3229	28.1803	28.4338	28.6926	28.549	5.2823e-27	3592300000	23	1	4	4	36.1	16.46	144	Q8BMJ3	Eif1ax
P32921	Tryptophan--tRNA ligase, cytoplasmic;T1-TrpRS;T2-TrpRS	28.7071	NaN	28.9109	28.3702	28.5507	28.5378	27.9307	NaN	27.9423	28.8153	28.2575	NaN	6.6678e-24	3591100000	30	1	8	8	24.1	54.357	481	P32921	Wars
F6ZDS4	Nucleoprotein TPR	NaN	NaN	NaN	28.5903	28.3363	28.6266	28.4026	28.6118	28.2284	28.562	28.5519	28.8699	7.9311e-28	3589400000	9	1	12	12	5.6	273.99	2431	F6ZDS4	Tpr
Q60648	Ganglioside GM2 activator	28.5021	28.0761	28.1628	28.2558	28.8196	28.1308	27.8192	28.7622	28.7226	28.1758	29.0131	28.4804	7.4435e-34	3582700000	37	1	7	7	30.1	20.824	193	Q60648	Gm2a
Q8VHE0	Translocation protein SEC63 homolog	27.9703	29.3382	29.4906	27.5951	26.5094	27.7806	29.4894	27.6247	29.3331	27.8422	NaN	NaN	1.8761e-83	3567100000	33	1	13	13	22.6	87.869	760	Q8VHE0	Sec63
P28656	Nucleosome assembly protein 1-like 1	28.5199	28.1473	28.7365	28.5419	28.6223	28.2534	27.883	28.5172	28.1564	28.3376	28.242	28.35	2.7054e-40	3561100000	31	1	7	6	25.8	45.345	391	P28656	Nap1l1
P19221	Prothrombin;Activation peptide fragment 1;Activation peptide fragment 2;Thrombin light chain;Thrombin heavy chain	28.5063	28.1149	28.4326	28.6436	28.4272	28.4051	28.3544	28.2756	27.8784	28.7557	28.6619	28.2218	1.7308e-66	3547200000	63	2	12	12	26.9	70.268	618	P19221;CON__P00735	F2
Q99KR7	Peptidyl-prolyl cis-trans isomerase F, mitochondrial	28.0263	28.117	28.0879	28.312	28.2195	28.0282	28.538	29.0816	28.587	28.4597	28.6247	28.8088	4.9218e-153	3541000000	61	1	6	6	47.1	21.737	206	Q99KR7	Ppif
Q9D6S7	Ribosome-recycling factor, mitochondrial	28.291	28.7039	27.6817	28.1235	28.5206	27.9851	28.3841	28.0986	29.038	27.4803	28.8634	28.84	9.3678e-68	3522600000	26	1	6	6	39.3	29.05	262	Q9D6S7	Mrrf
P46978	Dolichyl-diphosphooligosaccharide--protein glycosyltransferase subunit STT3A	27.1803	28.7842	29.5656	26.7742	NaN	26.7033	30.1279	25.4404	29.5028	28.2528	27.4273	25.0317	1.5108e-96	3517000000	45	1	10	10	15.2	80.597	705	P46978	Stt3a
Q99K30	Epidermal growth factor receptor kinase substrate 8-like protein 2	28.2868	28.3733	28.1698	28.0412	28.4008	28.418	28.5278	28.3027	28.2708	28.2634	28.3393	28.4749	6.254e-116	3513500000	51	1	13	13	31	82.228	729	Q99K30	Eps8l2
Q02257	Junction plakoglobin	28.3895	28.7872	28.341	28.3107	28.316	28.3174	27.9045	28.3233	28.3759	28.6811	27.8734	28.1269	8.8554e-113	3513300000	40	1	17	13	32.6	81.8	745	Q02257	Jup
P39054	Dynamin-2	28.9981	28.0899	28.3827	28.092	28.7177	28.4549	28.331	28.1467	28.4691	27.9255	28.0739	28.1091	1.2166e-54	3512700000	36	1	15	15	21	98.144	870	P39054	Dnm2
P62862	40S ribosomal protein S30	28.107	28.9355	28.2888	27.723	27.1956	NaN	28.0275	29.7527	28.6201	28.783	27.553	28.3293	1.6116e-11	3509400000	19	1	3	3	20.3	6.6478	59	P62862	Fau
Q3URE1	Acyl-CoA synthetase family member 3, mitochondrial	28.8716	27.8817	27.6966	28.1167	28.3942	28.3796	27.8927	29.0167	28.0694	28.5119	28.0937	28.4765	5.1445e-59	3503300000	33	1	12	12	31.2	65.076	583	Q3URE1	Acsf3
Q9D358	Low molecular weight phosphotyrosine protein phosphatase	28.2665	28.2424	28.3345	28.6417	28.6006	28.6697	28.2002	27.9994	28.1603	28.4457	28.2558	28.3118	2.0937e-68	3501500000	79	1	8	8	54.4	18.192	158	Q9D358	Acp1
Q8R016	Bleomycin hydrolase	28.2748	28.3481	28.3177	28.4196	28.4729	28.358	28.3799	28.3716	28.1651	28.6244	28.1642	28.4729	1.4475e-44	3494100000	48	1	9	9	25.5	52.511	455	Q8R016	Blmh
P61971	Nuclear transport factor 2	28.7866	27.9933	28.4704	28.0003	28.7532	28.4535	28.2692	28.8736	27.9684	28.4823	27.6163	28.1885	1.95e-44	3492600000	20	1	4	4	64.6	14.478	127	P61971	Nutf2
Q64213	Splicing factor 1	28.5572	28.6428	28.1946	28.2605	28.558	28.637	28.2638	28.7097	27.3504	28.0371	28.1355	28.4239	1.0102e-72	3490100000	51	1	6	6	15.5	70.402	653	Q64213	Sf1
Q64310	Surfeit locus protein 4	27.9531	29.3588	28.7038	27.7366	25.8912	27.6457	29.3219	27.4926	29.5994	27.7624	27.3626	26.8195	1.117e-35	3486800000	36	1	5	5	21.6	30.381	269	Q64310	Surf4
Q9D0M1	Phosphoribosyl pyrophosphate synthase-associated protein 1	28.4516	28.718	28.1493	28.6606	28.7393	28.3106	28.4037	28.2615	28.3119	27.8188	27.6285	27.7492	1.7326e-54	3470300000	34	1	9	9	37.6	39.431	356	Q9D0M1	Prpsap1
Q9CY64	Biliverdin reductase A	28.4496	28.1916	28.5172	28.8099	28.8834	28.3687	27.9676	28.1272	27.779	27.9937	27.7715	28.0264	1.2182e-96	3468600000	51	1	11	11	54.9	33.524	295	Q9CY64	Blvra
P17665	Cytochrome c oxidase subunit 7C, mitochondrial	NaN	NaN	NaN	28.5702	28.4356	28.5187	NaN	27.9231	28.6546	28.1437	28.8248	28.389	1.6675e-26	3464300000	25	1	3	3	50.8	7.3325	63	P17665	Cox7c
Q3UPH1	Protein PRRC1	28.9754	28.5122	28.3116	28.2954	27.9951	28.5194	27.8599	28.3653	28.0204	27.7708	27.9297	28.3667	3.2803e-89	3464100000	47	1	7	7	33.9	46.297	443	Q3UPH1	Prrc1
Q60766	Immunity-related GTPase family M protein 1	27.7648	28.7314	29.112	28.1182	27.6188	27.9228	29.0766	26.8164	28.5861	28.5189	27.9383	27.3345	1.6869e-69	3460300000	48	1	11	11	36.4	46.551	409	Q60766	Irgm1
P20852;P15392	Cytochrome P450 2A5;Cytochrome P450 2A4	29.1805	29.7025	30.6607	26.4717	NaN	27.7711	26.3211	NaN	27.5313	NaN	NaN	NaN	6.3593e-106	3454800000	43	2	19	17	51.2	56.74	494	P20852;P15392	Cyp2a5;Cyp2a4
P08032	Spectrin alpha chain, erythrocytic 1	27.5815	27.2692	29.3367	27.6958	27.0994	27.6975	29.0789	27.8508	28.8868	29.2415	27.5685	28.5289	1.3986e-94	3437400000	40	1	24	23	13.6	279.86	2415	P08032	Spta1
Q01730	Ras suppressor protein 1	29.6395	28.4588	27.6828	28.157	28.5788	27.7525	28.3109	28.2088	27.8384	27.8516	27.9976	28.065	2.6832e-93	3437100000	51	1	7	7	45.8	31.55	277	Q01730	Rsu1
Q922P9	Putative oxidoreductase GLYR1	NaN	NaN	NaN	NaN	28.0415	28.1764	NaN	NaN	NaN	NaN	NaN	NaN	1.1496e-06	3425500000	4	1	2	2	5.5	59.715	546	Q922P9	Glyr1
Q91XE8	Transmembrane protein 205	27.0503	29.1452	28.81	27.6758	26.215	27.8781	29.051	26.4177	29.3426	28.1177	28.9799	26.8823	8.8029e-48	3411100000	29	1	4	4	18.5	21.18	189	Q91XE8	Tmem205
Q9WUM4	Coronin-1C	27.9683	28.3669	28.196	28.7956	28.4802	28.4565	27.9237	28.0811	28.2852	28.0125	28.43	28.7156	5.5354e-75	3408800000	46	1	15	15	37.6	53.12	474	Q9WUM4	Coro1c
Q5RKZ7	Molybdenum cofactor biosynthesis protein 1;Cyclic pyranopterin monophosphate synthase;Cyclic pyranopterin monophosphate synthase accessory protein	28.254	28.151	28.4218	28.225	28.3909	28.0689	28.4246	28.4565	27.8929	28.2696	28.4082	29.0694	2.9483e-107	3393900000	76	1	10	10	27.7	69.858	636	Q5RKZ7	Mocs1
O09111	NADH dehydrogenase [ubiquinone] 1 beta subcomplex subunit 11, mitochondrial	27.8407	28.3025	28.2461	28.1994	28.1395	28.229	28.5252	28.1708	28.5272	28.5114	28.5345	28.672	1.5236e-60	3379500000	38	1	5	5	38.4	17.444	151	O09111	Ndufb11
P27048;P63163	Small nuclear ribonucleoprotein-associated protein B;Small nuclear ribonucleoprotein-associated protein N	28.4584	27.787	27.9498	28.3556	28.4135	28.3919	28.1979	28.5116	28.1112	28.4199	28.3851	28.3413	2.1234e-16	3363200000	38	2	5	5	19.5	23.656	231	P27048;P63163	Snrpb;Snrpn
Q9Z1P6	NADH dehydrogenase [ubiquinone] 1 alpha subcomplex subunit 7	28.2516	28.2631	28.1155	28.1785	28.0866	28.0954	28.4506	28.2063	28.524	28.3575	28.8979	28.4311	4.2892e-43	3361600000	91	1	11	11	71.7	12.575	113	Q9Z1P6	Ndufa7
Q9CX86	Heterogeneous nuclear ribonucleoprotein A0	28.1596	27.9548	28.1964	28.0856	28.1194	27.5895	28.0699	28.2792	28.0167	28.2223	27.9818	28.3145	9.6958e-56	3354300000	69	1	8	8	37.7	30.53	305	Q9CX86	Hnrnpa0
Q91YP3	Putative deoxyribose-phosphate aldolase	28.0855	28.1824	28.4556	28.3193	28.1706	27.9239	28.1736	28.4106	28.4403	28.65	28.551	28.2909	2.001e-122	3342200000	46	1	13	13	63.2	34.975	318	Q91YP3	Dera
P53810	Phosphatidylinositol transfer protein alpha isoform	27.9889	27.9631	28.0148	28.8645	28.4425	28.646	28.407	28.4227	28.0804	28.1691	27.8292	28.2172	2.1324e-127	3333300000	37	1	8	8	41.3	31.893	271	P53810	Pitpna
Q99K01	Pyridoxal-dependent decarboxylase domain-containing protein 1	28.2394	28.3207	28.1455	27.6609	27.8647	28.1168	28.0957	28.3983	28.1796	28.3466	28.8823	28.7212	5.7953e-74	3326400000	41	1	12	12	27.6	87.334	787	Q99K01	Pdxdc1
Q9DCN1	Peroxisomal NADH pyrophosphatase NUDT12	28.6046	28.3392	28.2151	28.375	28.3277	28.4013	28.1574	28.24	28.3583	28.1648	28.0271	28.5009	3.5113e-104	3320500000	49	1	10	10	39	51.51	462	Q9DCN1	Nudt12
P27046	Alpha-mannosidase 2	28.1468	28.2699	28.5353	27.9807	27.6746	28.151	28.811	27.3495	28.85	28.623	28.6475	27.5048	7.0775e-79	3309300000	57	1	15	15	17.8	131.63	1150	P27046	Man2a1
Q8BWM0	Prostaglandin E synthase 2;Prostaglandin E synthase 2 truncated form	28.0138	28.0697	28.291	28.12	28.0121	28.1643	28.3997	28.9742	28.2564	28.4121	28.1413	28.4997	6.2663e-58	3305900000	36	1	8	8	36.7	43.323	384	Q8BWM0	Ptges2
Q8R404	Protein QIL1	28.8787	28.4433	28.0724	28.7626	27.8257	28.4279	28.0054	28.0843	28.4397	27.5159	27.9271	27.9585	6.4522e-25	3300800000	55	1	5	5	63	13.373	119	Q8R404	Qil1
Q61081	Hsp90 co-chaperone Cdc37;Hsp90 co-chaperone Cdc37, N-terminally processed	28.1859	28.1466	28.0408	28.2774	28.4628	28.4801	28.1592	27.9571	27.9435	28.4826	28.2179	28.5537	9.111e-84	3298300000	72	1	10	10	32.7	44.593	379	Q61081	Cdc37
Q9CR61	NADH dehydrogenase [ubiquinone] 1 beta subcomplex subunit 7	28.15	28.3734	28.2819	28.2659	27.5013	28.1136	28.4848	28.5324	28.6225	28.9695	27.5886	27.9609	3.9107e-47	3292000000	30	1	6	6	57.7	16.331	137	Q9CR61	Ndufb7
Q61599	Rho GDP-dissociation inhibitor 2	NaN	27.4555	27.5055	29.8563	29.1679	29.182	27.3965	NaN	26.968	27.7327	27.4987	27.9847	1.1536e-55	3262400000	19	1	4	4	43	22.851	200	Q61599	Arhgdib
Q9R092	17-beta-hydroxysteroid dehydrogenase type 6	26.1268	27.6108	27.765	27.2997	26.689	27.6743	29.789	27.6249	29.733	28.976	28.1409	27.3497	9.9201e-196	3247900000	34	1	18	8	50.2	36.102	317	Q9R092	Hsd17b6
Q9D7A8	Armadillo repeat-containing protein 1	28.8815	27.8195	NaN	28.4458	28.8934	28.5899	28.1623	28.4367	28.3927	27.8421	27.5622	28.2104	4.0089e-74	3241800000	38	1	7	7	52.5	31.246	282	Q9D7A8	Armc1
O55222	Integrin-linked protein kinase	28.3168	28.1653	27.9931	28.4134	28.3228	28.5141	28.1766	28.1899	28.1518	28.4263	27.991	28.3046	7.6614e-54	3237400000	48	1	8	8	23.9	51.373	452	O55222	Ilk
P23198	Chromobox protein homolog 3	28.0133	28.06	28.0386	28.4869	28.5203	27.8992	28.2269	28.628	28.0754	28.5421	28.3324	28.3544	2.015e-38	3231200000	41	1	4	4	30.1	20.855	183	P23198	Cbx3
Q05D44	Eukaryotic translation initiation factor 5B	28.4048	28.386	28.5392	27.8672	28.4034	28.2049	28.0553	28.1542	27.9789	28.2963	28.1237	28.4471	3.3786e-129	3220100000	74	1	17	17	19.8	137.61	1216	Q05D44	Eif5b
P47753	F-actin-capping protein subunit alpha-1	27.7973	28.0384	27.9828	28.5096	28.7473	28.7384	28.149	28.1263	28.2695	28.212	27.9482	28.0301	1.9595e-68	3212500000	43	1	10	7	56.6	32.939	286	P47753	Capza1
O08585	Clathrin light chain A	28.529	28.3316	28.039	28.2783	28.214	28.485	28.2073	28.2968	27.3265	27.7391	29.1058	27.9585	3.6522e-69	3210400000	23	1	7	7	22.1	25.604	235	O08585	Clta
Q61035	Histidine--tRNA ligase, cytoplasmic	28.5824	27.8899	28.1909	28.5686	28.2529	28.4704	27.7279	27.9498	28.0555	28.2068	28.093	27.9672	5.9878e-44	3200000000	33	1	15	15	36	57.432	509	Q61035	Hars
P35279;P61294	Ras-related protein Rab-6A;Ras-related protein Rab-6B	27.8268	28.0683	28.5353	27.9918	27.4065	28.094	28.6595	28.1745	28.6476	28.0393	28.0537	28.1388	6.0282e-23	3197000000	18	2	6	6	31.7	23.59	208	P35279;P61294	Rab6a;Rab6b
Q9CQM5	Thioredoxin domain-containing protein 17	28.4196	27.967	28.2716	28.5599	28.1769	27.9866	28.1525	28.6748	28.2035	28.0362	28.2512	28.2028	1.7108e-54	3194900000	42	1	6	6	63.4	14.015	123	Q9CQM5	Txndc17
O55023	Inositol monophosphatase 1	28.423	28.0001	28.2441	28.2514	28.3968	28.5698	27.7698	28.226	28.0354	28.2539	28.1804	28.5921	7.1759e-37	3193600000	34	1	8	8	30.7	30.436	277	O55023	Impa1
O70492	Sorting nexin-3	28.1355	28.0338	28.0438	28.4527	28.3817	28.1135	28.0458	28.6708	27.8625	28.154	28.4299	28.3621	3.161e-17	3189000000	39	1	7	7	40.1	18.757	162	O70492	Snx3
Q9D1G1	Ras-related protein Rab-1B	27.972	28.6529	28.565	28.0302	27.9601	28.0268	28.6655	27.4227	28.848	28.0394	28.2147	27.6248	5.417e-63	3159300000	39	1	7	3	46.8	22.187	201	Q9D1G1	Rab1b
O88653	Ragulator complex protein LAMTOR3	28.3963	NaN	NaN	28.1857	28.5921	28.4953	28.4797	28.7891	27.7112	28.1529	27.893	28.9102	6.6482e-17	3158200000	8	1	3	3	50	13.553	124	O88653	Lamtor3
Q9CZD3	Glycine--tRNA ligase	27.9918	27.8765	27.6867	28.0478	28.1356	28.5025	28.276	28.5201	28.0458	28.4711	28.0119	28.3481	2.0405e-76	3141500000	52	1	12	12	23.7	81.877	729	Q9CZD3	Gars
Q3UIU2	NADH dehydrogenase [ubiquinone] 1 beta subcomplex subunit 6	27.2297	28.2172	28.3094	27.8077	27.393	28.1072	28.4912	27.9062	29.3806	28.9245	27.4768	28.0599	1.0363e-42	3140100000	40	1	6	6	50.8	15.515	128	Q3UIU2	Ndufb6
Q9D8S9	BolA-like protein 1	28.1812	28.2106	28.1648	28.145	28.2089	28.3976	27.9533	28.5813	27.954	28.3564	28.4079	28.4077	1.05e-49	3131900000	51	1	5	5	57.7	14.379	137	Q9D8S9	Bola1
Q8K023	Aldo-keto reductase family 1 member C18	27.9179	27.6687	28.0332	28.192	28.6586	29.0139	27.9472	28.184	27.9729	28.1026	27.9083	28.048	1.7633e-36	3127000000	26	1	5	2	13	37.176	323	Q8K023	Akr1c18
Q8BJW6	Eukaryotic translation initiation factor 2A	28.5026	28.239	28.443	27.9364	27.9555	27.8452	28.3669	28.2115	28.209	28.2661	28.3498	28.1651	1.6776e-59	3126600000	93	1	12	12	33	64.403	581	Q8BJW6	Eif2a
P83940	Transcription elongation factor B polypeptide 1	28.0086	28.175	28.0407	28.3362	28.6051	28.1212	28.1305	28.338	28.028	28.2768	28.0503	28.4408	1.9572e-69	3125300000	54	1	7	7	58.9	12.473	112	P83940	Tceb1
Q9DAR7	m7GpppX diphosphatase	27.8188	27.6255	28.1388	28.3548	28.221	27.8837	28.4041	28.7672	28.345	28.4344	28.5039	28.1684	2.9197e-68	3121600000	39	1	10	10	45.3	38.988	338	Q9DAR7	Dcps
Q99NB9	Splicing factor 3B subunit 1	28.7614	28.6644	28.2958	27.7665	27.9807	28.2955	28.0697	26.3407	28.5049	27.4785	28.0408	28.4142	5.0397e-137	3120700000	45	1	14	14	20	145.81	1304	Q99NB9	Sf3b1
Q924D0	Reticulon-4-interacting protein 1, mitochondrial	28.3737	27.8396	28.0724	27.9456	28.0129	28.3532	28.213	28.5509	28.4768	28.1072	28.3562	27.6643	7.5953e-46	3101700000	32	1	8	8	31.3	43.371	396	Q924D0	Rtn4ip1
Q9Z1T1	AP-3 complex subunit beta-1	28.0968	27.8952	27.8961	27.9901	27.9832	28.2341	28.3047	28.2376	27.9994	27.9614	28.8493	28.4412	1.715e-28	3095900000	20	1	9	9	9.4	122.74	1105	Q9Z1T1	Ap3b1
Q9D4H8	Cullin-2	28.0762	28.1887	28.255	27.8943	28.0488	28.0921	28.2476	28.1579	28.6874	28.3366	28.0785	28.0913	3.1926e-66	3092900000	41	1	10	10	16	86.876	745	Q9D4H8	Cul2
Q61247	Alpha-2-antiplasmin	27.8111	27.8967	27.8811	28.739	28.5686	28.1333	28.1425	27.8605	28.0665	28.5065	28.2881	28.1781	1.0833e-144	3089500000	54	1	10	10	37.1	54.971	491	Q61247	Serpinf2
P52479	Ubiquitin carboxyl-terminal hydrolase 10	28.2837	27.9766	28.3411	28.1911	28.2373	28.1091	28.246	28.1378	27.817	27.8864	27.6758	28.8441	3.2999e-72	3084400000	29	1	8	8	15	87.021	792	P52479	Usp10
Q3UMF0	Cordon-bleu protein-like 1	28.345	28.2919	28.1951	27.6931	27.9325	28.0007	28.3224	28.1038	27.9517	28.0856	28.358	28.4466	2.3779e-152	3083200000	77	1	20	20	29	137.38	1273	Q3UMF0	Cobll1
Q8BP40	Lysophosphatidic acid phosphatase type 6	28.0542	27.4336	28.0585	28.2117	27.6039	28.1535	28.2498	28.4652	28.3634	28.4672	28.6078	28.4045	3.8869e-54	3081300000	43	1	9	9	32.5	47.624	418	Q8BP40	Acp6
Q920A5	Retinoid-inducible serine carboxypeptidase	28.5339	28.4201	28.5961	28.5739	28.4346	28.5341	27.0092	28.1319	27.7609	27.3873	26.6557	27.9642	2.865e-29	3080000000	56	1	7	7	22.1	50.964	452	Q920A5	Scpep1
P62331	ADP-ribosylation factor 6	27.9277	28.4324	28.3415	28.2956	27.7389	28.3683	28.407	27.9976	28.2753	28.401	27.9673	28.1006	3.1957e-67	3077900000	40	1	7	7	51.4	20.082	175	P62331	Arf6
P47802	Metaxin-1	28.2447	28.2088	27.9988	27.4048	27.4051	28.0059	28.8258	28.0599	28.6526	28.7428	27.8244	27.7866	5.6102e-73	3066000000	26	1	10	10	40.1	35.623	317	P47802	Mtx1
Q8C1B7	Septin-11	27.8271	27.7476	27.9564	28.1283	28.0728	28.215	28.3108	28.4426	27.9732	28.5568	28.6699	28.5323	1.9581e-129	3064000000	55	3	13	13	34.6	49.694	431	Q8C1B7;Q9R1T4;Q8CHH9	2011-09-01
O35114	Lysosome membrane protein 2	27.5555	28.3845	29.2071	28.522	26.9827	28.0785	28.7274	27	28.6036	27.8898	27.857	NaN	1.3408e-77	3054200000	23	1	6	6	14.9	54.043	478	O35114	Scarb2
P59242	Cingulin	28.3533	28.2454	28.3215	28.2049	28.2335	28.0898	27.8162	28.559	27.8446	28.1986	27.9596	28.3408	1.4719e-130	3047100000	59	1	19	19	22.2	136.45	1191	P59242	Cgn
Q91VC3	Eukaryotic initiation factor 4A-III;Eukaryotic initiation factor 4A-III, N-terminally processed	28.7574	27.8421	27.9535	28.267	28.0809	28.4381	27.7789	28.5751	27.4151	27.9904	28.1855	27.8684	6.6878e-76	3046500000	47	1	10	7	28.2	46.839	411	Q91VC3	Eif4a3
Q8BZ09	Mitochondrial 2-oxodicarboxylate carrier	27.7398	28.1264	28.2037	27.9268	NaN	NaN	29.3132	28.0163	28.9257	28.2469	28.0405	NaN	3.5598e-65	3042800000	19	1	3	3	11.1	33.228	298	Q8BZ09	Slc25a21
Q6P542	ATP-binding cassette sub-family F member 1	28.1365	28.0758	28.4663	28.3796	28.0468	28.1817	28.3012	27.8978	28.3797	28.1569	27.451	27.8984	4.1737e-53	3041400000	34	1	7	7	12.5	94.944	837	Q6P542	Abcf1
Q60598	Src substrate cortactin	28.1288	28.3828	28.205	28.0935	28.1719	27.8674	28.0134	28.4729	28.1241	28.3321	28.2913	28.1705	6.0797e-119	3040700000	81	1	10	10	23.1	61.249	546	Q60598	Cttn
Q6A0A9	Constitutive coactivator of PPAR-gamma-like protein 1	27.9949	28.2814	28.3487	28.0512	28.061	27.5169	28.2879	28.1566	28.4458	28.3229	28.1293	28.2826	1.107e-80	3030100000	53	1	15	15	19.4	121.64	1112	Q6A0A9	FAM120A
Q8VEE0	Ribulose-phosphate 3-epimerase	28.0224	28.4377	NaN	28.5007	28.5512	NaN	27.9781	NaN	28.7719	28.4299	NaN	28.631	4.1919e-31	3028800000	17	1	4	4	32.5	24.945	228	Q8VEE0	Rpe
O35685	Nuclear migration protein nudC	28.0012	27.8982	27.8718	27.926	27.9514	28.2016	28.0418	28.8611	28.1556	28.3512	28.2057	28.4711	1.2916e-50	3027100000	51	1	10	10	34.6	38.358	332	O35685	Nudc
Q99P27	Group XIIB secretory phospholipase A2-like protein	28.1866	27.436	27.7216	28.9763	28.2773	28.4552	28.0039	28.0303	28.0157	27.9791	27.7201	28.0894	2.2673e-16	3026900000	38	1	4	4	30.8	21.736	195	Q99P27	Pla2g12b
Q3UIR3	E3 ubiquitin-protein ligase DTX3L	28.1755	27.8324	27.5595	28.4028	29.3224	28.3194	27.5936	27.19	28.2315	27.9151	27.6188	28.3465	8.2671e-58	3020500000	35	1	9	9	14.8	83.043	748	Q3UIR3	Dtx3l
Q00724	Retinol-binding protein 4	28.0611	28.5618	27.8519	27.7618	27.9576	27.9804	28.0028	28.9842	28.3891	27.5946	28.1581	28.1785	9.9135e-52	3015900000	47	1	7	7	31.8	23.206	201	Q00724	Rbp4
P56213	FAD-linked sulfhydryl oxidase ALR	27.8913	27.9159	28.2268	28.5092	28.2338	28.6681	27.4993	27.8525	27.8008	27.9472	28.1627	27.9222	3.8738e-80	3011900000	50	1	7	7	56.6	22.876	198	P56213	Gfer
P84089	Enhancer of rudimentary homolog	27.8651	27.8269	27.7811	27.9507	28.2862	28.0949	28.0869	28.32	27.798	28.53	28.7847	28.472	1.726e-59	3010400000	44	1	6	6	44.2	12.259	104	P84089	Erh
O88962	7-alpha-hydroxycholest-4-en-3-one 12-alpha-hydroxylase	26.5886	29.1569	28.3865	NaN	NaN	27.9937	29.4072	26.6438	30.0878	NaN	NaN	NaN	2.5628e-99	3007900000	35	1	15	15	36.4	57.706	500	O88962	Cyp8b1
Q8BH59	Calcium-binding mitochondrial carrier protein Aralar1	28.6012	28.0422	29.0549	27.7272	27.9802	28.111	28.0928	26.6583	28.2149	28.5304	27.7195	27.3271	7.8327e-110	3007500000	33	1	15	11	33.1	74.569	677	Q8BH59	Slc25a12
Q91WU5	Arsenite methyltransferase	28.5029	28.3883	28.815	28.4287	28.6643	28.4359	27.2168	27.6258	27.0694	27.3633	27.176	26.8002	2.7743e-107	2989900000	52	1	11	11	35.6	41.793	376	Q91WU5	As3mt
Q8K2C9	Very-long-chain (3R)-3-hydroxyacyl-[acyl-carrier protein] dehydratase 3	27.6642	29.3179	29.3692	26.5571	NaN	27.6936	29.0572	26.5028	28.7504	27.915	27.4285	NaN	2.8386e-58	2983400000	34	1	8	8	25.4	43.131	362	Q8K2C9	ptplad1
P61514	60S ribosomal protein L37a	28.6222	28.3311	28.6446	27.0823	26.9349	26.5323	28.4592	29.0241	28.6314	28.2652	27.5657	27.7859	1.2386e-27	2982400000	42	1	3	3	42.4	10.275	92	P61514	Rpl37a
Q9JKF1	Ras GTPase-activating-like protein IQGAP1	28.0799	28.0413	NaN	28.6161	28.9966	29.0505	NaN	28.5261	28.1311	28.7494	NaN	NaN	4.0304e-111	2976200000	13	1	9	8	8.9	188.74	1657	Q9JKF1	Iqgap1
Q99MR6	Serrate RNA effector molecule homolog	28.11	27.7509	28.114	28.2715	27.9852	28.5511	28.0987	28.0638	27.8616	28.2436	28.3201	28.3087	1.0595e-31	2973500000	20	1	7	7	9.1	100.45	875	Q99MR6	Srrt
Q61206	Platelet-activating factor acetylhydrolase IB subunit beta	28.2023	27.8717	27.5841	28.1143	28.6418	28.0444	27.728	28.5366	27.4469	27.7803	28.2237	28.6226	1.4304e-81	2965100000	43	1	6	6	57.2	25.581	229	Q61206	Pafah1b2
Q9R1S7	Multidrug resistance-associated protein 6	27.32	28.9873	29.5521	27.0276	27.4275	29.0777	27.7275	NaN	27.9238	26.2805	27.4388	26.8843	4.0633e-61	2964300000	24	1	12	12	12.5	164.86	1498	Q9R1S7	Abcc6
P53994	Ras-related protein Rab-2A	27.9407	28.266	28.143	28.0519	28.0469	28.4083	28.1874	27.2984	28.4634	27.7401	28.0146	27.7175	2.2029e-49	2963200000	39	2	9	9	51.9	23.547	212	P53994;P59279	Rab2a
O09012	Peroxisomal targeting signal 1 receptor	28.6714	28.2466	28.2825	28.0699	28.0458	28.0757	27.2744	28.3741	27.7356	27.819	27.6954	28.3591	3.4994e-87	2961000000	47	1	15	15	36.8	70.755	639	O09012	Pex5
Q8K411	Presequence protease, mitochondrial	27.8442	27.9825	28.3528	28.3372	28.1787	28.0864	28.1928	28.0139	28.0903	28.3488	28.2094	28.2517	2.7633e-59	2960900000	43	1	16	16	23.6	117.37	1036	Q8K411	Pitrm1
P03911	NADH-ubiquinone oxidoreductase chain 4	27.3593	28.7573	28.8734	27.6911	NaN	27.568	28.6136	26.7468	28.8855	28.7729	27.2374	27.0068	2.0172e-42	2960400000	36	1	3	3	8.9	51.881	459	P03911	Mtnd4
P50637	Translocator protein	28.1982	28.6069	28.5235	26.5194	27.7734	28.5012	27.2665	27.6201	29.6268	26.5387	26.8338	26.8735	5.466e-87	2957100000	32	1	4	4	42.6	18.841	169	P50637	Tspo
Q91YP0	L-2-hydroxyglutarate dehydrogenase, mitochondrial	27.8511	27.4021	27.5013	28.0082	27.9764	28.0616	28.5356	28.5897	28.0981	28.4806	28.5369	28.1396	7.4651e-41	2930600000	41	1	9	9	25.4	50.898	464	Q91YP0	L2hgdh
P13745	Glutathione S-transferase A1;Glutathione S-transferase A1, N-terminally processed	28.232	27.9901	27.72	28.7423	28.2028	28.7312	27.4083	27.4594	27.6922	27.888	28.2484	27.9111	4.8642e-110	2906700000	26	1	10	6	39	25.608	223	P13745	Gsta1
Q8VEK0	Cell cycle control protein 50A	27.6573	28.3971	28.0561	28.4397	27.6404	28.2187	28.1225	27.4793	28.233	28.1098	28.5026	28.0232	1.1278e-67	2900500000	78	2	9	9	37.6	41.06	364	Q8VEK0;Q8BHG3	Tmem30a
P26883	Peptidyl-prolyl cis-trans isomerase FKBP1A	27.9411	28.1885	28.0132	28.267	28.2752	28.1588	27.6463	28.4102	27.8018	27.9589	28.063	28.3323	1.0655e-33	2896800000	19	1	4	4	50	11.922	108	P26883	Fkbp1a
Q9CPT4	UPF0556 protein C19orf10 homolog	28.2115	27.7618	27.8969	28.213	28.3559	28.0457	27.8492	28.3543	27.7423	28.3104	28.0475	28.364	4.474e-25	2893400000	44	1	3	3	18.7	17.982	166	Q9CPT4	D17Wsu104e
Q6XVG2	Cytochrome P450 2C54	27.2512	28.8006	29.7082	26.8585	25.9814	27.0471	28.9725	26.5923	29.2592	26.9356	NaN	NaN	9.1907e-143	2873400000	32	1	25	9	52.9	55.857	490	Q6XVG2	Cyp2c54
O70325;Q91XR9	Phospholipid hydroperoxide glutathione peroxidase, mitochondrial;Phospholipid hydroperoxide glutathione peroxidase, nuclear	28.5427	27.8937	27.7626	28.5024	28.1988	27.8554	27.3589	28.2747	27.8283	28.0867	28.2697	27.9517	8.4841e-29	2864100000	25	2	7	7	39.1	22.228	197	O70325;Q91XR9	Gpx4
Q922B1	O-acetyl-ADP-ribose deacetylase MACROD1	27.6973	28.0311	27.722	27.7471	28.3089	28.142	27.2781	28.4041	27.7659	28.44	28.3827	28.669	2.4932e-71	2841300000	24	1	6	6	35.3	35.294	323	Q922B1	Macrod1
Q8VCG4	Complement component C8 gamma chain	27.7734	27.8123	28.3583	28.2641	28.1177	28.1854	27.9012	27.6978	28.0151	28.2234	27.9964	28.0504	1.7977e-45	2839900000	26	1	6	6	43.6	22.508	202	Q8VCG4	C8g
Q8R010	Aminoacyl tRNA synthase complex-interacting multifunctional protein 2	28.1488	28.0335	28.16	27.9351	28.1994	27.8696	28.1607	27.4523	27.9035	28.1617	28.1717	27.6888	3.1608e-107	2838600000	80	1	6	6	37.2	35.377	320	Q8R010	Aimp2
Q9QWR8	Alpha-N-acetylgalactosaminidase	28.3799	28.6318	28.5448	28.5344	28.1811	28.1928	27.1531	27.6889	27.113	27.3736	27.7471	27.6215	3.5192e-66	2837100000	47	1	9	9	24.6	47.234	415	Q9QWR8	Naga
P48428	Tubulin-specific chaperone A	27.8483	27.967	28.0262	27.67	28.2139	27.9776	27.7073	27.937	27.6754	28.075	28.5683	28.6206	6.4331e-28	2826700000	26	1	5	5	53.7	12.758	108	P48428	Tbca
Q9DCX8	Iodotyrosine dehalogenase 1	27.3583	28.6277	28.9289	26.5536	26.6051	27.6872	28.6593	27.5789	28.9061	28.1646	27.9454	27.1706	1.7313e-29	2821800000	35	1	5	5	20.7	32.814	285	Q9DCX8	Iyd
Q8VE47	Ubiquitin-like modifier-activating enzyme 5	27.9369	27.4293	28.0974	28.341	27.8377	28.3862	27.9876	28.139	28.1213	27.8209	28.346	27.9207	4.2054e-91	2815600000	17	1	7	7	31.8	44.789	403	Q8VE47	Uba5
Q9CQI6	Coactosin-like protein	27.7068	28.1684	28.0834	28.2833	28.292	28.8767	NaN	27.972	27.0767	28.2893	27.0705	28.1947	1.4818e-69	2809400000	26	1	7	7	54.2	15.944	142	Q9CQI6	Cotl1
P08752;B2RSH2	Guanine nucleotide-binding protein G(i) subunit alpha-2;Guanine nucleotide-binding protein G(i) subunit alpha-1	27.781	27.8771	28.1405	28.3265	27.7662	28.1188	28.1221	27.2193	28.2262	28.3628	27.9706	27.8693	3.1555e-58	2798000000	35	3	8	8	31.8	40.489	355	P08752;B2RSH2;P18872	Gnai2;Gnai1
Q9CYR0	Single-stranded DNA-binding protein, mitochondrial	28.2542	27.8397	27.6961	28.294	28.1556	28.3092	27.7799	28.0752	27.4305	28.0351	28.07	28.3399	3.5135e-42	2791600000	43	1	6	6	40.1	17.319	152	Q9CYR0	Ssbp1
Q60854	Serpin B6	27.7844	28.0933	27.8436	28.8197	28.1718	28.1933	27.8884	27.8955	27.6342	27.9998	27.8804	27.7143	1.1654e-39	2776800000	41	1	9	9	29.9	42.598	378	Q60854	Serpinb6
Q8WTY4	Anamorsin	27.9126	27.6777	27.766	27.3009	27.5871	NaN	28.5911	28.4884	27.9851	28.4896	28.526	28.5569	2.7524e-144	2752400000	39	1	6	6	45.6	33.429	309	Q8WTY4	Ciapin1
Q11136	Xaa-Pro dipeptidase	27.9082	27.9616	27.8156	28.3735	27.6899	28.0533	27.7503	28.2051	28.0114	28.2471	27.872	28.1342	3.7031e-50	2740400000	29	1	7	7	18.3	55.028	493	Q11136	Pepd
Q8CI51	PDZ and LIM domain protein 5	28.1902	28.2926	28.2716	28.2124	28.1443	27.7019	27.9714	28.0716	27.8711	27.6607	27.7905	27.7788	1.2663e-102	2737700000	58	1	10	10	28.8	63.299	591	Q8CI51	Pdlim5
Q99LB6	Methionine adenosyltransferase 2 subunit beta	28.2289	27.7876	28.2379	28.1066	28.3606	28.1514	27.6024	28.0357	27.7001	27.9621	27.6842	28.0169	1.1873e-91	2734700000	35	1	8	8	42.2	37.392	334	Q99LB6	Mat2b
Q9CZU3	Superkiller viralicidic activity 2-like 2	NaN	NaN	NaN	NaN	29.3607	28.6063	NaN	NaN	NaN	NaN	NaN	NaN	1.2654e-05	2733400000	9	1	3	3	4.8	117.64	1040	Q9CZU3	Skiv2l2
P35278	Ras-related protein Rab-5C	27.8067	28.2198	28.1717	27.5931	27.5226	28.3079	28.2745	27.5652	28.3313	28.2538	27.6678	27.66	2.3613e-21	2732400000	13	1	6	6	38	23.412	216	P35278	Rab5c
Q3UFF7	Lysophospholipase-like protein 1	27.9295	27.5874	27.5821	28.1133	27.9766	28.5329	27.8944	28.1878	28.2825	28.0331	27.9355	28.3934	4.5383e-48	2732200000	19	1	7	7	50.6	26.354	239	Q3UFF7	Lyplal1
P62073	Mitochondrial import inner membrane translocase subunit Tim10	28.0626	27.5914	27.85	27.836	27.7073	27.7504	28.0087	28.2674	28.1108	28.349	28.3912	28.2965	5.5589e-27	2697500000	25	1	3	3	40	10.333	90	P62073	Timm10
P35293	Ras-related protein Rab-18	27.84	28.2956	28.3833	28.0422	28.0565	27.8293	28.1756	27.8452	27.8967	28.1095	27.5769	27.3653	8.8541e-42	2696300000	32	1	11	11	61.2	23.035	206	P35293	Rab18
P63085	Mitogen-activated protein kinase 1	27.8945	27.4994	28.0691	28.1974	27.8842	27.8774	28.1912	27.9736	27.6175	28.4834	27.7249	27.956	4.894e-44	2695900000	31	3	10	10	43.9	41.275	358	P63085;Q6P5G0;Q61532	Mapk1
Q9CX56	26S proteasome non-ATPase regulatory subunit 8	27.9302	27.8591	28.1478	27.8522	27.9193	28.2459	27.9246	28.0154	28.2001	28.0766	27.2431	27.9018	7.7037e-44	2695800000	43	1	7	7	31.7	39.93	353	Q9CX56	Psmd8
Q9EP75	Leukotriene-B4 omega-hydroxylase 3	27.117	28.1816	29.0722	NaN	NaN	27.4295	29.2469	NaN	29.3905	27.8163	27.4042	26.4518	3.2384e-61	2672600000	29	1	12	12	30.5	59.8	524	Q9EP75	Cyp4f14
P35585	AP-1 complex subunit mu-1	27.9139	27.9835	27.7262	28.144	27.9719	28.2326	27.9647	28.1272	28.4242	28.0789	NaN	27.7568	2.6675e-47	2666300000	16	1	8	8	29.8	48.542	423	P35585	Ap1m1
Q9CYA0	Cysteine-rich with EGF-like domain protein 2	27.6831	27.6341	27.6715	27.9414	27.7159	28.1579	28.1156	28.1267	28.0374	28.5325	28.1896	28.1361	1.6094e-100	2663500000	53	1	12	12	37.1	38.219	350	Q9CYA0	Creld2
Q3UTJ2	Sorbin and SH3 domain-containing protein 2	28.0139	27.9691	27.7677	27.7481	27.7412	27.976	27.8347	28.431	27.9366	27.9102	28.3117	28.1853	4.9274e-79	2658300000	65	1	12	12	14.1	132.35	1180	Q3UTJ2	Sorbs2
E9Q4Z2		27.9439	27.7129	28.2204	27.8206	27.7294	28.2049	27.8155	27.6034	28.5377	27.8483	26.9473	28.1183	4.9647e-249	2654400000	45	1	25	17	17.2	275.75	2448	E9Q4Z2	Acacb
Q03249	Galactose-1-phosphate uridylyltransferase	28.1803	28.1096	27.6207	27.9846	28.4143	27.7392	27.9304	28.1455	27.4532	27.8511	28.0944	27.9947	4.6016e-31	2646500000	24	1	9	9	36.9	43.232	379	Q03249	Galt
P28352	DNA-(apurinic or apyrimidinic site) lyase;DNA-(apurinic or apyrimidinic site) lyase, mitochondrial	27.9875	27.7457	28.1566	27.8027	27.9285	28.3634	28.322	27.794	27.4854	27.8529	27.7894	27.536	7.4081e-73	2629400000	30	1	8	8	36.9	35.49	317	P28352	Apex1
P28230	Gap junction beta-1 protein	27.0346	28.4885	28.8864	27.3444	NaN	27.0605	29.3125	26.6684	28.9641	28.2355	27.4793	NaN	1.4474e-47	2625300000	25	1	5	5	19.8	32.003	283	P28230	Gjb1
P04186	Complement factor B;Complement factor B Ba fragment;Complement factor B Bb fragment	27.9454	28.4547	28.1486	28.2318	28.1555	27.7769	27.9396	26.8509	27.5911	28.164	27.5445	27.8017	2.494e-40	2624500000	53	1	12	12	21	85.004	761	P04186	Cfb
P48193	Protein 4.1	27.7984	28.0831	28.2978	27.6147	27.6217	27.4801	28.1463	28.0467	28.2782	28.219	28.0156	27.8377	3.4519e-113	2623300000	59	1	13	13	17.8	95.91	858	P48193	Epb41
P42225	Signal transducer and activator of transcription 1	28.3365	27.3365	27.8029	28.2727	27.3438	28.2405	27.8151	27.3661	27.6917	28.6715	27.8216	27.7925	3.9005e-73	2618000000	28	1	10	10	19.1	87.196	749	P42225	Stat1
Q8BJZ4	28S ribosomal protein S35, mitochondrial	28.1536	27.9367	28.1357	27.8499	27.9066	28.2967	27.7994	27.675	27.7036	27.8289	27.6222	27.9404	2.1096e-30	2617600000	40	1	7	7	23.8	35.975	320	Q8BJZ4	Mrps35
Q9CQ89	Protein CutA	28.0473	28.1207	28.0728	27.2126	27.7819	28.2023	27.8853	27.8145	27.7246	27.9314	27.5563	28.5952	5.487e-22	2612100000	27	1	4	4	49.2	18.865	177	Q9CQ89	Cuta
Q9WVE8	Protein kinase C and casein kinase substrate in neurons protein 2	27.6827	28.0654	28.0854	28.2882	27.8008	27.6722	28.3763	28.0401	27.7036	28.0365	NaN	27.8861	5.3742e-48	2609700000	21	1	7	7	16	55.832	486	Q9WVE8	Pacsin2
Q9EPQ7	StAR-related lipid transfer protein 5	27.7505	27.4053	27.988	27.8968	28.0821	28.0547	28.0415	28.2994	28.3073	27.7584	28.0522	27.9813	4.1205e-50	2609100000	28	1	4	4	28.2	23.922	213	Q9EPQ7	Stard5
Q9D1L0	Coiled-coil-helix-coiled-coil-helix domain-containing protein 2, mitochondrial	28.1676	27.8814	28.0037	27.8134	NaN	NaN	27.9135	28.0493	NaN	28.2474	28.2817	NaN	2.674e-36	2606300000	14	1	3	3	30.7	15.661	153	Q9D1L0	Chchd2
Q6GQT9	Nodal modulator 1	28.0579	28.077	27.6378	27.1495	27.4868	27.8395	28.2413	28.0311	28.3548	28.1109	28.1346	27.9064	1.3676e-82	2604500000	45	1	12	12	15.2	133.42	1214	Q6GQT9	Nomo1
Q9D898	Actin-related protein 2/3 complex subunit 5-like protein	28.2209	27.6258	27.9542	28.5195	27.9765	28.0292	27.7595	27.637	27.5461	27.4014	28.3956	27.7856	1.5761e-20	2602600000	14	1	3	3	28.8	16.98	153	Q9D898	Arpc5l
Q78IK2	Up-regulated during skeletal muscle growth protein 5	27.2651	27.7712	27.9161	27.8104	27.849	28.1357	28.2671	27.9605	27.9577	28.4018	28.1561	27.6019	5.431e-35	2594800000	21	1	3	3	44.8	6.3814	58	Q78IK2	Usmg5
Q9D8C4	Interferon-induced 35 kDa protein homolog	27.9593	27.8379	27.896	27.9802	27.7464	28.3581	27.8669	28.0877	27.7643	27.9215	27.6342	27.8767	2.3853e-58	2589600000	26	1	9	9	52.4	31.875	286	Q9D8C4	Ifi35
P12815	Programmed cell death protein 6	27.9755	27.855	27.2344	27.9762	27.9352	27.7857	27.8294	28.4124	27.8717	28.1099	28.0756	27.8885	2.9333e-61	2575500000	46	1	8	8	53.9	21.867	191	P12815	Pdcd6
P32067	Lupus La protein homolog	27.9029	27.7796	27.4344	27.2345	28.2947	27.815	28.0312	27.9059	28.1129	27.2509	28.1944	28.0593	5.2269e-60	2573300000	63	1	10	10	34	47.756	415	P32067	Ssb
Q8CIF4	Biotinidase	28.3534	NaN	28.2805	27.7619	NaN	27.6184	NaN	27.5931	27.884	NaN	28.0632	27.4472	2.5756e-40	2570500000	11	1	6	6	23.8	58.154	520	Q8CIF4	Btd
Q62376	U1 small nuclear ribonucleoprotein 70 kDa	27.8643	27.6646	27.7851	27.8932	27.9522	28.0721	27.7209	28.1971	27.6649	28.0403	28.0252	28.2619	2.9611e-59	2564000000	67	1	10	10	22.3	51.991	448	Q62376	Snrnp70
P97821	Dipeptidyl peptidase 1;Dipeptidyl peptidase 1 exclusion domain chain;Dipeptidyl peptidase 1 heavy chain;Dipeptidyl peptidase 1 light chain	27.8898	27.2541	27.539	29.0441	29.0767	28.3284	NaN	NaN	NaN	28.0706	27.1584	27.594	1.4894e-44	2539900000	25	1	7	7	22.7	52.376	462	P97821	Ctsc
P63328;P48453	Serine/threonine-protein phosphatase 2B catalytic subunit alpha isoform;Serine/threonine-protein phosphatase 2B catalytic subunit beta isoform	27.6298	26.7128	27.2626	27.2816	27.7831	27.2754	27.434	27.8456	27.5478	27.7048	NaN	27.7658	1.3295e-06	2539200000	11	3	4	4	9	58.643	521	P63328;P48453;P48455	Ppp3ca;Ppp3cb
Q91WK1	SPRY domain-containing protein 4	28.432	27.2372	27.227	27.3674	28.4044	27.7979	28.0803	28.1556	27.2817	28.1337	27.6833	28.646	4.6727e-15	2535300000	16	1	4	4	29	23.275	207	Q91WK1	Spryd4
O89053	Coronin-1A	27.0232	24.465	27.2782	29.7474	29.4403	28.6021	NaN	NaN	25.6006	27.765	27.249	27.2698	9.767e-94	2523200000	39	1	11	11	39.3	50.989	461	O89053	Coro1a
Q62452	UDP-glucuronosyltransferase 1-9	NaN	29.4334	28.7761	27.5198	NaN	27.189	27.8673	NaN	29.7388	NaN	NaN	NaN	6.0873e-231	2515800000	24	1	19	9	52.3	60.007	528	Q62452	Ugt1a9
Q99L88	Beta-1-syntrophin	28.0107	27.9547	27.8573	27.9927	28.0503	27.8872	27.6232	28.1241	27.6808	28.0304	27.6383	27.8861	1.2958e-67	2503100000	30	1	9	9	24.6	58.081	537	Q99L88	Sntb1
Q8VCC1	15-hydroxyprostaglandin dehydrogenase [NAD(+)]	28.4238	27.9664	27.9196	27.6307	27.7974	28.2488	28.1344	28.1461	27.6261	27.3948	NaN	28.0099	2.6273e-48	2498200000	37	1	9	9	54.6	29.18	269	Q8VCC1	Hpgd
Q9QZX7	Serine racemase	27.9739	27.8932	27.9739	27.4023	28.3861	28.3683	27.1684	27.7803	27.1862	27.702	27.4812	27.6583	4.0011e-39	2496500000	39	1	7	7	34.8	36.358	339	Q9QZX7	Srr
P24721	Asialoglycoprotein receptor 2	27.0561	28.0198	28.1167	27.3495	25.9435	27.1152	28.89	27.3917	28.7767	28.4682	27.9971	27.1415	7.6166e-17	2481200000	38	1	6	6	30.6	34.906	301	P24721	Asgr2
Q3UM45	Protein phosphatase 1 regulatory subunit 7	27.9203	28.0322	27.8275	27.7284	27.7617	27.654	27.9997	28.4867	27.3597	27.7851	27.9603	27.6879	3.4175e-125	2480200000	37	1	12	12	41.6	41.291	361	Q3UM45	Ppp1r7
P24547	Inosine-5-monophosphate dehydrogenase 2	27.8564	28.0014	27.7947	28.0998	27.8802	28.2061	27.3881	27.551	27.5399	27.7385	27.8146	27.3675	4.3307e-106	2472800000	32	1	9	9	34	55.814	514	P24547	Impdh2
Q9QWG7	Sulfotransferase family cytosolic 1B member 1	27.8029	27.7509	27.2346	27.4569	27.9545	28.0591	27.8709	28.4026	27.9939	27.6604	28.0849	28.1904	1.7002e-26	2466700000	41	1	8	8	30.8	34.901	299	Q9QWG7	Sult1b1
Q9DBG7	Signal recognition particle receptor subunit alpha	27.7037	27.8354	27.6668	27.2394	27.573	27.851	28.3127	27.4755	28.2325	28.0313	27.8946	28.0103	3.9123e-54	2458400000	54	1	10	10	18.4	69.622	636	Q9DBG7	Srpr
Q8BFS6	Calcineurin-like phosphoesterase domain-containing protein 1	27.9528	27.623	27.6698	28.0043	28.2394	27.4387	27.8525	28.2167	27.4259	28.1805	27.8318	27.7546	2.7302e-40	2445400000	25	1	8	8	32.1	35.247	312	Q8BFS6	Cpped1
Q9ERR7	15 kDa selenoprotein	27.7459	27.8491	28.3966	28.1512	27.6972	27.9172	28.1004	27.7829	26.9636	27.1343	27.6774	28.1558	1.1632e-48	2444500000	23	1	5	5	45.7	17.806	162	Q9ERR7	2015-09-01
Q9CQU0	Thioredoxin domain-containing protein 12	28.0137	28.2305	27.9483	27.7065	28.3138	28.1487	27.0893	27.5305	27.8075	NaN	NaN	28.3244	3.2534e-65	2436600000	25	1	3	3	37.1	19.048	170	Q9CQU0	Txndc12
Q8CHP8	Phosphoglycolate phosphatase	28.4434	28.0009	27.8904	28.2235	28.4749	27.8554	27.5088	27.3076	27.2914	27.1878	27.5058	27.2682	6.6587e-57	2435700000	40	1	6	6	36.1	34.54	321	Q8CHP8	Pgp
Q8BP48	Methionine aminopeptidase 1	27.9825	27.6915	27.7835	27.9933	27.7961	27.9116	27.3483	28.0458	27.917	27.9441	28.0192	27.8999	4.7526e-52	2431100000	24	1	11	11	38.3	43.221	386	Q8BP48	Metap1
Q9EQC1	3 beta-hydroxysteroid dehydrogenase type 7	26.8355	29.3509	28.5631	27.2917	26.5025	27.6626	28.1419	26.7035	27.9901	27.7771	27.3339	NaN	4.3262e-63	2429200000	31	1	7	7	29.8	41.135	369	Q9EQC1	Hsd3b7
Q9DCV4	Regulator of microtubule dynamics protein 1	27.5019	27.4667	27.3679	27.901	27.7362	27.8225	27.9708	28.4737	27.8388	27.88	27.7062	28.4594	3.0187e-37	2420600000	38	1	7	7	25.2	35	305	Q9DCV4	Rmdn1
Q9D7S7	60S ribosomal protein L22-like 1	NaN	NaN	27.7456	27.7864	27.8042	28.4478	28.1086	28.3946	28.0509	28.1684	28.02	28.4295	7.7768e-55	2415400000	13	1	4	3	45.9	14.467	122	Q9D7S7	Rpl22l1
E9Q557	Desmoplakin	27.2968	28.1454	27.9763	27.64	27.8831	27.672	27.3334	27.6536	27.6835	27.5137	28.4696	27.595	5.154e-40	2413800000	26	1	15	15	6.7	332.91	2883	E9Q557	Dsp
P28063	Proteasome subunit beta type-8	28.3041	NaN	NaN	NaN	28.2035	28.0719	27.821	28.0261	27.7029	NaN	27.9375	NaN	1.2863e-50	2413800000	13	1	7	7	43.8	30.26	276	P28063	Psmb8
Q922Y1	UBX domain-containing protein 1	27.9653	27.8134	27.5116	28.0279	27.96	27.8436	27.671	28.0284	26.9385	26.9793	28.0255	27.9452	6.0519e-54	2405300000	31	1	7	7	49.8	33.572	297	Q922Y1	Ubxn1
Q61768	Kinesin-1 heavy chain	27.6186	27.4276	27.5199	27.3009	27.7793	28.0252	28.0395	27.7362	27.8125	28.2281	28.1051	28.0518	1.1995e-92	2404200000	54	3	20	20	29.2	109.55	963	Q61768;P28738;P33175	Kif5b
P15327	Bisphosphoglycerate mutase	27.687	27.6763	28.323	27.7035	27.7041	27.6834	28.163	27.386	28.1091	28.1871	27.2503	27.464	2.7905e-54	2403400000	59	1	9	9	45.9	29.978	259	P15327	Bpgm
Q8R4Y8	Rotatin	28.4523	27.6029	28.6227	26.7694	NaN	25.8064	28.8396	28.3787	28.2939	26.9779	25.9673	NaN	0.0003069	2396300000	20	1	2	2	0.7	248.49	2226	Q8R4Y8	Rttn
P62874	Guanine nucleotide-binding protein G(I)/G(S)/G(T) subunit beta-1	27.4795	27.6851	27.7981	28.0341	27.811	27.9611	27.897	28.0671	27.5996	27.9235	28.054	27.9673	3.8787e-146	2392000000	25	2	10	5	37.1	37.377	340	P62874;Q61011	Gnb1
P70266	6-phosphofructo-2-kinase/fructose-2,6-bisphosphatase 1;6-phosphofructo-2-kinase;Fructose-2,6-bisphosphatase	28.0964	27.8172	28.0471	27.6443	27.8188	28.09	27.7777	27.8677	27.6577	27.4458	27.1576	27.5314	1.5195e-31	2384300000	30	3	12	12	32.3	54.849	471	P70266;Q6DTY7;P70265	Pfkfb1
P46061	Ran GTPase-activating protein 1	27.6873	NaN	28.0171	NaN	28.267	28.2284	27.7706	27.9593	28.2722	27.8369	28.0218	28.2165	5.9406e-41	2378800000	30	1	9	9	23.3	63.53	589	P46061	Rangap1
Q9QYF1	Retinol dehydrogenase 11	27.0794	28.3803	28.5916	26.7121	26.9238	26.7563	28.7232	27.0685	28.7338	28.0175	27.2624	26.2799	4.2684e-46	2372600000	32	1	8	8	33.5	35.147	316	Q9QYF1	Rdh11
Q91W50	Cold shock domain-containing protein E1	27.9455	27.6808	27.8027	27.7154	27.8592	27.7448	27.6229	27.8314	27.6876	27.7674	27.9036	28.1727	1.2816e-104	2366800000	94	1	16	16	26.7	88.79	798	Q91W50	Csde1
P12382	6-phosphofructokinase, liver type	27.7841	27.8789	27.487	27.7799	28.0804	28.2054	28.1742	27.0866	27.5304	28.0868	27.6224	27.5265	4.1391e-65	2366100000	40	2	10	10	19	85.359	780	P12382;Q9WUA3	Pfkl
P60122	RuvB-like 1	27.5872	27.4971	27.5071	27.9316	27.8229	27.8232	27.7715	27.8287	27.6736	27.9808	27.7185	27.9534	9.9169e-29	2360300000	25	1	7	7	24.1	50.213	456	P60122	Ruvbl1
Q9CR00	26S proteasome non-ATPase regulatory subunit 9	27.8211	28.0137	27.9585	27.9869	27.8192	27.7498	27.4727	27.9271	27.5145	27.6525	27.6133	27.8851	3.5936e-47	2348900000	56	1	8	8	44.6	24.72	222	Q9CR00	Psmd9
Q9DBZ5	Eukaryotic translation initiation factor 3 subunit K	27.8005	27.5039	27.631	27.9214	27.7284	28.0274	27.7689	27.9841	27.8508	27.8201	27.8417	27.7887	3.1625e-32	2344200000	33	1	5	5	22.9	25.086	218	Q9DBZ5	Eif3k
Q9CQ92	Mitochondrial fission 1 protein	27.6162	27.8624	28.0275	27.5185	27.881	27.7159	27.5845	27.4071	27.3939	27.8737	28.1992	28.3449	6.2011e-97	2336400000	48	1	5	5	43.4	17.008	152	Q9CQ92	Fis1
P97493	Thioredoxin, mitochondrial	27.6855	NaN	NaN	28.0063	27.4523	NaN	27.9468	28.607	NaN	NaN	NaN	NaN	3.3025e-18	2313600000	19	1	3	3	21.7	18.255	166	P97493	Txn2
Q8K441	ATP-binding cassette sub-family A member 6	26.3678	27.771	27.7922	26.6061	NaN	26.8162	29.1444	26.6016	29.2251	28.373	28.0123	27.128	9.781e-65	2312300000	33	2	11	11	9.7	183.28	1624	Q8K441;Q8K449	Abca6
Q70KF4	Cardiomyopathy-associated protein 5	27.5336	26.5453	27.7869	27.6462	27.6481	27.1543	27.9329	28.1086	NaN	28.2564	NaN	NaN	0.00069801	2305600000	11	1	2	2	0.6	413.04	3739	Q70KF4	Cmya5
O88456	Calpain small subunit 1	27.5243	27.532	27.8146	28.0411	27.7966	27.9191	27.5194	27.9994	27.5189	27.8142	27.18	27.651	2.4678e-78	2304700000	36	2	5	5	33.1	28.463	269	O88456;Q9D7J7	Capns1
P56959	RNA-binding protein FUS	27.5875	27.5336	27.7124	27.8231	27.6686	27.4886	27.5486	28.0625	27.4682	28.1203	27.9225	28.221	3.6769e-30	2300500000	32	1	5	5	11.2	52.673	518	P56959	Fus
Q8BFW7	Lipoma-preferred partner homolog	28.0728	27.9474	27.6587	27.6442	27.5399	27.1842	27.826	27.8068	27.8865	27.8781	28.0272	27.7534	8.9458e-83	2268500000	51	1	10	10	24.3	65.89	613	Q8BFW7	Lpp
Q64726	Zinc-alpha-2-glycoprotein	27.9602	27.6751	28.4736	27.2781	27.5989	27.3213	27.9499	27.9372	27.7157	27.32	NaN	28.2543	7.6217e-30	2260100000	22	1	8	8	41	35.332	307	Q64726	Azgp1
Q9D2V7	Coronin-7	27.2974	27.7462	27.5533	27.9544	27.6963	27.8732	27.3316	27.2406	27.453	27.8872	27.7887	28.1975	1.0407e-40	2259800000	17	1	10	10	20.8	100.81	922	Q9D2V7	Coro7
Q8K0C4	Lanosterol 14-alpha demethylase	27.6706	28.1879	28.7698	26.7197	26.3977	27.1418	28.3105	27.7057	28.3716	27.4495	26.9055	NaN	9.8217e-64	2258900000	35	1	10	10	30.2	56.775	503	Q8K0C4	Cyp51a1
O35465	Peptidyl-prolyl cis-trans isomerase FKBP8	28.1089	27.7202	28.4186	26.4205	26.5186	27.4322	28.1559	26.9695	29.0307	26.621	27.2606	27.1683	6.9209e-53	2256300000	42	1	6	6	23.1	43.528	402	O35465	Fkbp8
P05063	Fructose-bisphosphate aldolase C	27.8365	27.5148	27.885	27.6184	27.7288	27.6526	28.1376	27.6831	27.5272	27.9676	27.4169	28.0559	1.0906e-88	2255100000	29	1	10	8	38.6	39.394	363	P05063	Aldoc
Q91WM2	Cat eye syndrome critical region protein 5 homolog	27.8471	NaN	26.7752	27.9609	27.7496	27.7368	27.4502	28.6266	27.9273	28.1019	27.9367	27.814	1.3102e-60	2251200000	18	1	6	6	21	46.306	419	Q91WM2	Cecr5
O08810	116 kDa U5 small nuclear ribonucleoprotein component	27.6123	27.2103	27.5814	28.2319	27.8647	27.5377	27.8517	27.4402	27.6961	27.9902	27.6849	27.6684	6.488e-63	2238400000	54	1	13	12	19.4	109.36	971	O08810	Eftud2
Q9D404	3-oxoacyl-[acyl-carrier-protein] synthase, mitochondrial	27.3196	27.719	27.4118	28.3107	28.1613	28.2004	27.1468	27.382	27.4113	27.7325	27.4055	27.6876	7.706e-124	2234200000	40	1	7	7	30.5	48.627	459	Q9D404	Oxsm
P04117	Fatty acid-binding protein, adipocyte	28.0204	27.3434	27.6294	28.2701	27.6822	28.0864	27.4614	27.4775	27.9877	27.73	NaN	27.3594	1.1272e-17	2232300000	22	1	6	6	50	14.65	132	P04117	Fabp4
P03921	NADH-ubiquinone oxidoreductase chain 5	27.3068	28.7748	28.9223	26.7096	26.0736	26.3416	28.98	25.9056	28.3087	27.3754	25.6506	NaN	4.4976e-39	2228000000	21	1	4	4	9.4	68.474	607	P03921	Mtnd5
Q9WV98	Mitochondrial import inner membrane translocase subunit Tim9	27.3679	27.551	27.6818	27.5019	27.5284	27.7218	27.5713	28.2595	27.3758	27.9552	28.0196	28.1038	3.3491e-48	2227400000	44	1	4	4	61.8	10.344	89	Q9WV98	Timm9
P63005	Platelet-activating factor acetylhydrolase IB subunit alpha	27.4436	27.1506	27.3534	27.8435	28.2327	27.8521	27.5524	27.7397	27.6958	27.8493	27.6329	27.9151	2.5392e-96	2226500000	32	1	7	7	28.3	46.67	410	P63005	Pafah1b1
P39447	Tight junction protein ZO-1	27.738	27.8306	27.6972	27.3986	27.5541	27.6305	27.4157	28.0224	27.6196	27.7248	27.7967	28.027	2.3983e-98	2224700000	67	1	13	13	14.1	194.74	1745	P39447	Tjp1
P70122	Ribosome maturation protein SBDS	27.8896	27.4246	27.7535	27.086	28.2556	27.6295	27.4854	28.2664	27.391	27.2155	27.7341	27.3726	1.5426e-27	2219600000	23	1	9	9	34	28.78	250	P70122	Sbds
Q8R4H7	N-acetylglutamate synthase, mitochondrial;N-acetylglutamate synthase long form;N-acetylglutamate synthase short form;N-acetylglutamate synthase conserved domain form	28.0391	27.4086	28.0236	27.3116	27.3738	27.8487	28.1825	27.8985	27.5455	27.5514	NaN	27.633	1.9565e-46	2218900000	37	1	9	9	28.8	57.488	527	Q8R4H7	Nags
A2ASS6	Titin	26.6942	27.9921	26.7725	27.1321	27.0291	25.984	27.2291	28.4562	29.436	27.7772	27.1363	27.9667	1.847e-72	2216700000	34	1	25	25	0.9	3906.4	35213	A2ASS6	Ttn
P27546	Microtubule-associated protein 4	27.3343	27.4966	27.6608	27.0051	27.3179	27.3029	28.329	28.0774	28.1794	27.9892	27.7283	27.8353	2.2461e-102	2203500000	64	1	17	17	27.4	117.43	1125	P27546	Map4
Q9D8W7	OCIA domain-containing protein 2	27.8811	28.243	27.7936	NaN	27.2847	27.3639	27.9391	27.4253	28.1631	27.2678	27.5158	26.9725	1.7375e-51	2200000000	32	1	6	6	48.7	16.925	154	Q9D8W7	Ociad2
P56812	Programmed cell death protein 5	27.9895	27.8301	27.3793	27.8714	27.4536	27.3711	27.3367	28.6297	27.1308	27.9992	27.6229	27.3273	1.0731e-19	2200000000	21	1	3	3	28.6	14.275	126	P56812	Pdcd5
P09055	Integrin beta-1	27.3326	28.3625	27.9602	28.2456	NaN	26.9832	27.9767	NaN	28.6254	27.8555	27.6321	27.3416	1.3855e-47	2192800000	22	1	6	6	11.2	88.231	798	P09055	Itgb1
P16254	Signal recognition particle 14 kDa protein;Signal recognition particle 14 kDa protein, N-terminally processed	27.9996	28.296	27.9472	26.9157	27.2737	27.1306	28.046	27.8558	27.7761	NaN	27.2855	27.8968	2.4038e-34	2191600000	19	1	2	2	24.5	12.51	110	P16254	Srp14
Q9EQS3	C-Myc-binding protein	27.9533	27.1417	28.09	28.0061	27.5237	27.8002	NaN	28.179	27.0987	27.3843	27.9681	27.7441	4.802e-38	2191400000	22	1	4	4	47.6	11.97	103	Q9EQS3	Mycbp
Q9D5T0	ATPase family AAA domain-containing protein 1	27.1375	27.9451	27.7192	27.0382	26.9797	27.177	28.241	27.7387	28.1507	28.1462	27.6955	27.7286	1.9673e-106	2186200000	39	1	8	8	29.6	40.744	361	Q9D5T0	Atad1
Q99JY3	GTPase IMAP family member 4	27.8201	27.7133	28.0139	28.1904	27.5978	28.3159	NaN	27.2483	27.3089	27.1469	27.7615	27.4253	7.5152e-39	2180300000	23	1	6	6	42.5	24.554	219	Q99JY3	Gimap4
Q9WTI7	Unconventional myosin-Ic	27.7653	28.1005	27.9989	27.7419	26.552	27.5907	27.8027	27.9268	27.8805	27.7356	27.042	26.6071	1.8055e-34	2171900000	49	1	13	13	17.5	121.94	1063	Q9WTI7	Myo1c
Q924Z4	Ceramide synthase 2	25.8121	28.4401	28.7789	25.4292	24.69	25.8748	28.8526	25.6992	29.4323	27.3375	26.1635	25.2745	2.2556e-74	2171900000	28	1	8	8	24.7	45.024	380	Q924Z4	Cers2
Q9R0P6	Signal peptidase complex catalytic subunit SEC11A	27.4857	27.7258	27.8536	27.5094	26.3304	27.5245	28.4108	27.1888	28.4707	27.4524	27.7345	27.3352	6.5959e-31	2168200000	30	1	4	4	16.2	20.626	179	Q9R0P6	Sec11a
Q62093	Serine/arginine-rich splicing factor 2	27.6756	27.6421	27.7236	27.9108	27.5915	27.7224	27.4913	28.2778	27.2598	27.7977	27.4799	27.8031	6.6553e-78	2161800000	47	1	5	5	21.7	25.476	221	Q62093	Srsf2
Q8BM55	Transmembrane protein 214	26.4141	28.5503	28.6237	NaN	NaN	NaN	28.497	27.6978	29.5962	27.5896	NaN	NaN	3.6635e-74	2160700000	20	1	10	10	21.1	76.429	687	Q8BM55	Tmem214
Q9EQ80	NIF3-like protein 1	27.6234	27.1867	27.4626	27.8498	27.7709	27.8368	27.5088	27.9774	27.6045	27.8406	27.8714	27.9127	2.4823e-54	2156100000	34	1	9	9	34.3	41.745	376	Q9EQ80	Nif3l1
Q8CIN4	Serine/threonine-protein kinase PAK 2;PAK-2p27;PAK-2p34	27.3041	27.4948	27.0496	27.5011	27.5711	27.8897	27.2247	28.0047	27.7758	27.3781	27.7354	27.7734	1.1581e-31	2153400000	27	3	9	9	25.8	57.93	524	Q8CIN4;Q61036;O88643	Pak2
P62627	Dynein light chain roadblock-type 1	28.7581	NaN	NaN	27.6034	28.2107	NaN	NaN	29.8357	NaN	NaN	27.7553	27.019	1.201e-22	2144600000	9	1	4	4	60.4	10.99	96	P62627	Dynlrb1
P45377	Aldose reductase-related protein 2	27.5865	27.7117	27.7668	27.791	28.2199	28.0745	27.2818	27.2848	27.0132	27.3408	27.7698	NaN	5.2897e-15	2139200000	23	2	4	4	19	36.12	316	P45377;P21300	Akr1b8
Q80WJ7	Protein LYRIC	27.8069	27.977	28.2677	26.5322	26.9356	27.3683	28.3683	26.5308	28.2789	27.1822	27.471	27.1148	1.246e-42	2130400000	30	1	6	6	21.9	63.845	579	Q80WJ7	Mtdh
Q61830	Macrophage mannose receptor 1	27.1103	27.8715	28.1175	27.5496	27.0361	27.8819	28.0683	26.6581	27.7562	27.789	27.787	26.9589	1.0326e-82	2121400000	40	1	14	14	14	164.98	1456	Q61830	Mrc1
O70310	Glycylpeptide N-tetradecanoyltransferase 1	28.1673	28.3053	27.2332	28.0207	27.7946	27.0638	28.0133	27.4825	26.81	28.0225	26.4727	26.7062	2.1445e-35	2121200000	35	1	8	8	20.4	56.888	496	O70310	Nmt1
Q9D711	Pirin	28.0635	28.077	27.7779	27.6934	27.843	28.0812	27.0069	27.2068	26.9121	27.2053	26.3896	27.637	7.7879e-34	2117500000	52	1	8	8	43.8	32.066	290	Q9D711	Pir
Q9CQS8	Protein transport protein Sec61 subunit beta	26.7157	28.3351	28.4701	26.1879	25.7034	27.42	28.6872	25.8408	28.4149	28.1091	26.961	26.4583	3.6664e-35	2113100000	20	1	3	3	37.5	9.9583	96	Q9CQS8	Sec61b
P51885	Lumican	27.6919	NaN	27.2944	27.72	28.4388	27.8698	27.4391	NaN	28.4909	NaN	27.7554	27.3674	2.8675e-34	2112800000	25	2	5	5	22.5	38.265	338	P51885;CON__Q05443	Lum
Q9CPX6	Ubiquitin-like-conjugating enzyme ATG3	27.5155	27.8506	27.4523	28.0228	28.0065	27.313	27.6816	NaN	27.664	27.6223	27.985	27.813	1.7111e-16	2111300000	18	1	4	4	17.2	35.796	314	Q9CPX6	Atg3
Q9CQF3	Cleavage and polyadenylation specificity factor subunit 5	28.3984	27.7451	27.9156	26.8449	27.38	27.9566	27.514	27.7653	27.8967	26.2385	27.0385	26.9953	2.4418e-38	2090300000	33	1	5	5	33	26.24	227	Q9CQF3	Nudt21
Q9QYA2	Mitochondrial import receptor subunit TOM40 homolog	27.6628	27.8256	27.6418	27.5107	NaN	27.7636	27.818	27.8287	27.8622	28.0868	27.4351	27.5309	2.2723e-63	2086100000	30	1	7	7	33	37.895	361	Q9QYA2	Tomm40
P39039	Mannose-binding protein A	27.7076	27.5617	27.7589	27.412	28.0226	27.8161	27.5391	27.0664	27.1261	27.9064	27.3137	27.4729	1.6293e-29	2082200000	24	1	5	5	17.2	25.396	239	P39039	Mbl1
P62996	Transformer-2 protein homolog beta	27.4782	27.9342	27.526	27.8039	27.7936	27.2897	27.7048	27.2159	27.1477	27.8823	27.8828	27.8073	5.1651e-37	2076400000	37	1	6	6	27.4	33.665	288	P62996	Tra2b
Q9ET22	Dipeptidyl peptidase 2	27.722	27.7842	27.9946	27.947	27.9268	27.9632	27.079	27.5124	27.0036	27.0338	27.3885	27.0515	1.3519e-47	2075400000	41	1	8	8	21.9	56.253	506	Q9ET22	Dpp7
Q02013	Aquaporin-1	26.7988	28.2867	28.2268	27.5248	26.2471	27.3841	28.0569	26.3399	28.417	27.8774	27.1467	26.9449	4.4867e-60	2070200000	22	1	4	4	26.8	28.793	269	Q02013	Aqp1
P41317	Mannose-binding protein C	27.6822	27.1078	27.7591	27.6072	28.0063	27.802	27.2801	27.672	27.3854	27.4435	26.9792	27.611	4.1559e-40	2046800000	23	1	4	4	19.3	25.957	244	P41317	Mbl2
Q14C51	Pentatricopeptide repeat domain-containing protein 3, mitochondrial	28.2164	28.4398	28.248	27.0137	27.196	27.6328	27.5933	27.1445	27.5327	27.3478	25.4893	25.8806	3.4624e-73	2042200000	34	1	9	9	24.1	77.795	685	Q14C51	Ptcd3
Q9WTM5	RuvB-like 2	27.3927	27.0379	27.1452	27.3286	27.8054	27.6622	27.9877	27.7935	27.1065	28.0684	27.8313	27.7446	1.5605e-39	2041200000	29	1	9	9	25.1	51.112	463	Q9WTM5	Ruvbl2
P46935	E3 ubiquitin-protein ligase NEDD4	27.7384	27.8053	27.9168	27.504	27.1453	27.3535	27.7781	27.6359	27.8046	27.4316	27.5017	27.6043	5.2095e-88	2040700000	54	1	14	14	23.2	102.71	887	P46935	Nedd4
Q4KML4	Costars family protein ABRACL	NaN	NaN	NaN	NaN	NaN	NaN	27.657	27.8954	27.1641	NaN	NaN	NaN	8.3808e-29	2038300000	15	1	2	2	30.9	9.0303	81	Q4KML4	Abracl
P62317	Small nuclear ribonucleoprotein Sm D2	27.5696	27.3789	27.5574	27.328	27.6076	27.4573	27.7062	27.8716	27.5639	27.8017	27.7181	27.8178	3.7413e-39	2036000000	26	1	6	6	55.1	13.527	118	P62317	Snrpd2
Q9JL35	High mobility group nucleosome-binding domain-containing protein 5	27.7865	27.2534	27.7276	27.3096	27.608	27.8153	27.4822	28.2015	27.3928	27.857	NaN	27.7728	1.0601e-40	2029400000	39	1	4	4	14.5	45.343	406	Q9JL35	Hmgn5
Q9JJW0	Peroxisomal membrane protein 4	27.6211	27.5035	27.8798	NaN	26.613	26.9993	28.3604	27.1693	28.8803	27.8088	26.8769	27.0939	8.0866e-25	2025200000	25	1	4	4	17.5	24.196	212	Q9JJW0	Pxmp4
Q9CR67	Transmembrane protein 33	27.3809	27.8872	28.3304	26.7652	27.1687	27.2164	27.9903	27.5095	28.1556	26.8504	27.3353	NaN	2.9516e-23	2023100000	19	1	8	8	30.4	28.031	247	Q9CR67	Tmem33
Q9CYR6	Phosphoacetylglucosamine mutase	27.7285	27.5267	27.5337	27.8775	27.7633	28.343	27.2311	26.8881	27.0285	27.5859	27.2771	26.9508	7.9797e-48	2022000000	21	1	8	8	22.3	59.452	542	Q9CYR6	Pgm3
Q9Z1Q5	Chloride intracellular channel protein 1	27.5693	27.0706	27.6916	27.9579	27.6302	28.1876	NaN	27.4302	26.9513	28.0101	28.0015	27.4209	5.9937e-52	2021300000	30	1	7	7	46.9	27.013	241	Q9Z1Q5	Clic1
P23506	Protein-L-isoaspartate(D-aspartate) O-methyltransferase	27.378	27.8258	27.6102	27.8053	27.1261	27.1764	27.0695	27.9598	NaN	27.5349	28.0363	28.0311	1.2704e-22	2016800000	20	1	6	6	37.4	24.634	227	P23506	Pcmt1
Q8K1R3	Polyribonucleotide nucleotidyltransferase 1, mitochondrial	27.1735	27.1939	27.276	27.5927	27.6976	28.0005	27.6042	27.3806	27.5446	27.4451	27.5268	27.65	3.8565e-48	2008400000	35	1	12	12	18.8	85.682	783	Q8K1R3	Pnpt1
Q8C7H1	Methylmalonic aciduria type A homolog, mitochondrial	27.6347	27.3383	27.7843	27.3734	27.5467	27.7299	27.6118	27.4839	27.5718	27.6826	26.4334	27.952	5.6907e-50	2004100000	25	1	5	5	18.6	45.932	415	Q8C7H1	Mmaa
Q3TWW8		27.3819	27.5369	27.1923	26.9795	28.0063	27.7761	27.5678	27.7079	27.0219	27.4669	28.2227	27.8709	9.2803e-15	2000600000	22	1	6	6	15.3	39.025	339	Q3TWW8	Srsf6
Q8BK08	Transmembrane protein 11, mitochondrial	NaN	NaN	27.2964	NaN	NaN	26.7849	27.8723	NaN	29.0207	27.6945	27.8726	27.8766	2.3001e-21	1997900000	13	1	3	3	17.9	21.311	190	Q8BK08	Tmem11
Q9JM14	5(3)-deoxyribonucleotidase, cytosolic type	27.743	27.4701	27.2384	28.1976	27.901	27.4525	26.8584	27.9434	27.1386	27.2064	27.4744	27.7759	8.9134e-41	1997500000	32	1	5	5	33	23.076	200	Q9JM14	Nt5c
P31001	Desmin	26.8783	NaN	26.1608	27.0953	26.2008	27.8209	26.3898	NaN	28.6693	NaN	30.222	NaN	6.7797e-185	1984800000	24	1	20	15	47.1	53.497	469	P31001	Des
P30681	High mobility group protein B2	26.8941	27.3544	27.1476	28.653	28.0823	27.8801	26.5881	26.9966	27.2968	27.5384	26.9379	27.8011	1.2204e-29	1979500000	17	1	7	6	37.1	24.162	210	P30681	Hmgb2
Q61419	Cytidine monophosphate-N-acetylneuraminic acid hydroxylase	27.7909	27.0734	27.528	27.3016	27.1913	27.2099	27.4728	27.6144	27.5978	27.7539	27.8089	27.7122	7.7202e-35	1979200000	41	1	9	9	21.1	66.935	577	Q61419	Cmah
Q61387	Cytochrome c oxidase subunit 7A-related protein, mitochondrial	25.2834	25.2895	25.1488	NaN	NaN	NaN	28.8283	28.3753	28.8253	28.6988	28.2796	28.7256	2.2053e-36	1969900000	27	1	4	4	55.9	12.399	111	Q61387	Cox7a2l
Q9JLJ4	Elongation of very long chain fatty acids protein 2	26.2037	28.9669	28.7401	26.7017	24.8313	26.0904	28.142	24.8653	28.5525	27.2331	26.4439	25.7702	1.5105e-101	1968700000	26	1	3	3	13	34.207	292	Q9JLJ4	Elovl2
Q9CRD2	ER membrane protein complex subunit 2	27.5681	27.6892	27.2841	27.1884	27.7297	27.7777	27.4322	27.4719	27.3714	27.2464	27.6889	27.5882	7.1762e-58	1966200000	45	1	9	9	43.1	34.934	297	Q9CRD2	Emc2
P61957	Small ubiquitin-related modifier 2	27.4094	27.4679	27.071	27.6098	27.9324	27.9757	27.6448	26.9597	26.9538	27.4368	28.1705	27.5999	1.3787e-10	1965300000	23	1	3	3	27.4	10.871	95	P61957	Sumo2
Q9R013	Cathepsin F	28.2049	27.374	27.8011	27.832	27.4946	NaN	27.6507	28.4416	27.269	27.3789	NaN	NaN	1.1529e-14	1964300000	11	1	4	4	12.6	51.66	462	Q9R013	Ctsf
Q9CQC6	Basic leucine zipper and W2 domain-containing protein 1	28.1505	27.8401	28.1141	27.5965	27.1523	27.453	27.0119	26.9006	27.3232	27.3371	26.8407	26.9828	1.9071e-37	1960200000	52	1	7	7	25.3	48.043	419	Q9CQC6	Bzw1
Q9ESX5	H/ACA ribonucleoprotein complex subunit 4	27.454	27.7155	27.9456	27.5502	27.3588	27.6204	27.7667	27.3286	27.3676	27.2376	27.1506	27.2791	2.4203e-32	1954500000	25	1	6	6	16.5	57.401	509	Q9ESX5	Dkc1
Q80SW1;Q68FL4	Putative adenosylhomocysteinase 2;Putative adenosylhomocysteinase 3	27.5489	27.4194	27.4888	27.5083	27.2198	27.8413	27.4231	27.5879	27.4085	27.4398	27.7206	27.4023	1.3838e-64	1953700000	35	2	7	7	16.8	58.951	530	Q80SW1;Q68FL4	Ahcyl1;Ahcyl2
Q9JK81	UPF0160 protein MYG1, mitochondrial	27.4099	27.7498	27.2852	27.683	27.5516	27.5395	27.4409	27.7128	27.2597	27.4297	27.5704	27.8342	7.3063e-43	1948900000	26	1	11	11	41.6	42.722	380	Q9JK81	Myg1
Q78ZA7	Nucleosome assembly protein 1-like 4	27.942	27.0095	27.5628	28.2098	27.6236	27.9596	26.9865	26.5614	27.0066	27.571	26.8956	27.7229	2.4492e-53	1945100000	29	1	9	9	42.9	42.679	375	Q78ZA7	Nap1l4
P53811	Phosphatidylinositol transfer protein beta isoform	27.5259	27.5559	27.4406	27.3024	27.4259	27.3012	27.6594	27.3267	27.3253	27.4223	27.5395	27.8468	9.3274e-44	1944600000	32	1	10	10	37.6	31.487	271	P53811	Pitpnb
Q9ERF3	WD repeat-containing protein 61	28.2112	27.0732	27.0956	28.0977	28.2053	27.7264	25.8149	27.2406	27.3408	26.9949	26.923	27.5574	1.8478e-24	1943600000	28	1	3	3	14.4	33.772	305	Q9ERF3	Wdr61
Q9R099	Transducin beta-like protein 2	27.9686	27.7494	27.7164	26.7411	26.6382	27.2219	28.1505	27.4779	27.8767	27.8886	26.9878	26.5491	3.7967e-52	1935900000	16	1	6	6	16.7	49.583	442	Q9R099	Tbl2
P20065	Thymosin beta-4;Hematopoietic system regulatory peptide	26.2262	27.6835	27.5939	28.0318	27.9301	27.7036	27.2856	26.8763	27.4433	28.1387	27.8238	26.3764	3.7253e-50	1931600000	55	1	4	4	40	5.6794	50	P20065	Tmsb4x
Q9DCP2	Sodium-coupled neutral amino acid transporter 3	26.3484	28.1557	28.2805	27.1995	26.0905	27.7245	28.198	25.9058	28.0865	27.4665	26.5852	26.3008	1.254e-43	1929600000	26	1	5	5	15	55.591	505	Q9DCP2	Slc38a3
Q8R2K1	Fucose mutarotase	28.0645	27.3234	27.5031	27.7122	27.8723	27.3694	26.1694	27.3032	26.8169	26.5052	26.3953	27.8549	2.1055e-27	1905600000	38	1	3	3	33.3	16.805	153	Q8R2K1	Fuom
Q9DBC7	cAMP-dependent protein kinase type I-alpha regulatory subunit;cAMP-dependent protein kinase type I-alpha regulatory subunit, N-terminally processed	27.3155	27.0457	27.3253	27.3375	27.4009	27.6794	27.3449	27.6608	27.5831	27.5948	27.6857	27.7829	8.2237e-37	1902600000	39	1	7	7	26.5	43.185	381	Q9DBC7	Prkar1a
Q61490	CD166 antigen	26.7452	27.6187	27.5682	27.3077	27.0891	27.2749	28.1665	26.9815	28.0774	27.3774	27.8434	27.2465	4.1719e-27	1898400000	22	1	8	8	20.9	65.091	583	Q61490	Alcam
Q9WVQ5	Methylthioribulose-1-phosphate dehydratase	27.3283	27.3702	27.4709	NaN	27.0814	27.6142	27.8787	27.5218	27.3607	27.8638	27.9868	27.4403	1.1678e-32	1898400000	16	1	8	8	49.8	26.949	241	Q9WVQ5	Apip
Q8BGS1	Band 4.1-like protein 5	27.6188	27.0515	27.6877	28.1984	NaN	25.6748	27.3413	28.0538	NaN	26.8181	NaN	26.4415	1.1602e-23	1897200000	14	1	6	6	16.3	81.635	731	Q8BGS1	Epb41l5
Q7TNC4	Putative RNA-binding protein Luc7-like 2	27.233	27.3471	27.3424	27.5233	27.7168	27.6469	27.4904	27.7104	27.3056	27.7117	27.5335	27.6423	4.7585e-31	1890800000	47	1	7	7	20.7	46.582	392	Q7TNC4	Luc7l2
Q9D6K5	Synaptojanin-2-binding protein	27.4713	27.8347	27.8323	26.9759	27.0542	27.4734	27.6579	27.1218	27.5753	27.5919	27.3447	27.2546	3.0486e-15	1884900000	16	1	3	3	25.5	15.815	145	Q9D6K5	Synj2bp
Q61545	RNA-binding protein EWS	27.7523	27.4028	27.6087	27.2419	27.1197	27.651	27.4561	27.7305	27.2791	27.5074	26.5497	27.5889	1.3083e-75	1870800000	25	1	4	4	10.8	68.461	655	Q61545	Ewsr1
Q9D7X3	Dual specificity protein phosphatase 3	27.6697	NaN	27.2995	27.4142	27.7303	27.0447	26.7465	28.5483	27.6457	27.185	27.5983	27.3359	5.914e-31	1864000000	17	1	4	4	32.4	20.472	185	Q9D7X3	Dusp3
Q80VP1	Epsin-1	27.4285	27.1604	27.3388	26.7405	27.5652	27.6128	27.5152	28.2613	27.1276	27.257	27.3621	27.8771	3.3081e-44	1859700000	37	2	7	7	19.8	60.211	575	Q80VP1;Q91W69	Epn1
Q8R0J8	Probable gluconokinase	27.3426	27.221	27.8839	28.3177	27.23	27.2297	27.2426	27.2692	27.2884	27.5183	NaN	27.3553	3.2298e-33	1859100000	24	1	5	5	41.3	19.981	184	Q8R0J8	Idnk
Q8BGS2	BolA-like protein 2	26.909	27.5304	27.5436	27.5385	27.4139	27.5399	27.1285	27.9052	27.2374	27.5039	27.7774	27.6913	9.6289e-40	1854700000	21	1	4	4	65.1	10.214	86	Q8BGS2	Bola2
P61750	ADP-ribosylation factor 4	26.8192	27.461	27.6227	27.3299	27.3503	27.7335	27.6751	26.7982	27.3754	27.541	27.8225	26.9606	1.3564e-146	1853300000	20	1	8	5	62.2	20.396	180	P61750	Arf4
Q5U458	DnaJ homolog subfamily C member 11	27.1039	27.9426	28.0829	NaN	NaN	26.9857	28.0995	27.2558	28.15	27.6796	27.2889	27.4489	1.4672e-46	1849200000	20	1	7	7	19.5	63.232	559	Q5U458	Dnajc11
P97822	Acidic leucine-rich nuclear phosphoprotein 32 family member E	27.6824	NaN	NaN	26.804	27.8229	NaN	NaN	26.9445	NaN	NaN	28.945	NaN	7.811e-09	1841600000	6	1	2	2	6.5	29.622	260	P97822	Anp32e
Q9EPL8	Importin-7	28.0373	NaN	27.4571	28.0781	27.4853	27.5114	27.4445	27.4529	27.0617	27.6531	27.7889	NaN	5.7604e-45	1839200000	28	1	9	9	14.4	119.49	1038	Q9EPL8	Ipo7
Q07456	Protein AMBP;Alpha-1-microglobulin;Inter-alpha-trypsin inhibitor light chain;Trypstatin	27.3648	27.0425	27.4428	27.7782	27.8223	27.3757	27.1893	27.4451	27.0924	28.0752	27.6226	27.4038	6.3072e-50	1835800000	57	2	7	7	22.6	39.029	349	Q07456;CON__P00978	Ambp
P61202	COP9 signalosome complex subunit 2	27.2658	27.2385	28.0258	27.2918	27.7665	27.815	27.339	27.4147	27.121	25.9513	26.8985	27.7099	1.6109e-62	1832700000	43	1	9	9	31.4	51.596	443	P61202	Cops2
Q6P1B1	Xaa-Pro aminopeptidase 1	27.2905	27.2144	27.2622	27.117	27.6218	27.3968	27.6634	27.5023	27.6202	27.9519	27.0797	27.3606	1.8057e-28	1823400000	31	2	8	8	15.9	69.59	623	Q6P1B1;E9Q286	Xpnpep1
P15116	Cadherin-2	26.7562	28.041	27.7208	26.673	NaN	27.2493	27.8677	27.2029	28.0665	27.6017	27.7953	27.5688	1.1895e-80	1820300000	23	1	6	6	13	99.795	906	P15116	Cdh2
P01901	H-2 class I histocompatibility antigen, K-B alpha chain	27.8396	28.5225	28.5308	27.9753	27.2999	28.1039	NaN	NaN	NaN	NaN	NaN	NaN	1.7026e-111	1806800000	36	4	12	6	47.7	41.301	369	P01901;P14429;P14431;P01902	H2-K1
Q8C2Q3	RNA-binding protein 14	27.4056	27.301	27.5693	27.4629	27.4988	27.0279	27.2636	27.8397	27.1861	27.3307	27.5132	27.5909	1.7739e-72	1803700000	53	1	12	12	26.6	69.448	669	Q8C2Q3	Rbm14
Q9JLB0	MAGUK p55 subfamily member 6	27.418	27.1068	27.1114	27.1272	27.3613	27.4758	27.5699	27.7497	26.8991	27.4836	27.7227	27.8923	3.4727e-23	1802500000	19	2	9	9	19.5	62.63	553	Q9JLB0;Q9WV34	Mpp6
Q6P4T2	U5 small nuclear ribonucleoprotein 200 kDa helicase	27.4758	27.8209	27.7771	27.2498	27.4429	27.877	27.4094	NaN	27.2149	27.3096	27.4388	NaN	4.5094e-35	1792300000	18	1	10	10	6.6	244.54	2136	Q6P4T2	Snrnp200
P54823	Probable ATP-dependent RNA helicase DDX6	27.2792	27.3344	27.5654	27.2069	28.2085	27.0588	27.32	NaN	27.1973	27.435	27.3948	27.4631	1.5819e-22	1787900000	16	1	6	6	17.4	54.191	483	P54823	Ddx6
O70570	Polymeric immunoglobulin receptor;Secretory component	26.8523	27.1727	27.2775	26.79	27.4254	26.884	28.0469	27.6826	27.2811	28.2006	27.2932	27.5256	3.2319e-54	1786400000	28	1	7	7	15.4	84.998	771	O70570	Pigr
P50518	V-type proton ATPase subunit E 1	NaN	27.0782	27.4047	27.8771	27.7379	27.4875	27.1252	27.6055	27.1444	26.8735	27.4446	27.2443	5.9365e-30	1766000000	20	2	5	5	24.8	26.157	226	P50518;Q9D593	Atp6v1e1
O08638	Myosin-11	NaN	27.2191	25.7559	25.7494	25.3116	25.0687	27.4289	NaN	27.3601	25.8515	30.6336	NaN	0	1764700000	35	1	38	28	26	227.03	1972	O08638	Myh11
Q3TDN2	FAS-associated factor 2	27.4043	27.3038	27.7032	27.6756	26.6227	27.2122	27.8838	25.9708	27.8283	27.8706	26.8119	26.5696	7.7779e-60	1764600000	31	1	7	7	25.8	52.471	445	Q3TDN2	Faf2
Q99JB8	Protein kinase C and casein kinase II substrate protein 3	27.6594	27.1763	27.8959	NaN	26.8517	27.3171	26.9549	27.3003	26.8271	NaN	27.4659	27.7638	1.0914e-26	1764300000	18	1	6	6	21.9	48.584	424	Q99JB8	Pacsin3
P43276	Histone H1.5	27.9603	28.3973	28.3453	26.9946	NaN	NaN	28.1849	26.9673	27.8324	26.7218	26.6566	NaN	4.435e-35	1745000000	19	1	7	7	24.2	22.576	223	P43276	Hist1h1b
Q62095	ATP-dependent RNA helicase DDX3Y	27.2095	26.9487	26.9206	27.2987	27.5864	27.1924	NaN	27.16	26.9292	27.2928	27.3417	27.4858	7.6217e-208	1743800000	33	2	26	4	42.1	73.427	658	Q62095;Q61496	Ddx3y
Q04857	Collagen alpha-1(VI) chain	27.6294	28.0633	28.5836	27.2124	27.2309	27.5674	27.2384	NaN	27.9163	26.956	NaN	NaN	2.7125e-21	1739700000	17	1	8	8	11.5	108.49	1025	Q04857	Col6a1
Q9D880	Mitochondrial import inner membrane translocase subunit TIM50	27.7425	27.4479	27.6127	26.7441	26.862	27.394	27.5713	27.1803	27.3476	27.9131	26.8774	26.7756	1.0667e-27	1734100000	34	1	6	6	21.8	39.776	353	Q9D880	Timm50
Q9CQI3	Glia maturation factor beta	27.4273	NaN	27.7637	27.3087	NaN	27.5933	27.529	27.328	NaN	27.2969	27.4536	27.5079	2.8328e-46	1732200000	20	2	4	4	40.8	16.723	142	Q9CQI3;Q9ERL7	Gmfb
P01868;P01869	Ig gamma-1 chain C region secreted form;Ig gamma-1 chain C region, membrane-bound form	28.1414	26.6393	29.1025	27.8228	27.2082	27.3147	26.5384	NaN	NaN	26.4857	26.1952	26.3189	3.2401e-56	1701800000	20	2	5	5	21.3	35.704	324	P01868;P01869	Ighg1
Q8BFZ9	Erlin-2	26.9437	27.0594	27.2601	27.4586	27.3534	27.3532	27.4462	27.172	27.3295	27.207	27.384	27.3577	6.6836e-24	1695500000	14	2	8	8	27.1	37.872	340	Q8BFZ9;Q91X78	Erlin2
Q62348	Translin	27.7146	27.4622	27.4668	27.0764	NaN	27.3255	27.5308	27.1583	27.7234	27.4506	27.5576	NaN	6.6651e-41	1695400000	11	1	7	7	42.5	26.201	228	Q62348	Tsn
Q9CXW2	28S ribosomal protein S22, mitochondrial	27.223	27.211	27.6492	27.4891	27.2612	27.6988	26.9786	27.7739	26.8521	27.074	26.2833	27.2405	9.4932e-34	1684500000	28	1	9	9	31.8	41.192	359	Q9CXW2	Mrps22
P56654	Cytochrome P450 2C37	27.8741	28.5282	28.467	NaN	NaN	27.1237	27.9174	NaN	28.295	NaN	NaN	NaN	1.3785e-162	1683600000	20	1	20	5	52.2	55.606	490	P56654	Cyp2c37
P11438	Lysosome-associated membrane glycoprotein 1	27.2071	27.1369	27.3076	27.1497	27.0077	27.4757	27.5619	26.9661	27.1158	28.1787	27.0183	27.0346	1.187e-12	1678000000	18	1	3	3	8.4	43.865	406	P11438	Lamp1
Q61102	ATP-binding cassette sub-family B member 7, mitochondrial	26.9566	27.8324	27.8619	26.8784	26.4159	26.9017	27.9787	26.4729	27.8938	27.5611	26.984	26.0436	2.6341e-62	1674900000	37	1	8	8	14.4	82.58	752	Q61102	Abcb7
Q64012	RNA-binding protein Raly	27.7928	26.702	26.7321	27.0854	27.2787	26.9821	27.2069	27.0819	27.5056	28.0802	27.5269	27.3932	7.5171e-45	1674500000	20	1	8	8	34.6	33.188	312	Q64012	Raly
A2AKK5;Q8BGG9	Acyl-coenzyme A amino acid N-acyltransferase 1;Acyl-coenzyme A amino acid N-acyltransferase 2	27.1174	27.4951	27.6643	26.8635	27.2613	27.0399	27.3122	27.3045	27.5379	27.3447	27.6299	27.0824	7.6923e-36	1671300000	16	2	6	6	21.9	46.07	416	A2AKK5;Q8BGG9	Acnat1;Acnat2
Q6ZQI3	Malectin	26.8935	28.1601	28.606	25.9081	NaN	26.7236	27.8922	NaN	28.302	27.0847	26.5256	25.1019	9.9271e-57	1663900000	35	1	7	7	35.1	32.342	291	Q6ZQI3	Mlec
P35762	CD81 antigen	27.6807	28.0664	28.7616	NaN	NaN	27.4029	NaN	NaN	28.2299	27.6566	NaN	NaN	2.0262e-49	1658300000	12	1	3	3	27.5	25.814	236	P35762	Cd81
O88952	Protein lin-7 homolog C	27.1483	27.0069	26.7912	27.1214	27.1101	27.0997	27.3423	27.5376	27.3096	27.378	27.547	27.5856	9.8414e-41	1655200000	33	2	6	6	37.6	21.834	197	O88952;O88951	Lin7c
P61022	Calcineurin B homologous protein 1	27.1437	27.3301	27.0105	27.303	26.9727	26.6687	26.9133	27.995	27.3788	28.3929	26.9282	26.7798	1.2685e-26	1652200000	15	1	9	9	62.6	22.432	195	P61022	Chp1
Q9CZ04	COP9 signalosome complex subunit 7a	27.4927	27.4279	26.9648	26.918	27.6897	27.4257	27.145	27.7377	27.2189	26.9862	26.7838	27.164	1.055e-120	1649800000	33	1	6	6	34.5	30.224	275	Q9CZ04	Cops7a
P28659	CUGBP Elav-like family member 1	27.8575	27.0183	27.0788	26.8264	27.1126	27.9666	26.9525	26.1953	27.3693	26.3842	27.3179	27.754	1.1449e-34	1644500000	27	2	9	9	27	52.107	486	P28659;Q9Z0H4	Celf1
Q9Z0J0	Epididymal secretory protein E1	27.0139	27.0585	27.3093	27.6183	27.2258	27.4388	26.9232	27.3331	26.9945	27.2038	27.7967	27.1623	2.3788e-36	1635000000	23	1	5	5	44.3	16.442	149	Q9Z0J0	Npc2
Q3B7Z2	Oxysterol-binding protein 1	27.2852	27.2239	27.5227	27.0706	27.4568	27.6169	27.3117	27.0921	27.3376	27.6219	26.7388	27.2487	2.0683e-37	1629800000	35	2	5	5	8.7	88.796	805	Q3B7Z2;Q5QNQ6	Osbp
Q8VCI5	Peroxisomal biogenesis factor 19	26.8891	27.3869	27.2007	27.3096	27.2666	27.3732	26.6773	27.459	26.7035	27.2896	27.2789	27.7255	1.1949e-64	1621100000	36	1	9	9	39.1	32.733	299	Q8VCI5	Pex19
Q501J6	Probable ATP-dependent RNA helicase DDX17	27.3239	27.1145	27.3163	27.0563	27.4478	26.9426	27.5293	27.424	27.0968	27.1564	27.2444	27.5281	5.9304e-88	1617900000	36	1	17	8	29.1	72.399	650	Q501J6	Ddx17
Q8BH35	Complement component C8 beta chain	27.3261	27.1469	27.1593	27.3837	27.0557	26.5354	27.7486	NaN	27.8403	27.5514	27.4072	26.9139	1.1226e-27	1610700000	18	1	7	7	19	66.229	589	Q8BH35	C8b
Q6AW69	Cingulin-like protein 1	27.3647	NaN	27.9772	27.6786	28.0764	NaN	NaN	NaN	NaN	28.1351	NaN	NaN	2.4042e-05	1606600000	6	1	3	3	2	148.23	1298	Q6AW69	Cgnl1
Q9DAW9	Calponin-3	27.581	27.3763	27.8303	27.1719	27.1973	26.5577	27.5763	27.1312	26.9872	27.0534	26.8509	27.0423	3.2083e-62	1603200000	25	2	9	9	46.4	36.428	330	Q9DAW9;Q08093	Cnn3
Q80VJ2	Steroid receptor RNA activator 1	27.8505	NaN	27.6423	27.0859	27.0566	27.3244	27.7732	27.4709	NaN	27.5851	27.6404	27.3736	2.0744e-34	1600100000	19	1	3	3	24.6	25.557	232	Q80VJ2	Sra1
Q8VDQ8	NAD-dependent protein deacetylase sirtuin-2	27.6781	26.5818	27.2252	26.4872	26.9935	27.5866	27.3758	27.4334	NaN	NaN	26.7083	27.8506	2.6101e-93	1600000000	20	1	7	7	32.4	43.256	389	Q8VDQ8	Sirt2
Q8BMS4	Hexaprenyldihydroxybenzoate methyltransferase, mitochondrial	26.864	27.0065	26.9593	27.1195	27.1719	27.0275	27.081	27.6033	27.3003	27.5213	27.6587	27.486	8.9185e-104	1595900000	42	1	6	6	23	40.956	370	Q8BMS4	Coq3
Q9Z2G6	Protein sel-1 homolog 1	27.1711	26.9971	27.9995	26.6897	26.4992	26.9515	27.8455	26.8246	27.3268	28.4342	NaN	26.2659	3.506e-60	1590100000	17	1	5	5	12.2	88.339	790	Q9Z2G6	Sel1l
Q9CQ01	Ribonuclease T2	27.4221	27.1766	27.0524	27.1954	27.3532	27.7725	26.8397	26.964	26.6547	27.2721	27.1811	27.3394	1.2592e-37	1585200000	32	1	5	5	19.7	29.608	259	Q9CQ01	Rnaset2
Q9ESB3	Histidine-rich glycoprotein	27.3057	26.8578	27.5479	27.433	27.5107	26.741	27.1807	26.8792	27.615	27.1821	27.2669	27.0317	4.7798e-34	1583800000	30	1	6	6	18.3	59.162	525	Q9ESB3	Hrg
Q9WU84	Copper chaperone for superoxide dismutase	27.5973	27.3528	27.0373	27.5685	27.5565	27.405	26.5059	NaN	26.636	NaN	28.335	26.9642	3.8737e-49	1579400000	17	1	7	7	56.6	28.911	274	Q9WU84	Ccs
P62077	Mitochondrial import inner membrane translocase subunit Tim8 B	27.0445	26.9772	26.5623	27.0073	27.1037	27.1071	27.2229	27.9217	27.1038	27.3071	27.6992	27.4982	3.0826e-17	1575500000	22	1	4	4	50.6	9.2864	83	P62077	Timm8b
Q91YP2	Neurolysin, mitochondrial	26.8154	27.2404	26.9023	27.3499	26.5025	27.5085	27.1131	27.7913	26.7462	27.2152	26.986	27.3679	8.2559e-13	1567600000	17	1	6	6	13.2	80.428	704	Q91YP2	Nln
Q9WVA3	Mitotic checkpoint protein BUB3	27.2165	27.1696	27.2565	27.1166	27.2209	27.3529	27.3068	27.2276	26.8315	27.3198	26.987	27.4626	1.3003e-25	1562600000	39	1	4	4	16.3	36.954	326	Q9WVA3	Bub3
P36536	GTP-binding protein SAR1a	28.1689	28.3796	27.0137	27.5485	25.7256	26.7877	26.2769	27.0812	26.9228	26.6109	27.0112	26.5972	1.5036e-33	1561400000	26	1	6	4	54	22.371	198	P36536	Sar1a
Q64464	Cytochrome P450 3A13	26.9729	28.7649	29.2787	27.0217	NaN	26.9514	26.2625	NaN	25.812	NaN	NaN	NaN	1.4513e-57	1547200000	20	1	12	12	26.8	57.492	503	Q64464	Cyp3a13
Q80WW9	DDRGK domain-containing protein 1	26.4617	28.2015	28.1215	26.7429	NaN	27.6672	28.3282	NaN	27.0742	26.9483	26.4474	26.0796	3.0765e-113	1547200000	34	1	7	7	42.2	35.977	315	Q80WW9	Ddrgk1
O08715	A-kinase anchor protein 1, mitochondrial	26.8772	27.6223	27.5445	27.0812	26.9652	27.0225	27.9028	26.7378	27.0569	27.2845	NaN	NaN	3.1072e-31	1546900000	21	1	6	6	15.5	92.194	857	O08715	Akap1
Q91XC8	Death-associated protein 1	26.216	27.2009	26.6505	26.9497	26.9071	27.1543	26.9014	27.6245	26.7542	28.0106	27.4458	27.0019	7.7636e-28	1545200000	32	1	2	2	47.1	11.154	102	Q91XC8	Dap
Q61249	Immunoglobulin-binding protein 1	27.0273	27.1087	26.8923	26.955	26.9769	27.4737	27.2088	26.9915	27.3877	26.9326	27.6057	27.3103	5.9906e-34	1540800000	25	2	6	6	23.8	38.97	340	Q61249;Q9QZ29	Igbp1
Q61655	ATP-dependent RNA helicase DDX19A	27.2939	26.9634	26.7246	27.1645	27.5407	26.9817	27.5965	27.4609	27.2669	27.3046	NaN	27.7127	5.7459e-51	1532800000	22	1	9	9	28	53.932	478	Q61655	Ddx19a
Q811D0	Disks large homolog 1	27.1832	26.5508	26.8855	26.7305	27.0351	27.1149	27.1487	27.601	27.3565	27.2103	27.2383	27.8078	1.3812e-76	1531400000	26	1	7	7	11.6	100.12	905	Q811D0	Dlg1
Q9Z2G9	Oxidoreductase HTATIP2	27.425	27.1809	27.2274	27.8752	27.4817	27.2636	26.8841	27.182	26.7709	26.6271	26.7506	NaN	1.0194e-20	1531200000	16	1	6	6	34.3	26.87	242	Q9Z2G9	Htatip2
Q6PA06	Atlastin-2	27.1434	28.2315	27.982	NaN	26.4688	NaN	28.0328	27.151	27.4966	27.4565	26.9542	NaN	1.0039e-86	1531100000	20	1	9	9	22.3	66.223	583	Q6PA06	Atl2
P62137	Serine/threonine-protein phosphatase PP1-alpha catalytic subunit	26.7296	26.7158	27.1576	26.7308	28.0925	27.6828	27.0065	27.9569	26.9749	NaN	NaN	26.8897	1.3989e-113	1530400000	15	1	13	5	47.9	37.54	330	P62137	Ppp1ca
P70398	Probable ubiquitin carboxyl-terminal hydrolase FAF-X	27.0658	27.4985	27.3983	26.8489	27.1223	27.1371	27.6455	26.6026	27.5994	27.3065	26.5464	26.4616	1.8363e-48	1528900000	42	1	11	11	6.6	290.71	2559	P70398	Usp9x
Q8BSY0	Aspartyl/asparaginyl beta-hydroxylase	27.154	27.0687	27.4259	NaN	26.8662	27.0932	27.484	27.3325	27.3988	27.3569	27.2766	NaN	8.3341e-41	1525700000	14	1	9	9	16.6	83.041	741	Q8BSY0	Asph
P40336	Vacuolar protein sorting-associated protein 26A	27.0257	26.5682	27.2172	27.0258	26.901	27.2483	27.3803	27.1934	27.2804	27.2063	26.9633	27.563	1.2289e-26	1521900000	14	1	4	4	18.3	38.113	327	P40336	Vps26a
Q9CWZ3	RNA-binding protein 8A	27.109	26.8609	26.7914	27.0104	27.3878	27.3001	27.1909	27.3858	27.2117	27.1888	26.7802	27.1326	2.8674e-90	1517000000	29	1	4	4	37.4	19.888	174	Q9CWZ3	Rbm8a
P06797	Cathepsin L1;Cathepsin L1 heavy chain;Cathepsin L1 light chain	27.217	27.382	NaN	27.5141	27.3389	27.4453	26.4083	27.6366	26.8293	27.3319	27.5708	27.274	8.0193e-39	1515700000	18	1	4	4	24.9	37.547	334	P06797	Ctsl1
P01837	Ig kappa chain C region	27.5538	26.9394	27.752	27.0758	27.1348	26.7905	27.2184	26.7762	26.6621	27.022	27.2033	27.2684	8.0848e-41	1514800000	34	1	3	3	57.5	11.778	106	P01837
Q62418	Drebrin-like protein	27.3185	27.1644	26.9612	26.9925	27.2541	26.8288	27.1785	27.2813	26.9446	27.3567	27.7976	27.2445	2.526e-83	1497900000	44	1	10	10	26.1	48.699	436	Q62418	Dbnl
Q9EQI8	39S ribosomal protein L46, mitochondrial	27.7505	27.1433	27.0964	27.0742	27.0476	27.1151	26.9158	26.9522	26.8312	27.0903	26.9106	26.4384	2.0845e-46	1497400000	30	1	5	5	24	32.131	283	Q9EQI8	Mrpl46
Q3THS6	S-adenosylmethionine synthase isoform type-2	27.0487	27.0151	27.0167	27.4325	27.2586	27.155	26.8728	27.4149	27.0722	27.2	27.181	27.0144	9.9906e-85	1494700000	23	1	9	6	25.8	43.688	395	Q3THS6	Mat2a
P36993	Protein phosphatase 1B	27.0071	26.8714	27.2596	26.6808	27.2172	27.1746	27.2852	26.7833	27.2376	26.96	27.1428	27.027	2.8487e-56	1484600000	17	1	6	4	19.2	42.795	390	P36993	Ppm1b
Q6ZQ58	La-related protein 1	27.3798	27.1431	27.0933	26.7935	27.0498	27.2446	27.0936	27.1375	26.6003	26.9909	27.2384	27.2964	7.64e-57	1482900000	45	1	11	11	17.9	121.12	1072	Q6ZQ58	Larp1
Q62448	Eukaryotic translation initiation factor 4 gamma 2	27.263	27.371	27.3523	26.7807	27.2713	27.1556	26.9496	26.4345	27.0638	26.9183	26.9681	26.5279	8.3926e-29	1469200000	36	1	13	13	15.9	102.1	906	Q62448	Eif4g2
Q76LS9	Protein FAM63A	27.0548	26.5918	27.385	27.2384	27.026	27.339	27.3359	26.8583	27.1235	27.1455	26.7046	26.7111	4.55e-67	1465500000	22	1	5	5	19.9	51.225	468	Q76LS9	Fam63a
Q9CQU3	Protein RER1	26.2527	27.7831	27.8023	26.738	25.6515	27.0351	27.7524	26.1256	27.7413	27.5516	NaN	26.183	5.3659e-35	1456600000	20	1	3	3	20.4	22.988	196	Q9CQU3	Rer1
Q62318	Transcription intermediary factor 1-beta	27.111	27.047	27.3418	27.9648	27.076	27.0687	26.8941	27.0342	NaN	NaN	27.3044	27.6824	8.2063e-73	1453400000	21	1	6	6	13.1	88.846	834	Q62318	Trim28
Q66GT5	Phosphatidylglycerophosphatase and protein-tyrosine phosphatase 1	27.2179	25.6139	28.0283	26.8258	27.6777	27.1575	26.9494	27.0905	27.3342	27.3207	25.7549	25.3273	2.8861e-11	1452500000	21	1	2	2	14	21.942	193	Q66GT5	Ptpmt1
P61087	Ubiquitin-conjugating enzyme E2 K	27.3572	26.6557	27.5277	NaN	27.181	27.0637	27.1008	27.4706	27.1237	27.0032	NaN	NaN	9.8089e-26	1450300000	17	1	5	5	46	22.406	200	P61087	Ube2k
Q921M3	Splicing factor 3B subunit 3	26.8646	26.8404	26.7453	NaN	NaN	27.6887	27.2744	NaN	27.2026	26.9669	NaN	NaN	9.3638e-14	1446000000	10	1	6	6	8.3	135.55	1217	Q921M3	Sf3b3
Q9CQW2;Q8VEH3	ADP-ribosylation factor-like protein 8B;ADP-ribosylation factor-like protein 8A	26.7288	26.7868	26.8654	NaN	26.7902	27.6664	27.6055	26.5404	27.6019	27.4404	NaN	27.0179	1.3235e-21	1444500000	15	2	3	3	19.4	21.539	186	Q9CQW2;Q8VEH3	Arl8b;Arl8a
Q8VH51	RNA-binding protein 39	27.3	NaN	26.7696	27.619	27.0257	26.711	27.3885	27.3438	NaN	26.8879	NaN	27.852	1.7831e-80	1442100000	19	1	7	7	20.9	59.406	530	Q8VH51	Rbm39
Q91WT8	RNA-binding protein 47	27.474	26.9846	27.0754	26.7601	NaN	27.0304	27.3303	27.5113	27.3096	27.043	26.9804	27.1285	1.6116e-41	1434800000	27	1	9	8	21.7	64.061	590	Q91WT8	Rbm47
P56565	Protein S100-A1	27.7668	27.2158	27.5126	NaN	27.23	27.682	26.741	27.5917	NaN	26.1987	NaN	NaN	3.0395e-33	1432400000	18	1	4	4	29.8	10.505	94	P56565	S100a1
O35955	Proteasome subunit beta type-10	26.6417	26.7371	NaN	27.6503	27.1292	NaN	26.7308	27.0281	27.7171	27.8141	27.0764	26.8035	8.2056e-28	1416100000	16	1	4	4	23.4	29.063	273	O35955	Psmb10
Q8BYU6	Torsin-1A-interacting protein 2	27.4215	27.278	NaN	27.4416	NaN	NaN	27.147	NaN	27.8281	NaN	NaN	NaN	8.4182e-27	1413900000	9	1	6	6	20.7	54.495	502	Q8BYU6	Tor1aip2
Q91WJ8	Far upstream element-binding protein 1	27.2255	26.9435	26.9627	27.0991	27.0639	27.1227	26.8729	27.1904	26.8231	26.8092	27.0889	27.0352	4.2435e-31	1413000000	9	1	9	8	19.4	68.539	651	Q91WJ8	Fubp1
Q9JIX8	Apoptotic chromatin condensation inducer in the nucleus	26.9087	27.247	27.4206	27.5158	27.1299	27.2202	NaN	27.3974	27.145	27.0146	26.7341	27.1203	4.4892e-32	1399600000	15	1	7	7	7.8	150.72	1338	Q9JIX8	Acin1
Q9JMG1	Endothelial differentiation-related factor 1	27.2192	27.3728	27.0904	26.5516	26.4212	26.9873	27.3975	27.1544	27.0837	26.8708	26.6903	26.8954	2.3695e-34	1395900000	34	1	6	6	39.9	16.369	148	Q9JMG1	Edf1
Q1HFZ0	tRNA (cytosine(34)-C(5))-methyltransferase	27.2484	26.8829	27.6844	26.3878	27.4369	27.4486	26.2576	26.773	26.5569	26.6162	26.6808	27.2932	8.9117e-27	1392700000	25	1	8	8	18.8	85.451	757	Q1HFZ0	Nsun2
P58389	Serine/threonine-protein phosphatase 2A activator	27.0441	27.1549	27.1437	27.1446	27.3957	26.8701	26.7844	26.8656	27.18	27.0504	27.0285	27.0524	6.3188e-24	1390400000	26	1	6	6	33.1	36.71	323	P58389	Ppp2r4
Q9R233	Tapasin	NaN	26.5938	27.4822	25.9178	NaN	26.0641	28.2623	25.5614	27.2138	28.0312	26.0937	NaN	1.1778e-29	1386300000	17	1	8	8	25.2	49.736	465	Q9R233	Tapbp
O70378	ER membrane protein complex subunit 8	27.2473	27.2021	26.6517	27.162	27.3514	26.9825	26.929	27.0136	26.5721	27.1787	26.3492	27.1016	2.2423e-44	1369600000	16	1	4	4	28	23.348	207	O70378	Emc8
Q9CQ80	Vacuolar protein-sorting-associated protein 25	27.7695	26.498	26.6668	26.8962	27.1879	26.5882	26.8483	27.1424	27.4045	27.0845	26.6579	26.5889	2.9401e-36	1369200000	27	1	6	6	31.2	20.747	176	Q9CQ80	Vps25
P46664	Adenylosuccinate synthetase isozyme 2	26.9797	27.0283	27.052	27.1839	27.1722	27.4307	NaN	26.9857	26.6832	27.2843	27.0696	27.1788	1.4402e-21	1367900000	15	1	5	5	13.4	50.02	456	P46664	Adss
P47758	Signal recognition particle receptor subunit beta	26.4486	27.6613	27.8887	26.418	NaN	26.6514	27.8278	NaN	28.054	27.4196	26.506	NaN	1.0123e-34	1365800000	14	1	5	5	21.2	29.579	269	P47758	Srprb
P49443	Protein phosphatase 1A	26.678	27.1016	27.4256	26.9512	26.9337	27.214	27.1067	27.0264	26.676	26.9587	26.7819	26.9576	1.0428e-35	1357200000	18	1	7	7	21.2	42.432	382	P49443	Ppm1a
P50543	Protein S100-A11	26.7823	26.7833	26.6209	28.3773	27.2584	27.3904	NaN	25.4316	NaN	NaN	27.6127	27.0503	6.6318e-25	1353700000	20	1	3	3	63.3	11.083	98	P50543	S100a11
Q3U4I7	Pyridine nucleotide-disulfide oxidoreductase domain-containing protein 2	NaN	NaN	NaN	NaN	NaN	NaN	27.9436	28.4049	27.7364	27.9607	28.26	28.6368	1.4779e-54	1342800000	21	1	9	9	24.6	62.939	581	Q3U4I7	Pyroxd2
Q5SUC9	Protein SCO1 homolog, mitochondrial	26.694	27.1632	27.5436	27.0039	26.2124	27.0167	27.0173	26.8169	27.2626	27.3259	26.398	26.6759	7.8557e-37	1340500000	16	1	3	3	19	31.617	284	Q5SUC9	Sco1
Q9D110	5-formyltetrahydrofolate cyclo-ligase	27.1095	NaN	NaN	27.7954	NaN	NaN	27.815	27.9842	NaN	27.5684	28.0189	NaN	1.0724e-06	1339500000	5	1	3	3	31	23.201	203	Q9D110	Mthfs
Q3TBW2	39S ribosomal protein L10, mitochondrial	28.2694	27.241	27.6864	NaN	27.0494	26.9601	NaN	26.9263	27.271	NaN	NaN	NaN	1.2595e-95	1338700000	20	1	4	4	30.5	29.395	262	Q3TBW2	Mrpl10
P97384	Annexin A11	27.2931	27.0349	26.7742	NaN	27.1449	27.0375	26.9596	27.5343	26.9736	NaN	27.1316	NaN	3.3234e-18	1336000000	12	1	7	7	18.3	54.079	503	P97384	Anxa11
P16110	Galectin-3	26.4165	26.4797	26.2565	28.533	28.178	27.4806	NaN	NaN	NaN	26.7193	27.6331	26.5702	3.141e-29	1334900000	14	1	3	3	15.2	27.515	264	P16110	Lgals3
Q8BHA3	Probable D-tyrosyl-tRNA(Tyr) deacylase 2	26.6598	26.6422	26.5813	26.6875	26.7287	26.7933	27.0404	27.2456	27.1653	27.4354	26.6364	27.0811	2.3926e-67	1327200000	18	1	4	4	39.3	18.236	168	Q8BHA3	Dtd2
Q9R008	Mevalonate kinase	27.3142	26.2858	27.015	27.38	27.2057	27.3138	26.1975	26.8555	26.5244	27.1023	NaN	26.6109	1.9508e-55	1326800000	30	1	4	4	18	41.877	395	Q9R008	Mvk
P10107	Annexin A1	26.0981	NaN	NaN	27.7928	27.975	27.9331	26.5216	NaN	26.4396	27.0561	28.0156	26.2415	4.6565e-53	1326100000	22	2	10	10	37.3	38.734	346	P10107;A2BH40	Anxa1
Q9JKX3	Transferrin receptor protein 2	27.6823	NaN	28.6484	NaN	26.3917	26.4676	27.1126	25.7884	27.4278	NaN	26.8342	NaN	2.1144e-12	1317700000	13	1	5	5	11.8	88.401	798	Q9JKX3	Tfr2
Q8BHD7	Polypyrimidine tract-binding protein 3	27.4799	27.58	26.5737	26.5106	27.1633	26.6321	27.0507	27.0377	26.9566	26.4966	27.4129	27.1224	1.8725e-60	1312200000	31	2	11	9	36.7	56.7	523	Q8BHD7;B2RU80	Ptbp3
Q570Y9	DEP domain-containing mTOR-interacting protein	27.2021	27.023	27.4647	26.8	27.1003	26.4068	26.7025	27.2033	27.2949	27.1243	NaN	27.0501	8.8902e-28	1310300000	20	1	10	10	35.2	46.119	409	Q570Y9	Deptor
Q99KP3	Lambda-crystallin homolog	27.1127	26.1808	26.1138	26.7928	27.0084	26.8489	26.9688	27.2901	26.8682	27.3156	27.1937	27.9255	2.7284e-29	1306900000	24	1	7	7	36.7	35.208	319	Q99KP3	Cryl1
P17439	Glucosylceramidase	27.5011	27.1086	26.8827	27.8221	26.8881	27.0012	26.6626	NaN	26.7521	27.0651	26.1573	NaN	2.1621e-27	1305900000	25	1	8	8	28.3	57.621	515	P17439	Gba
Q9CYN2	Signal peptidase complex subunit 2	25.8886	27.7511	27.7155	25.7273	24.9186	25.6846	28.2099	25.8639	27.5669	27.3899	25.9428	25.6953	2.24e-52	1305700000	33	1	9	9	36.7	24.977	226	Q9CYN2	Spcs2
P46737	Lys-63-specific deubiquitinase BRCC36	26.6946	26.5732	26.9324	27.0442	26.8651	27.3086	26.9641	27.1727	26.7877	26.9282	27.3673	27.2757	4.029e-16	1304800000	21	1	3	3	13.4	33.34	291	P46737	Brcc3
Q9WVK8	Cholesterol 24-hydroxylase	NaN	NaN	NaN	NaN	NaN	NaN	28.2989	27.5628	28.8982	28.0648	27.1677	27.3101	1.6777e-37	1300600000	15	1	10	10	26.2	56.813	500	Q9WVK8	Cyp46a1
Q9D7P6	Iron-sulfur cluster assembly enzyme ISCU, mitochondrial	26.7874	26.8656	27.0918	27.0541	26.6225	26.8738	27.2611	26.8852	26.6557	27.13	27.0912	27.1555	2.8037e-14	1298000000	24	1	4	4	28	18.098	168	Q9D7P6	Iscu
Q8K4Z5	Splicing factor 3A subunit 1	27.1299	26.8768	26.4242	26.6403	26.8225	27.2976	26.6987	27.2061	26.3768	26.9318	26.9316	27.2797	5.3321e-39	1297000000	30	1	9	9	16.3	88.544	791	Q8K4Z5	Sf3a1
P50429	Arylsulfatase B	27.0109	26.9919	27.1759	27.3189	27.1273	28.0504	26.3954	NaN	NaN	27.1358	26.697	NaN	3.511e-21	1294500000	5	1	4	4	9.9	59.646	534	P50429	Arsb
Q3TIV5	Zinc finger CCCH domain-containing protein 15	27.3034	26.9998	27.369	26.6399	26.7876	26.4893	26.7776	27.213	26.6366	26.888	26.1414	27.3342	6.0168e-19	1293000000	22	1	6	6	15.7	48.327	426	Q3TIV5	Zc3h15
Q9D554	Splicing factor 3A subunit 3	26.5149	26.9593	26.6129	27.5494	26.8559	27.0338	26.8529	26.8389	26.6706	27.2824	26.9727	27.2086	2.7627e-44	1284700000	27	1	8	8	19.4	58.841	501	Q9D554	Sf3a3
P61804	Dolichyl-diphosphooligosaccharide--protein glycosyltransferase subunit DAD1	26.0662	27.8616	28.1341	NaN	NaN	26.2747	27.5708	26.946	27.6608	26.921	27.1323	NaN	1.1785e-13	1282500000	17	1	3	3	28.3	12.497	113	P61804	Dad1
O08788	Dynactin subunit 1	27.6973	27.1629	27.0651	26.2331	26.9075	27.1788	27.562	25.6032	26.4561	26.3438	NaN	26.751	4.6888e-48	1282000000	27	1	12	12	18.3	141.67	1281	O08788	Dctn1
O35744	Chitinase-3-like protein 3	NaN	NaN	NaN	29.1199	29.0752	28.2571	NaN	NaN	NaN	NaN	NaN	NaN	5.7963e-32	1281900000	13	2	9	9	32.4	44.458	398	O35744;Q91Z98	Chi3l3
Q99JR5	Tubulointerstitial nephritis antigen-like	26.3688	26.9058	26.752	27.1021	26.7542	27.6134	26.0834	27.1465	26.517	26.9768	26.9173	27.3076	1.2693e-25	1277800000	21	1	5	5	15	52.664	466	Q99JR5	Tinagl1
Q921H9	Sel1 repeat-containing protein 1	27.1636	26.8635	27.0939	27.193	NaN	27.0609	NaN	27.0753	26.9682	27.2793	27.0353	27.1079	2.3227e-17	1274400000	5	1	3	3	22.9	25.617	231	Q921H9	Selrc1
Q3U0B3	Dehydrogenase/reductase SDR family member 11	26.9515	26.7897	26.6724	27.2889	27.5604	26.9483	26.3689	26.6103	26.9365	26.8151	26.357	26.8606	5.316e-22	1269500000	15	1	5	5	28.5	28.274	260	Q3U0B3	Dhrs11
Q9D1M7	Peptidyl-prolyl cis-trans isomerase FKBP11	27.2606	NaN	NaN	NaN	NaN	NaN	27.9043	NaN	29.0596	NaN	27.5777	NaN	1.1306e-34	1268900000	4	1	2	2	17.9	22.137	201	Q9D1M7	Fkbp11
Q8QZR1	Tyrosine aminotransferase	27.5086	27.8312	27.5732	NaN	NaN	NaN	27.4217	26.9567	27.6647	NaN	NaN	27.3148	4.6016e-37	1268500000	18	1	9	9	28.2	50.565	454	Q8QZR1	Tat
Q3UZ39	Leucine-rich repeat flightless-interacting protein 1	26.9554	26.7714	26.8701	27.026	26.8555	26.8715	27.0481	26.8654	26.4308	26.7509	27.2097	27.3489	8.4972e-30	1264100000	24	1	7	7	12.6	79.248	729	Q3UZ39	Lrrfip1
Q8VCM8	Nicalin	27.3597	28.0252	27.2902	27.0679	NaN	26.6641	26.7049	26.5978	26.9475	27.1895	26.428	NaN	2.8652e-38	1263800000	15	1	8	8	15.3	62.907	563	Q8VCM8	Ncln
Q923B6	Metalloreductase STEAP4	NaN	NaN	27.6849	27.3676	NaN	27.6587	27.7402	NaN	27.8258	27.7727	NaN	26.4616	6.8752e-26	1260800000	10	1	6	6	16.6	52.993	470	Q923B6	Steap4
Q99LM2	CDK5 regulatory subunit-associated protein 3	27.3552	26.9922	27.3066	NaN	26.7832	NaN	26.8002	NaN	26.6948	27.2407	NaN	NaN	1.1231e-25	1259000000	9	1	7	7	14.3	56.99	503	Q99LM2	Cdk5rap3
Q9D8X1	Copper homeostasis protein cutC homolog	26.6795	26.9343	NaN	27.0027	27.2156	NaN	NaN	27.5377	NaN	27.2621	26.8599	28.0054	8.1369e-37	1257200000	12	1	6	6	29.8	29.003	272	Q9D8X1	Cutc
Q64FW2	All-trans-retinol 13,14-reductase	26.8975	28.4141	29.0194	26.7809	NaN	26.8761	NaN	NaN	26.4851	NaN	NaN	NaN	1.2636e-31	1256400000	12	1	10	10	20.4	67.334	609	Q64FW2	Retsat
Q8BK72	28S ribosomal protein S27, mitochondrial	26.9671	26.7453	26.6284	NaN	26.9563	27.4515	26.5204	27.1229	26.7656	26.8695	26.9998	26.6811	1.2581e-16	1255100000	14	1	6	6	18.6	47.778	415	Q8BK72	Mrps27
P62743	AP-2 complex subunit sigma	26.8334	26.8654	26.9326	26.7869	26.7524	26.8055	26.8484	26.9136	27.1819	27.0483	26.8459	26.7627	2.369e-07	1252600000	18	1	3	3	16.9	17.018	142	P62743	Ap2s1
Q3UHX2	28 kDa heat- and acid-stable phosphoprotein	27.2511	27.0546	26.6858	26.7806	26.607	26.7886	26.8037	27.8044	26.9589	26.7291	NaN	26.7094	2.1271e-48	1248900000	16	1	4	4	22.1	20.605	181	Q3UHX2	Pdap1
P28651	Carbonic anhydrase-related protein	26.9233	NaN	NaN	NaN	27.0975	NaN	27.1945	27.3059	NaN	NaN	26.3978	NaN	2.156e-15	1247800000	8	1	3	3	16.2	33.081	291	P28651	Ca8
Q7TNE1	CaiB/baiF CoA-transferase family protein C7orf10 homolog	NaN	NaN	NaN	NaN	NaN	NaN	NaN	NaN	NaN	27.5494	27.5333	27.7182	2.0363e-15	1244000000	9	1	5	5	19.7	47.69	436	Q7TNE1
P51863	V-type proton ATPase subunit d 1	27.0681	27.026	27.7009	27.0383	NaN	27.3411	27.211	27.3722	NaN	26.9116	NaN	NaN	3.2603e-15	1239800000	15	1	5	5	18.8	40.301	351	P51863	Atp6v0d1
Q8K0L9	Zinc finger and BTB domain-containing protein 20	26.8371	27.0058	27.6105	26.7191	27.0898	26.8392	NaN	NaN	NaN	26.7447	NaN	NaN	2.8187e-38	1236400000	10	1	3	3	5.9	81.033	741	Q8K0L9	Zbtb20
Q9CWE0	Mitochondrial fission regulator 1-like	NaN	NaN	NaN	NaN	26.3485	26.3128	26.6513	26.463	NaN	NaN	NaN	28.0582	5.2854e-15	1232800000	8	1	5	5	29.4	31.726	289	Q9CWE0	Mtfr1l
Q9D883;Q8BGJ9	Splicing factor U2AF 35 kDa subunit;Splicing factor U2AF 26 kDa subunit	27.1181	27.3176	27.2651	26.9266	27.2172	27.285	26.1729	27.4503	26.0574	26.6803	26.4161	26.3363	1.7177e-26	1232500000	28	2	4	4	22.6	27.815	239	Q9D883;Q8BGJ9	U2af1;U2af1l4
P60670	Nuclear protein localization protein 4 homolog	26.6995	26.5928	26.9642	26.9979	27.0135	27.2882	26.7827	26.727	26.576	26.8513	26.6418	26.8667	2.5882e-50	1230000000	25	1	6	6	11.7	68.016	608	P60670	Nploc4
Q9D8B3	Charged multivesicular body protein 4b	26.7548	26.4861	26.3943	26.9917	27.1206	26.9158	26.6276	27.18	26.64	26.7725	27.2317	27.23	1.0999e-49	1227500000	29	1	6	6	27.7	24.936	224	Q9D8B3	Chmp4b
Q9Z0R9	Fatty acid desaturase 2	26.3762	27.8295	27.6909	NaN	NaN	27.1705	27.7826	NaN	28.0744	NaN	26.6976	NaN	3.1476e-40	1221200000	22	1	7	7	17.3	52.387	444	Q9Z0R9	Fads2
P08607	C4b-binding protein	26.7287	26.2327	26.4159	26.9654	26.8175	26.6411	27.4603	NaN	NaN	27.1157	26.9208	28.0943	4.1523e-45	1221000000	18	1	5	5	16.8	51.523	469	P08607	C4bpa
Q921W0	Charged multivesicular body protein 1a	26.7574	26.7269	26.7628	26.9277	27.2539	26.4844	26.8235	26.948	27.0361	27.0844	27.3159	27.3229	9.6199e-10	1215400000	16	1	4	4	18.4	21.607	196	Q921W0	Chmp1a
Q8BWW4	La-related protein 4	26.7961	27.0372	27.0284	26.6883	27.054	26.579	27.0155	26.7615	26.5643	26.5135	27.0744	27.0695	1.5817e-44	1213600000	23	1	7	7	13.1	79.763	719	Q8BWW4	Larp4
O54983	Thiomorpholine-carboxylate dehydrogenase	NaN	NaN	NaN	NaN	NaN	NaN	27.9412	27.873	27.5514	27.6433	28.5381	27.7822	1.774e-51	1211700000	17	1	6	6	31	33.523	313	O54983	Crym
B2RY56	RNA-binding protein 25	26.5416	26.5931	26.4731	26.6543	27.2037	26.6251	26.7519	27.3719	26.6657	26.7882	26.9391	27.1409	5.8363e-22	1209400000	19	1	9	9	16.5	99.551	838	B2RY56	Rbm25
P50295	Arylamine N-acetyltransferase 2	NaN	27.1385	26.236	27.344	26.3551	NaN	27.4323	26.2455	26.3642	NaN	26.8187	26.0362	1.832e-10	1206800000	16	3	4	4	19	33.701	290	P50295;P50296;P50294	Nat2
Q61009	Scavenger receptor class B member 1	NaN	28.2356	28.0678	NaN	NaN	NaN	28.0232	NaN	NaN	NaN	NaN	NaN	8.7615e-20	1204900000	4	1	3	3	9.4	56.753	509	Q61009	Scarb1
P01899	H-2 class I histocompatibility antigen, D-B alpha chain	27.5085	27.7925	28.235	27.4713	26.7567	27.7634	NaN	NaN	NaN	NaN	NaN	NaN	2.2221e-63	1200900000	17	5	10	7	33.7	40.836	362	P01899;P01896;P01900;P01895;P14427	H2-D1
Q8K273	Membrane magnesium transporter 1	NaN	26.7529	NaN	26.1412	26.3769	26.7457	NaN	NaN	NaN	26.824	27.1427	26.6514	1.9519e-85	1198000000	13	1	3	3	42.7	14.677	131	Q8K273	Mmgt1
O88487	Cytoplasmic dynein 1 intermediate chain 2	26.5624	26.6863	26.6814	26.8843	26.9834	26.4445	26.6905	NaN	26.6919	26.7695	27.2004	27.279	2.6143e-40	1196400000	12	2	5	5	18.6	68.393	612	O88487;O88485	Dync1i2
Q9Z2Q5	39S ribosomal protein L40, mitochondrial	NaN	NaN	NaN	NaN	NaN	27.4601	NaN	27.4244	27.296	27.495	27.5434	NaN	6.5487e-35	1192700000	9	1	4	4	33.5	24.301	206	Q9Z2Q5	Mrpl40
P08207	Protein S100-A10	26.5312	26.3998	26.5973	27.388	27.4493	26.7769	26.6803	26.4773	27.0681	26.6292	26.4331	26.6259	1.076e-25	1185100000	19	1	3	3	32	11.186	97	P08207	S100a10
Q9DCZ4	Apolipoprotein O	26.6484	NaN	27.2296	27.0125	NaN	26.6733	27.4362	26.5818	27.3101	27.111	27.0029	26.8889	1.1621e-21	1182500000	16	1	4	4	33.5	24.136	212	Q9DCZ4	Apoo
Q9WTX2	Interferon-inducible double stranded RNA-dependent protein kinase activator A	NaN	NaN	NaN	NaN	26.9728	NaN	26.7753	27.1581	NaN	27.2517	27.1145	28.1803	2.1938e-22	1178700000	12	1	3	3	13.1	34.371	313	Q9WTX2	Prkra
Q8C7G5	Apolipoprotein A-V	27.1078	27.2329	26.3659	27.3532	27.2962	27.0983	26.9598	26.9748	26.3276	NaN	25.5236	27.0122	9.0468e-64	1169500000	30	1	6	6	27.2	41.262	368	Q8C7G5	Apoa5
P84084	ADP-ribosylation factor 5	27.0963	28.222	27.9574	27.4447	NaN	27.1788	NaN	NaN	NaN	NaN	NaN	27.4054	1.4066e-139	1168100000	11	1	8	4	72.2	20.529	180	P84084	Arf5
P30933	Seminal vesicle secretory protein 5	NaN	NaN	NaN	NaN	NaN	26.5946	NaN	NaN	NaN	NaN	30.5417	26.7891	7.7755e-63	1167100000	9	1	3	3	39.3	13.019	122	P30933	Svs5
Q8K019	Bcl-2-associated transcription factor 1	26.3605	26.525	26.4201	26.9929	26.6218	26.2566	26.5592	27.2483	26.7303	26.9141	26.8503	26.9257	1.1444e-16	1166700000	30	1	5	5	7.6	106	919	Q8K019	Bclaf1
Q8JZQ2	AFG3-like protein 2	25.0779	26.4618	27.7473	NaN	26.1249	26.2409	26.8363	26.1988	28.0142	27.5811	26.0606	26.2572	1.4376e-20	1164900000	12	1	9	9	14.2	89.518	802	Q8JZQ2	Afg3l2
Q91WP6;Q5I2A0	Serine protease inhibitor A3N;Serine protease inhibitor A3G	26.195	NaN	26.5139	27.4761	27.3408	27.2975	NaN	26.4058	NaN	27.9697	26.9612	27.2474	1.1697e-64	1163200000	16	2	6	4	19.1	46.717	418	Q91WP6;Q5I2A0	Serpina3n;Serpina3g
Q9JMH9	Unconventional myosin-XVIIIa	26.3758	26.601	26.6839	26.5839	27.1053	27.0374	27.0379	26.4704	26.8073	26.993	26.4691	26.694	9.9954e-56	1152800000	23	1	12	12	8.8	232.75	2050	Q9JMH9	Myo18a
P55258	Ras-related protein Rab-8A	NaN	27.04	27.212	27.1285	26.5293	26.9483	27.2137	NaN	27.4412	27.334	NaN	26.5943	1.8805e-26	1141700000	16	1	3	2	17.9	23.668	207	P55258	Rab8a
Q61733	28S ribosomal protein S31, mitochondrial	26.7954	26.6724	26.8306	26.9914	26.664	26.5612	26.1816	26.884	26.7225	26.7149	26.7414	26.9754	3.8072e-53	1139700000	38	1	5	5	15.9	43.88	384	Q61733	Mrps31
Q9R0M5	Thiamin pyrophosphokinase 1	NaN	NaN	NaN	27.3451	27.9222	27.1772	26.2458	26.1761	26.5119	26.4855	27.4454	26.9001	3.7343e-28	1138800000	19	1	2	2	12.8	27.068	243	Q9R0M5	Tpk1
P56380	Bis(5-nucleosyl)-tetraphosphatase [asymmetrical]	26.6816	NaN	NaN	27.5983	26.668	26.8307	27.2636	27.5262	NaN	27.2141	NaN	26.8123	8.598e-28	1134500000	19	1	2	2	26.5	16.989	147	P56380	Nudt2
P61027	Ras-related protein Rab-10	26.2038	27.2355	27.1874	25.9676	25.9328	26.1308	27.5431	25.5615	27.331	27.093	26.6155	26.0548	5.5904e-30	1133800000	33	4	4	3	28.5	22.541	200	P61027;Q9DD03;P61028;Q8K386	Rab10
Q9CXA2	Trans-L-3-hydroxyproline dehydratase	27.0659	26.6596	26.9079	27.1723	27.2041	NaN	26.7899	26.8453	NaN	NaN	NaN	27.0745	1.853e-33	1129900000	17	1	5	5	20.1	37.804	354	Q9CXA2	L3hypdh
P70362	Ubiquitin fusion degradation protein 1 homolog	NaN	NaN	26.9091	NaN	NaN	NaN	NaN	26.8216	27.3319	NaN	26.4629	26.7238	1.8336e-17	1129700000	17	1	4	4	17.6	34.481	307	P70362	Ufd1l
O09158	Cytochrome P450 3A25	26.791	27.4003	27.8157	26.1733	NaN	26.5753	27.6736	NaN	27.5316	26.7483	NaN	NaN	2.9333e-24	1128600000	15	1	7	7	18.7	58.121	503	O09158	Cyp3a25
Q99N42	Thymidine phosphorylase	26.1451	26.9976	NaN	26.6983	26.4091	26.3632	26.8987	27.2988	27.0696	27.3541	27.6486	27.5619	1.8601e-42	1128000000	25	1	10	10	28.5	49.335	471	Q99N42	Tymp
P16125	L-lactate dehydrogenase B chain	NaN	NaN	NaN	25.27	NaN	24.857	27.0129	27.7627	29.1127	26.7066	26.9033	27.024	2.249e-37	1127000000	23	1	11	10	36.5	36.572	334	P16125	Ldhb
P62309	Small nuclear ribonucleoprotein G	26.6893	26.9588	26.4488	26.2171	27.0448	26.6235	26.847	27.0923	26.4037	26.4303	27.0852	26.8389	1.6894e-07	1127000000	21	1	2	2	26.3	8.496	76	P62309	Snrpg
P28076	Proteasome subunit beta type-9	NaN	NaN	NaN	NaN	NaN	NaN	28.3582	27.273	28.2522	27.1088	27.203	28.2712	3.1089e-24	1119800000	18	1	4	4	40.2	23.396	219	P28076	Psmb9
Q8R2Q4	Ribosome-releasing factor 2, mitochondrial	NaN	26.8071	27.7995	25.4007	27.4011	26.9597	26.0759	25.8078	26.5751	26.2838	26.7038	27.0931	1.6175e-22	1116200000	25	1	3	3	6.4	86.108	779	Q8R2Q4	Gfm2
Q8R3F5	Malonyl-CoA-acyl carrier protein transacylase, mitochondrial	26.5724	26.3187	26.5921	26.9801	27.0431	26.797	26.674	26.6935	26.7229	26.8447	26.718	27.1178	5.3004e-33	1112300000	30	1	5	5	23.9	41.928	381	Q8R3F5	Mcat
Q9CYS6	Uncharacterized protein C2orf72 homolog	26.4272	27.3758	27.1822	26.5466	25.264	27.2593	27.0887	26.2951	26.9133	26.6524	NaN	26.1325	2.7923e-65	1104700000	25	1	4	4	25.5	30.32	286	Q9CYS6
P18419	Seminal vesicle secretory protein 4	NaN	NaN	NaN	NaN	NaN	26.7486	NaN	NaN	NaN	26.8427	30.3307	26.5394	1.3171e-168	1100100000	12	1	6	6	54.9	12.515	113	P18419	Svs4
Q9D906	Ubiquitin-like modifier-activating enzyme ATG7	NaN	26.9127	26.8711	NaN	NaN	NaN	26.5722	NaN	27.2893	NaN	NaN	NaN	2.4223e-25	1097700000	12	1	8	8	17.9	77.519	698	Q9D906	Atg7
P17426	AP-2 complex subunit alpha-1	26.45	26.3454	27.1758	27.1988	26.4279	27.0546	26.8224	26.0922	27.1218	26.7975	NaN	26.1664	5.1804e-57	1097100000	20	1	14	7	20.4	107.66	977	P17426	Ap2a1
Q8BKC5	Importin-5	26.6742	26.2955	26.8517	26.5764	26.6315	26.7577	26.756	26.1708	27.0032	26.9139	26.5826	26.3307	1.8601e-34	1097000000	15	1	11	11	12.6	123.59	1097	Q8BKC5	Ipo5
P60334	Cysteine dioxygenase type 1	26.3857	27.2049	25.8819	26.5424	NaN	26.3457	26.5885	27.3577	26.4122	26.4341	NaN	27.4679	2.2724e-09	1093700000	25	1	4	4	21	23.026	200	P60334	Cdo1
Q3TJZ6	Protein FAM98A	26.6732	26.6287	26.7612	25.9185	26.5525	26.5396	26.9698	26.8669	26.7132	26.6256	26.8008	26.7637	6.127e-55	1083600000	15	1	6	6	22.5	55.055	515	Q3TJZ6	Fam98a
Q9QXC1	Fetuin-B	26.6084	26.2698	26.5848	27.0088	27.0476	26.8636	26.2225	26.5032	26.77	26.9441	26.5431	26.6256	8.7148e-64	1080700000	21	1	5	5	23.2	42.712	388	Q9QXC1	Fetub
Q05915	GTP cyclohydrolase 1	27.0809	26.8673	26.5296	26.8334	27.2094	27.1678	25.8359	26.347	26.0758	26.2134	25.8556	25.9282	2.1465e-32	1079000000	22	1	6	6	28.2	27.014	241	Q05915	Gch1
Q91VU6	DDB1- and CUL4-associated factor 11	26.8235	26.9294	26.8571	NaN	26.8044	26.9162	26.751	27.0634	NaN	NaN	NaN	27.3585	3.5677e-24	1078100000	9	1	5	5	12.2	61.991	549	Q91VU6	Dcaf11
P07091	Protein S100-A4	NaN	NaN	NaN	28.6574	28.4319	NaN	NaN	NaN	NaN	NaN	NaN	NaN	5.4824e-19	1076000000	13	1	2	2	24.8	11.721	101	P07091	S100a4
P62869	Transcription elongation factor B polypeptide 2	27.1629	26.5647	26.7429	26.4101	26.4796	27.2636	26.1346	26.1058	26.6359	26.6291	25.9574	26.9118	2.6369e-68	1075200000	24	1	6	6	60.2	13.17	118	P62869	Tceb2
Q8VDM6	Heterogeneous nuclear ribonucleoprotein U-like protein 1	26.6767	26.1917	26.2341	26.4906	NaN	26.5217	NaN	26.4599	26.1176	NaN	NaN	26.4665	8.3211e-18	1073900000	5	1	4	4	6.1	96.001	859	Q8VDM6	Hnrnpul1
P59017	Bcl-2-like protein 13	26.4306	26.8854	26.673	NaN	26.2633	26.7501	26.9416	26.539	26.6274	27.2175	26.8595	26.5632	8.3588e-33	1066200000	23	1	5	5	18.2	46.719	434	P59017	Bcl2l13
Q9JIZ0;E0CYC6	Probable N-acetyltransferase CML1;Probable N-acetyltransferase 8B	25.7593	27.6106	27.8781	25.7991	NaN	NaN	27.7981	25.2505	27.9365	26.2168	26.0031	NaN	3.6051e-20	1065700000	16	3	6	5	35.1	25.013	222	Q9JIZ0;E0CYC6;Q9JIY7	Cml1;Nat8b
Q99LD4	COP9 signalosome complex subunit 1	27.047	26.6273	26.7647	26.4516	26.569	26.7436	27.086	26.9064	NaN	26.6495	26.5244	NaN	1.3177e-36	1060700000	17	1	7	7	18.5	53.442	471	Q99LD4	Gps1
Q91YN5	UDP-N-acetylhexosamine pyrophosphorylase;UDP-N-acetylgalactosamine pyrophosphorylase;UDP-N-acetylglucosamine pyrophosphorylase	NaN	NaN	26.5001	26.7186	26.4629	26.601	26.8994	27.0948	26.5754	26.9652	26.7411	27.2578	3.6748e-19	1049700000	14	1	5	5	13.6	58.608	522	Q91YN5	Uap1
Q6PDI5	Proteasome-associated protein ECM29 homolog	27.4717	26.3867	27.1102	26.1049	27.0868	26.5845	26.7511	25.9	25.7804	NaN	25.8215	26.4673	3.4725e-43	1048400000	17	1	9	9	8.3	203.7	1840	Q6PDI5	Ecm29
P05132	cAMP-dependent protein kinase catalytic subunit alpha	NaN	27.2332	26.4965	26.4962	NaN	26.2607	26.8971	NaN	27.9102	26.8508	NaN	26.6733	4.1312e-15	1043700000	9	1	6	6	17.1	40.57	351	P05132	Prkaca
Q922H4	Mannose-1-phosphate guanyltransferase alpha	27.1	26.4717	26.2597	26.7046	26.5888	26.7066	26.9013	26.4008	26.491	26.687	26.4026	26.1602	3.3115e-27	1043100000	25	1	6	6	18.1	46.244	420	Q922H4	Gmppa
O88455	7-dehydrocholesterol reductase	NaN	27.282	27.6907	NaN	NaN	26.3987	28.0781	NaN	28.1126	NaN	NaN	NaN	1.3887e-21	1041100000	11	1	4	4	11.5	53.918	471	O88455	Dhcr7
P45700	Mannosyl-oligosaccharide 1,2-alpha-mannosidase IA	26.4257	27.8723	26.3754	NaN	NaN	26.3019	27.4017	25.7658	27.017	26.4533	26.347	26.7268	3.4679e-31	1039700000	18	1	5	5	14.8	73.275	655	P45700	Man1a1
Q8CHP5	Partner of Y14 and mago	26.8065	27.4232	26.8496	26.0657	26.1492	26.5845	26.3901	26.8184	26.4097	26.5968	NaN	26.9124	7.4508e-36	1039000000	19	1	6	6	44.3	22.689	203	Q8CHP5	Wibg
O08692		NaN	NaN	NaN	28.5743	27.8513	27.5868	NaN	NaN	NaN	27.0135	27.0537	26.6364	1.758e-47	1037400000	14	1	5	5	31.1	19.331	167	O08692	Ngp
Q9D1J3	SAP domain-containing ribonucleoprotein	26.5276	26.679	26.3864	26.5539	26.651	26.729	26.6531	26.4006	26.1777	26.736	26.9422	26.7694	2.9404e-17	1029300000	20	1	5	5	28.1	23.532	210	Q9D1J3	Sarnp
Q9CR51	V-type proton ATPase subunit G 1	26.4758	26.6037	26.6855	26.7728	26.6564	26.7748	26.0326	26.6134	26.0918	26.5329	26.7766	26.6362	5.5171e-92	1026700000	43	1	6	6	69.5	13.724	118	Q9CR51	Atp6v1g1
P58871	182 kDa tankyrase-1-binding protein	26.6357	26.3848	26.4661	26.0767	26.3622	26.1686	26.6064	27.2597	27.1134	26.7286	26.8614	27.0571	1.3873e-67	1026400000	33	1	11	11	10.2	181.82	1720	P58871	Tnks1bp1
Q9CQR6	Serine/threonine-protein phosphatase 6 catalytic subunit	26.7758	26.168	26.6378	26.5141	26.8478	26.519	26.7249	26.7407	26.2934	26.9218	26.3789	26.5825	1.0649e-12	1026000000	24	1	6	6	24.9	35.159	305	Q9CQR6	Ppp6c
P23780	Beta-galactosidase	27.6345	27.3872	27.1606	27.8869	NaN	27.8135	NaN	NaN	NaN	NaN	NaN	NaN	3.4672e-13	1023700000	9	1	5	5	9.9	73.12	647	P23780	Glb1
P46460	Vesicle-fusing ATPase	26.1357	NaN	NaN	26.4616	27.9888	26.6959	NaN	26.0132	26.0408	26.1663	26.2602	26.266	2.9592e-15	1020200000	8	1	6	6	8.9	82.613	744	P46460	Nsf
Q8VI47	Canalicular multispecific organic anion transporter 1	NaN	27.6364	26.8879	26.2062	NaN	26.3843	27.6193	NaN	27.6232	26.0389	26.9072	NaN	2.9709e-44	1018900000	27	1	9	9	10.6	173.67	1543	Q8VI47	Abcc2
O35841	Apoptosis inhibitor 5	NaN	26.7309	26.559	26.8567	26.6551	26.516	26.47	25.9707	26.6529	26.3679	26.6862	26.4585	1.8695e-48	1018400000	17	1	3	3	9.1	56.784	504	O35841	Api5
Q8C7X2	ER membrane protein complex subunit 1	26.7623	27.7785	27.918	NaN	NaN	NaN	27.1112	NaN	27.6874	27.0228	NaN	NaN	1.9597e-38	1017000000	17	1	5	5	8.2	111.6	997	Q8C7X2	Emc1
Q9CXV1	Succinate dehydrogenase [ubiquinone] cytochrome b small subunit, mitochondrial	26.1219	26.5271	26.849	25.9109	25.5635	26.6155	26.9574	27.3922	26.9449	27.3128	NaN	25.7552	8.7865e-06	1014400000	24	1	2	2	10.7	17.014	159	Q9CXV1	Sdhd
Q62465	Synaptic vesicle membrane protein VAT-1 homolog	26.5573	25.9017	26.0366	27.0702	26.2821	26.5245	26.79	26.2015	26.3843	27.4098	26.6206	26.6827	6.2853e-39	1014200000	23	1	7	7	26.6	43.096	406	Q62465	Vat1
P22892	AP-1 complex subunit gamma-1	26.4741	26.5449	26.6126	26.4845	27.1414	26.6342	27.0459	26.5858	NaN	27.2042	NaN	NaN	3.4299e-33	1012300000	15	1	7	7	11.3	91.349	822	P22892	Ap1g1
Q9D1M4	Eukaryotic translation elongation factor 1 epsilon-1	27.0145	26.7661	26.8579	26.6171	26.8486	26.7375	NaN	26.6427	26.6565	26.5017	NaN	26.8287	1.1424e-33	1011800000	15	1	5	5	47.1	19.859	174	Q9D1M4	Eef1e1
P70302	Stromal interaction molecule 1	26.2604	26.7948	26.9498	26.0703	26.1523	26.1283	27.3193	26.5569	27.0115	26.6411	26.5486	25.849	7.0606e-22	1009200000	19	1	8	8	16.9	77.566	685	P70302	Stim1
Q00PI9	Heterogeneous nuclear ribonucleoprotein U-like protein 2	26.3042	25.7896	26.9188	27.562	26.8043	26.6558	NaN	26.4633	26.3019	25.7386	27.2387	26.7203	1.8765e-22	1008900000	12	1	4	4	6.4	84.939	745	Q00PI9	Hnrnpul2
Q6P5F9	Exportin-1	26.8599	26.8498	26.8851	26.9754	NaN	26.8322	26.7653	26.6425	26.8053	26.7582	NaN	NaN	1.5798e-24	1007600000	22	1	8	8	11.4	123.09	1071	Q6P5F9	Xpo1
Q9DAK9	14 kDa phosphohistidine phosphatase	26.7877	26.2698	26.8039	26.5886	26.3085	26.6041	26.4779	26.7037	26.3951	26.3222	26.8076	27.0136	3.0312e-17	1007000000	14	1	4	4	37.1	13.996	124	Q9DAK9	Phpt1
O08529	Calpain-2 catalytic subunit	26.5945	27.0043	26.73	26.5774	26.6647	26.6978	26.2134	26.1465	26.4075	26.835	26.5836	26.6262	3.6821e-19	1006400000	21	1	7	7	12.3	79.871	700	O08529	Capn2
Q9WVB0	RNA-binding protein with multiple splicing	27.1918	26.6509	26.549	26.7038	26.9773	26.0548	26.3452	26.862	26.0895	26.0949	26.2938	26.7182	2.8125e-38	1005300000	21	1	3	3	21.3	21.816	197	Q9WVB0	Rbpms
P58137	Acyl-coenzyme A thioesterase 8	27.0268	26.2331	26.2194	26.6716	26.3547	26.8206	NaN	27.0421	NaN	26.5859	26.9643	27.5766	5.7978e-30	1001500000	15	1	6	6	28.8	35.827	320	P58137	Acot8
Q8VDT9	39S ribosomal protein L50, mitochondrial	26.7356	27.1296	NaN	NaN	NaN	NaN	26.8136	NaN	NaN	NaN	NaN	27.0068	2.1585e-12	1000300000	6	1	3	3	34	18.213	159	Q8VDT9	Mrpl50
Q9CQ40	39S ribosomal protein L49, mitochondrial	NaN	NaN	26.4187	NaN	NaN	NaN	NaN	26.9888	NaN	26.9436	NaN	27.4312	4.7655e-21	999610000	6	1	2	2	15.7	19.133	166	Q9CQ40	Mrpl49
Q9QUJ7	Long-chain-fatty-acid--CoA ligase 4	26.7469	26.9484	26.9632	26.4723	26.6477	26.9518	26.6181	NaN	NaN	26.487	25.9215	26.2996	3.5706e-11	998020000	12	1	5	5	9.8	79.076	711	Q9QUJ7	Acsl4
Q9DAU1	Protein canopy homolog 3	26.7019	26.6518	26.7412	26.6155	27.0877	26.8049	NaN	26.7688	26.7882	26.8711	27.1439	26.9461	1.5113e-28	995850000	11	1	3	3	13.4	30.537	276	Q9DAU1	Cnpy3
Q62422	Osteoclast-stimulating factor 1	27.3512	27.1805	27.2294	26.9109	26.8827	26.8904	NaN	NaN	NaN	NaN	NaN	NaN	1.2441e-21	993000000	17	1	2	2	17.2	23.782	215	Q62422	Ostf1
Q8R104	NAD-dependent protein deacetylase sirtuin-3	26.4815	26.3914	NaN	27.1442	26.7945	26.1311	26.0903	26.7027	NaN	25.3453	26.3221	NaN	3.0656e-14	989800000	14	1	4	4	14.4	36.614	334	Q8R104	Sirt3
P03953	Complement factor D	26.3836	26.324	26.5251	27.4674	26.4237	26.5411	26.2795	26.0779	26.3866	26.2835	26.2568	26.2594	2.0514e-14	988410000	9	1	3	3	18.1	28.057	259	P03953	Cfd
Q80W54	CAAX prenyl protease 1 homolog	NaN	27.3812	28.0196	NaN	NaN	NaN	27.4019	NaN	27.6396	26.6645	26.944	NaN	2.5353e-41	987710000	16	1	7	7	21.5	54.734	475	Q80W54	Zmpste24
Q8K3K7	1-acyl-sn-glycerol-3-phosphate acyltransferase beta	27.0099	27.3855	27.6383	NaN	NaN	NaN	27.6176	NaN	27.6031	NaN	NaN	NaN	1.1877e-11	984770000	7	1	5	5	25.2	31.01	278	Q8K3K7	Agpat2
Q3TCN2	Putative phospholipase B-like 2;Putative phospholipase B-like 2 28 kDa form;Putative phospholipase B-like 2 40 kDa form;Putative phospholipase B-like 2 15 kDa form	26.9523	26.4206	26.2976	27.572	26.7844	NaN	NaN	NaN	NaN	26.8007	NaN	27.1088	6.2878e-17	984440000	13	1	4	4	10.6	66.289	594	Q3TCN2	Plbd2
Q61584	Fragile X mental retardation syndrome-related protein 1	26.605	26.8298	26.5185	26.4291	26.9556	26.9741	26.1819	26.7322	26.285	25.0127	26.4258	26.4158	9.4447e-15	977890000	19	2	5	5	7.7	76.221	677	Q61584;Q9WVR4	Fxr1
Q9WUQ2	Prolactin regulatory element-binding protein	NaN	27.6221	27.5296	26.5051	NaN	26.6029	27.4995	NaN	28.0325	NaN	NaN	NaN	1.4473e-45	975700000	17	1	9	9	28.5	45.437	417	Q9WUQ2	Preb
P26645	Myristoylated alanine-rich C-kinase substrate	26.7013	26.2695	26.4044	26.6561	26.476	26.7203	26.0814	26.0531	26.0238	27.1978	26.8039	26.3805	8.6666e-41	967740000	22	1	3	3	23.6	29.661	309	P26645	Marcks
Q3THG9	Alanyl-tRNA editing protein Aarsd1	26.765	NaN	26.5051	26.5616	26.3397	26.9402	26.0525	26.7459	26.3778	26.5616	26.5769	26.864	3.0556e-22	964310000	22	1	5	5	21.8	44.97	412	Q3THG9	Aarsd1
O35143	ATPase inhibitor, mitochondrial	26.5	26.1857	26.4301	26.5724	26.7227	26.157	25.9566	26.1169	26.3622	26.1946	27.8193	26.6312	2.2838e-22	963450000	54	1	6	6	33	12.159	106	O35143	Atpif1
Q9WVT6	Carbonic anhydrase 14	26.0853	27.4315	26.9711	NaN	25.5315	26.263	26.7732	25.9445	27.2091	26.394	26.5495	26.2086	1.103e-19	956940000	18	1	4	4	13.1	37.505	337	Q9WVT6	Ca14
Q8K2C6	NAD-dependent protein deacylase sirtuin-5, mitochondrial	26.2825	26.1886	NaN	26.5322	26.2325	26.7003	26.2415	NaN	26.6168	26.2577	26.8298	27.0593	2.038e-30	954710000	15	1	8	8	29.4	34.134	310	Q8K2C6	Sirt5
Q9DC16	Endoplasmic reticulum-Golgi intermediate compartment protein 1	25.778	27.2834	27.5876	NaN	NaN	25.5111	27.5092	25.2136	27.8427	27.2642	NaN	NaN	2.0935e-22	949830000	23	1	7	7	34.1	32.562	290	Q9DC16	Ergic1
Q8VBT9	Tether containing UBX domain for GLUT4	26.7296	26.9909	26.6406	26.9104	26.4692	26.2516	26.2205	27.0138	26.5747	NaN	26.2079	26.4059	1.1464e-57	942270000	23	1	5	5	16.4	59.795	550	Q8VBT9	Aspscr1
Q61702	Inter-alpha-trypsin inhibitor heavy chain H1	26.2971	26.071	26.4811	26.2435	26.8931	26.1616	26.2945	26.1956	26.3499	26.9256	26.6301	26.5149	2.3802e-42	940980000	40	2	9	9	14	101.07	907	Q61702;CON__Q0VCM5	Itih1
P70671	Interferon regulatory factor 3	26.378	26.5963	26.7361	26.0218	26.4716	26.5064	26.5575	25.7583	26.0271	26.4523	26.2618	27.0938	1.934e-34	940650000	29	1	5	5	26.5	46.852	419	P70671	Irf3
Q3TCH7	Cullin-4A	26.5246	26.5625	26.902	26.3282	26.2746	26.6994	26.4657	26.156	26.3885	26.861	25.8574	25.9139	1.3597e-20	940160000	23	1	8	8	11.9	87.752	759	Q3TCH7	Cul4a
Q8R0X7	Sphingosine-1-phosphate lyase 1	26.07	27.3152	26.8569	25.8519	NaN	25.8606	27.2578	25.6872	27.7608	26.3729	26.2135	NaN	2.4877e-31	939710000	12	1	6	6	14.8	63.676	568	Q8R0X7	Sgpl1
Q9CXY6	Interleukin enhancer-binding factor 2	26.536	26.4212	26.5639	NaN	26.2386	26.6436	NaN	27.2174	26.5286	NaN	NaN	26.3453	4.6883e-10	938670000	7	1	5	5	15.9	43.062	390	Q9CXY6	Ilf2
Q9JLF6	Protein-glutamine gamma-glutamyltransferase K	26.245	26.8501	27.1906	26.3905	26.113	26.6342	26.9075	NaN	26.1296	27.0243	25.5367	25.6382	9.0894e-39	937100000	19	1	8	8	11.8	89.825	815	Q9JLF6	Tgm1
O35071;P33173;Q60575	Kinesin-like protein KIF1C;Kinesin-like protein KIF1A;Kinesin-like protein KIF1B	26.8008	26.5926	26.1459	26.5229	26.8503	26.4613	26.5772	26.5178	26.5545	26.4727	25.9829	NaN	7.3267e-09	936250000	11	3	2	2	1.8	122.43	1100	O35071;P33173;Q60575	Kif1c;Kif1a;Kif1b
Q9CXI0	2-methoxy-6-polyprenyl-1,4-benzoquinol methylase, mitochondrial	26.2094	26.1634	26.2572	26.3852	26.3046	26.4043	26.4603	27.1717	26.4264	26.5797	26.0915	27.0742	3.5054e-24	935420000	13	1	5	5	22.3	37.335	327	Q9CXI0	Coq5
Q9D1B9	39S ribosomal protein L28, mitochondrial	26.7503	26.5455	26.5703	25.9317	26.4758	26.1561	26.5689	26.9983	26.1907	26.5736	26.0521	26.8817	3.3025e-16	935050000	49	1	5	5	26.8	30.169	257	Q9D1B9	Mrpl28
P70290	55 kDa erythrocyte membrane protein	26.2749	26.4628	26.547	26.3437	26.4275	26.4806	26.3648	26.389	26.4725	27.0298	25.9824	26.8231	3.9387e-31	934760000	23	1	7	7	18.5	52.227	466	P70290	Mpp1
O35864	COP9 signalosome complex subunit 5	NaN	NaN	27.2893	26.309	27.0555	NaN	NaN	27.4703	NaN	NaN	NaN	NaN	6.6788e-07	921550000	16	1	3	3	10.5	37.548	334	O35864	Cops5
Q8K2T1	NmrA-like family domain-containing protein 1	26.4094	NaN	26.8904	NaN	NaN	26.8412	26.7586	26.5186	27.3004	25.0641	25.1225	NaN	1.4574e-11	921300000	17	1	3	3	12.9	34.376	309	Q8K2T1	Nmral1
P11103	Poly [ADP-ribose] polymerase 1	26.7391	26.3736	NaN	NaN	NaN	26.3995	NaN	26.6959	26.8688	NaN	NaN	NaN	7.0294e-11	917260000	6	1	5	5	7.1	113.1	1013	P11103	Parp1
Q62393	Tumor protein D52	27.1307	NaN	NaN	27.3164	26.9915	27.2225	NaN	NaN	26.8115	NaN	26.962	NaN	5.6472e-97	916350000	12	1	4	4	32.6	24.313	224	Q62393	Tpd52
Q9WUP7	Ubiquitin carboxyl-terminal hydrolase isozyme L5	27.1105	NaN	NaN	27.1746	26.7813	26.1388	NaN	26.928	NaN	NaN	27.3271	NaN	2.0581e-16	916050000	13	1	4	4	13.7	37.616	329	Q9WUP7	Uchl5
Q9D8T2	Gasdermin-D	26.6252	NaN	26.0686	26.1778	26.1947	26.5407	26.2928	26.5648	26.2357	27.0502	26.417	27.1281	3.0943e-15	914630000	10	1	6	6	15	53.237	487	Q9D8T2	Gsdmdc1
Q64010	Adapter molecule crk	27.0253	NaN	NaN	27.0145	26.7466	27.1916	26.3034	NaN	26.3733	NaN	26.0657	26.1821	1.2034e-21	914400000	13	1	4	4	24	33.814	304	Q64010	Crk
Q8R2Y0	Monoacylglycerol lipase ABHD6	26.538	NaN	26.901	NaN	NaN	26.7903	26.6835	26.2703	26.8206	26.7719	26.3146	NaN	1.372e-32	909830000	12	1	5	5	23.5	38.204	336	Q8R2Y0	Abhd6
Q8K2Q0	COMM domain-containing protein 9	25.818	26.2634	26.2126	26.4784	26.2848	26.6199	26.5841	26.3299	26.2679	26.4417	26.4447	26.5341	1.4375e-32	908810000	26	1	3	3	24.2	21.85	198	Q8K2Q0	Commd9
Q60749	KH domain-containing, RNA-binding, signal transduction-associated protein 1	NaN	27.52	NaN	NaN	NaN	27.135	26.0295	26.8027	NaN	26.5567	NaN	27.2535	6.6478e-20	905160000	13	1	2	2	9	48.37	443	Q60749	Khdrbs1
Q6NZC7	SEC23-interacting protein	26.9996	26.485	26.7551	NaN	NaN	NaN	26.8001	NaN	NaN	NaN	26.0724	26.0556	3.2699e-71	905040000	14	1	8	8	16.6	110.78	998	Q6NZC7	Sec23ip
O09106	Histone deacetylase 1	26.2551	26.4018	26.3863	26.207	26.7227	26.5641	26.2605	26.2374	25.9859	26.9164	26.3687	26.4311	3.3414e-50	903000000	23	2	6	6	16.2	55.074	482	O09106;O88895	Hdac1
Q9CPT5	Nucleolar protein 16	27.0399	26.201	26.273	26.2798	25.9807	NaN	26.813	27.2752	26.4793	26.8731	26.0539	26.5783	4.3949e-12	901700000	17	1	4	4	29.2	21.139	178	Q9CPT5	Nop16
Q8C0E2	Vacuolar protein sorting-associated protein 26B	26.2743	26.0966	26.2864	26.3109	26.4671	26.3711	26.8115	26.2291	26.4667	26.6031	26.3355	26.3781	4.8338e-18	897630000	19	1	4	4	16.1	39.124	336	Q8C0E2	Vps26b
Q921L3	Transmembrane and coiled-coil domain-containing protein 1	26.4643	26.8667	27.9451	NaN	NaN	NaN	27.1181	NaN	27.4184	26.7756	26.5177	NaN	1.2551e-25	891640000	4	1	2	2	12.2	21.175	188	Q921L3	Tmco1
Q99N96	39S ribosomal protein L1, mitochondrial	26.3348	NaN	26.0373	26.9095	27.4381	26.8225	26.3872	26.0941	26.3214	26.2796	NaN	26.9485	7.5994e-17	889990000	14	1	5	5	19.9	37.596	336	Q99N96	Mrpl1
P31809	Carcinoembryonic antigen-related cell adhesion molecule 1	26.5068	26.5863	NaN	NaN	NaN	NaN	26.9068	26.6113	26.7538	NaN	27.007	NaN	4.9832e-08	887510000	6	2	3	3	5.4	57.015	521	P31809;Q925P2	Ceacam1
Q9CQJ6	Density-regulated protein	26.3728	26.4685	26.361	26.3783	26.3198	25.8429	26.4592	26.5316	26.1326	26.3608	26.3633	26.7502	1.7327e-51	885400000	26	1	4	4	31.3	22.166	198	Q9CQJ6	Denr
A2AN08	E3 ubiquitin-protein ligase UBR4	25.9634	26.6524	26.8674	26.3198	26.2377	26.2282	25.8173	25.7713	26.3554	26.2957	26.843	26.8175	5.4461e-50	882340000	18	1	11	11	3.6	572.28	5180	A2AN08	Ubr4
Q8BZW8	NHL repeat-containing protein 2	26.6471	27.1529	NaN	25.9131	26.4596	26.5549	26.8154	26.2822	26.5547	26.1303	NaN	27.0341	1.5424e-10	881750000	10	1	4	4	11.7	78.429	725	Q8BZW8	Nhlrc2
Q6Q899	Probable ATP-dependent RNA helicase DDX58	26.2865	NaN	27.9351	26.3483	NaN	26.3669	26.685	NaN	25.6578	NaN	NaN	NaN	3.0282e-14	881520000	5	1	6	6	9.5	105.97	926	Q6Q899	Ddx58
P11087	Collagen alpha-1(I) chain	25.432	28.0179	27.7953	NaN	NaN	NaN	26.316	25.85	28.1919	NaN	NaN	NaN	3.3527e-58	880160000	17	1	5	5	4.1	138.03	1453	P11087	Col1a1
Q9CQW9	Interferon-induced transmembrane protein 3	NaN	26.7534	26.5631	26.7962	26.1505	26.6684	26.9225	NaN	26.6683	27.3943	NaN	NaN	7.909e-20	875010000	12	2	3	3	32.1	14.954	137	Q9CQW9;Q99J93	Ifitm3
Q810B6	Ankyrin repeat and FYVE domain-containing protein 1	26.15	26.1255	26.3565	27.0298	26.4119	26.1387	26.7779	26.2225	26.1203	26.1377	26.4098	26.4213	2.7261e-17	873020000	7	1	5	5	6.2	128.65	1169	Q810B6	Ankfy1
Q8CGA0	Protein phosphatase 1F	26.944	26.2868	25.9953	NaN	NaN	26.5139	26.6788	26.7813	26.8119	26.5175	26.6655	26.277	2.5565e-49	868740000	16	1	4	4	16.4	49.61	452	Q8CGA0	Ppm1f
Q9JIY5	Serine protease HTRA2, mitochondrial	26.5133	26.2031	NaN	26.3682	26.3034	26.2854	26.4235	26.9552	26.5733	26.6232	26.722	26.9805	2.848e-26	866710000	13	2	6	6	15.5	49.348	458	Q9JIY5;A2RT60	Htra2
Q99J56	Derlin-1	NaN	27.2929	27.234	26.158	NaN	NaN	27.4967	NaN	27.6654	26.178	26.422	NaN	4.5208e-09	863640000	8	1	3	3	10.8	28.834	251	Q99J56	Derl1
Q59J78	Mimitin, mitochondrial	26.6656	26.6269	26.4688	26.6262	26.5665	26.4016	26.3286	26.4314	26.2027	NaN	26.2523	26.2476	1.0173e-27	862240000	23	1	4	4	41.7	19.628	168	Q59J78	Ndufaf2
Q9CX34	Suppressor of G2 allele of SKP1 homolog	26.211	26.51	25.9248	26.5325	26.6016	26.2977	25.789	26.5538	26.2854	26.223	25.9934	26.5097	9.6609e-15	859750000	13	1	5	5	20.8	38.158	336	Q9CX34	Sugt1
Q8K0R6	Glycolipid transfer protein domain-containing protein 2	26.178	26.7664	27.299	25.4378	NaN	26.093	27.1439	25.6983	26.9437	26.6618	25.7872	NaN	5.9277e-31	858650000	17	1	6	6	34.6	34.453	321	Q8K0R6	Gltpd2
Q3UUI3	Acyl-coenzyme A thioesterase THEM4	26.5571	NaN	NaN	26.4724	26.4226	26.3303	NaN	26.6777	26.6893	26.7056	26.2956	26.7538	1.0266e-11	858560000	13	1	3	3	16.5	26.031	230	Q3UUI3	Them4
Q9Z108	Double-stranded RNA-binding protein Staufen homolog 1	26.5677	26.6126	26.3833	26.0367	26.5326	25.7932	25.5779	26.2667	26.0574	26.0907	26.3831	26.6792	5.474e-13	853700000	21	1	6	6	14.4	53.924	487	Q9Z108	Stau1
P23249	Putative helicase MOV-10	NaN	27.094	27.5828	NaN	NaN	NaN	NaN	NaN	NaN	NaN	NaN	NaN	1.5588e-31	851590000	11	1	6	6	7.9	113.58	1004	P23249	Mov10
Q8VDG5	Phosphopantothenate--cysteine ligase	26.2619	26.5036	26.4979	25.9243	26.5409	26.6968	26.44	25.8943	26.3629	26.2899	NaN	26.2107	5.0907e-35	837680000	18	1	7	7	23.8	33.794	311	Q8VDG5	Ppcs
P27612	Phospholipase A-2-activating protein	26.1127	25.8862	25.9579	26.3567	26.3695	26.8196	26.3635	25.8614	26.4473	NaN	25.9246	26.1623	1.8515e-13	835720000	13	1	7	7	11.5	87.22	794	P27612	Plaa
Q6P9R2	Serine/threonine-protein kinase OSR1	26.3849	26.7563	26.7021	26.2821	26.2856	26.3803	26.4522	26.437	26.1074	NaN	26.0793	26.2256	3.4475e-12	835450000	11	1	3	3	8.2	58.213	527	Q6P9R2	Oxsr1
Q9CPR5	39S ribosomal protein L15, mitochondrial	25.9281	25.9378	26.1643	26.1351	26.6926	26.0203	26.1789	26.9284	26.3902	26.4824	26.2207	26.3884	8.5227e-21	833670000	16	1	4	4	18.3	33.541	295	Q9CPR5	Mrpl15
Q9D8V0	Minor histocompatibility antigen H13	26.4876	27.1897	27.5552	26.2967	NaN	26.6248	26.5663	NaN	27.0871	NaN	NaN	NaN	4.6308e-54	833190000	10	1	4	4	16.7	41.747	378	Q9D8V0	Hm13
P63094;Q6R0H7	Guanine nucleotide-binding protein G(s) subunit alpha isoforms short;Guanine nucleotide-binding protein G(s) subunit alpha isoforms XLas	27.7249	NaN	26.8877	24.6971	24.6085	NaN	26.6751	25.4653	26.1681	26.0979	25.9164	25.7706	3.948e-22	832200000	26	6	4	3	16	45.663	394	P63094;Q6R0H7;P20612;Q3V3I2;P50149;Q8CGK7	Gnas
P37804	Transgelin	NaN	NaN	23.8737	26.1939	26.1194	24.9974	25.6212	25.655	25.9782	25.5838	29.3524	25.7658	1.01e-47	830510000	13	1	8	8	58.7	22.576	201	P37804	Tagln
Q8VE95	UPF0598 protein C8orf82 homolog	26.1939	26.133	25.9557	26.017	26.0376	26.1253	26.8339	26.5666	26.2136	26.7	26.6273	26.6972	8.6497e-46	829780000	23	1	6	6	36.7	24.33	218	Q8VE95
O35609	Secretory carrier-associated membrane protein 3	26.1815	26.4855	26.488	26.4575	NaN	26.7017	27.1269	NaN	27.178	26.4075	26.3511	NaN	3.0197e-31	829470000	9	1	4	4	18.6	38.458	349	O35609	Scamp3
Q9DCC7	Isochorismatase domain-containing protein 2B, mitochondrial	27.446	NaN	NaN	27.703	27.5324	27.3246	NaN	NaN	NaN	NaN	NaN	NaN	2.385e-28	828250000	7	1	2	2	23.8	23.151	210	Q9DCC7	Isoc2b
Q8BH60	Golgi-associated PDZ and coiled-coil motif-containing protein	26.9229	27.3333	27.4098	NaN	NaN	27.0335	27.3581	NaN	NaN	NaN	NaN	26.1159	1.1211e-32	828130000	12	1	5	5	14.7	50.662	463	Q8BH60	Gopc
Q60960;O35345	Importin subunit alpha-5;Importin subunit alpha-7	26.5307	25.8025	26.4609	26.7956	NaN	25.8119	25.7592	26.2329	26.3161	25.6092	26.2735	26.2066	2.6683e-18	827210000	10	2	4	4	12.6	60.182	538	Q60960;O35345	Kpna1;Kpna6
Q52KI8	Serine/arginine repetitive matrix protein 1	NaN	NaN	NaN	NaN	NaN	NaN	NaN	27.3592	27.0234	NaN	NaN	27.081	8.1139e-24	819950000	9	1	3	3	6.7	106.86	946	Q52KI8	Srrm1
Q99M28	RNA-binding protein with serine-rich domain 1	NaN	NaN	NaN	26.9779	26.9615	NaN	NaN	NaN	NaN	NaN	NaN	26.9932	1.1556e-24	819570000	9	1	5	5	23.3	34.208	305	Q99M28	Rnps1
Q9QXZ0	Microtubule-actin cross-linking factor 1	25.8799	26.8866	NaN	26.895	26.5156	26.9517	26.6122	NaN	26.8307	26.3757	26.3113	NaN	2.858e-27	819260000	14	1	7	7	1.9	831.87	7354	Q9QXZ0	Macf1
Q3UMR5	Calcium uniporter protein, mitochondrial	NaN	NaN	NaN	NaN	NaN	NaN	27.2425	NaN	27.9883	NaN	NaN	NaN	9.8713e-07	817480000	2	1	2	2	8.9	39.681	350	Q3UMR5	Mcu
Q8R574	Phosphoribosyl pyrophosphate synthase-associated protein 2	26.158	26.248	26.536	26.5219	NaN	26.8928	NaN	NaN	26.9706	NaN	26.5825	26.8278	0.00011889	816630000	7	1	3	3	14.4	40.88	369	Q8R574	Prpsap2
O35166	Golgi SNAP receptor complex member 2	26.2255	26.64	26.6939	26.5735	26.5796	NaN	NaN	NaN	26.4268	26.6577	26.4424	26.3104	7.6505e-57	808060000	12	1	4	4	26.9	24.725	212	O35166	Gosr2
Q99PV0	Pre-mRNA-processing-splicing factor 8	NaN	27.2386	27.0825	NaN	NaN	26.7272	26.3822	NaN	26.1403	26.807	NaN	NaN	5.7979e-25	807900000	15	1	6	6	5	273.61	2335	Q99PV0	Prpf8
Q9QYR9	Acyl-coenzyme A thioesterase 2, mitochondrial	NaN	NaN	NaN	26.8942	NaN	NaN	26.7116	27.2273	NaN	26.8874	NaN	27.2989	9.6809e-91	806360000	11	1	12	4	37.5	49.656	453	Q9QYR9	Acot2
Q9Z0U1	Tight junction protein ZO-2	NaN	NaN	25.9342	NaN	NaN	NaN	NaN	27.212	26.5886	26.3385	NaN	26.529	2.8533e-47	806300000	15	1	8	8	9	131.28	1167	Q9Z0U1	Tjp2
O54774	AP-3 complex subunit delta-1	26.8758	26.4015	NaN	NaN	26.9162	NaN	27.1323	26.4868	NaN	26.9025	26.9235	26.8895	3.7163e-20	806290000	11	1	3	3	3.8	135.08	1199	O54774	Ap3d1
Q9JIK5	Nucleolar RNA helicase 2	26.3148	26.2117	26.1548	26.5091	26.4503	26.0431	26.2224	25.8673	26.0647	26.5692	26.3582	26.1939	9.0233e-25	804940000	29	1	6	6	11.5	93.55	851	Q9JIK5	Ddx21
Q99JF5	Diphosphomevalonate decarboxylase	25.8849	NaN	26.1225	NaN	25.9118	25.9707	NaN	26.5205	NaN	NaN	NaN	NaN	7.5788e-20	804590000	8	1	5	5	22.7	44.072	401	Q99JF5	Mvd
P16406	Glutamyl aminopeptidase	25.3124	26.1517	26.5959	25.6525	25.6887	25.7641	26.6632	25.3744	26.6686	26.9563	26.7732	26.538	2.8365e-29	802450000	29	1	9	9	13.8	107.96	945	P16406	Enpep
Q921M4	Golgin subfamily A member 2	25.8212	26.1843	25.846	26.0171	26.901	26.0972	26.1128	26.2565	25.9175	26.2563	26.5245	26.4688	4.6766e-25	800890000	17	1	6	6	8.1	113.28	999	Q921M4	Golga2
O70370	Cathepsin S	27.2757	NaN	NaN	27.984	27.1103	26.8714	NaN	NaN	NaN	NaN	NaN	26.979	1.2108e-50	798990000	9	1	4	4	18.8	38.474	340	O70370	Ctss
Q6P8X1	Sorting nexin-6;Sorting nexin-6, N-terminally processed	26.4705	NaN	NaN	26.747	26.5816	27.1823	26.1197	NaN	26.1284	26.0041	26.6539	26.3265	6.2335e-20	798610000	10	1	5	5	19.2	46.648	406	Q6P8X1	Snx6
Q8VE22	28S ribosomal protein S23, mitochondrial	26.5474	26.1942	26.3143	26.3018	26.0363	26.7341	25.8562	26.439	25.7195	26.2152	25.8455	26.1014	3.7531e-29	797810000	20	1	3	3	22	20.348	177	Q8VE22	Mrps23
Q9QXK3	Coatomer subunit gamma-2	27.0655	25.889	26.1849	26.013	26.2326	26.3371	27.1503	NaN	26.8757	25.694	25.8858	NaN	2.6007e-62	791670000	18	1	7	5	11.3	97.679	871	Q9QXK3	Copg2
P70194	C-type lectin domain family 4 member F	26.8272	26.5435	26.4851	26.7717	27.1487	26.5641	NaN	NaN	NaN	26.3701	NaN	NaN	9.4626e-20	787750000	5	1	4	4	10.2	61.268	548	P70194	Clec4f
P11862	Growth arrest-specific protein 2	25.7621	25.9409	25.9503	25.6813	26.004	25.5114	26.3717	26.5248	26.6109	26.6958	26.8762	26.6714	1.0522e-16	786330000	21	1	5	5	20.4	34.9	314	P11862	Gas2
Q14CH1	Molybdenum cofactor sulfurase	26.456	26.0404	26.5223	25.8019	26.4684	26.5556	26.1423	25.4286	26.1713	26.035	25.3052	26.5289	3.2934e-15	785970000	10	1	5	5	6.6	95.012	862	Q14CH1	Mocos
Q80X50	Ubiquitin-associated protein 2-like	26.5038	26.4392	26.2265	25.8528	26.1499	25.9651	26.257	26.6217	25.9968	26.2002	25.9938	26.2147	1.1133e-24	785250000	30	1	7	7	11.5	116.8	1107	Q80X50	Ubap2l
Q6P1F6;Q925E7	Serine/threonine-protein phosphatase 2A 55 kDa regulatory subunit B alpha isoform;Serine/threonine-protein phosphatase 2A 55 kDa regulatory subunit B delta isoform	26.9056	25.6652	26.1563	26.2444	27.2973	26.5407	25.5716	NaN	25.0888	26.0465	26.1096	NaN	8.529e-19	783050000	14	2	5	5	15	51.691	447	Q6P1F6;Q925E7	Ppp2r2a;Ppp2r2d
Q00612	Glucose-6-phosphate 1-dehydrogenase X	25.7627	25.5037	25.8748	27.6406	26.2621	26.5236	26.03	NaN	25.4786	26.2514	26.0366	26.1403	1.4897e-44	778280000	11	2	7	7	18.3	59.262	515	Q00612;P97324	G6pdx
Q03311	Cholinesterase	27.0197	25.9072	26.5898	25.4237	26.7482	26.1574	25.8684	25.6616	25.9953	25.7862	25.6085	24.7406	3.5668e-20	774810000	18	1	3	3	11.8	68.461	603	Q03311	Bche
Q8BLF1	Neutral cholesterol ester hydrolase 1	27.0305	27.1964	NaN	NaN	NaN	NaN	27.2756	NaN	27.1867	27.3901	NaN	NaN	6.1506e-12	771530000	11	1	4	4	16.4	45.739	408	Q8BLF1	Nceh1
Q99N94	39S ribosomal protein L9, mitochondrial	26.6425	NaN	26.7054	NaN	26.2165	NaN	26.8566	26.9658	26.3192	NaN	NaN	NaN	1.0111e-25	769780000	14	1	8	8	32.5	30.244	265	Q99N94	Mrpl9
Q8R519	2-amino-3-carboxymuconate-6-semialdehyde decarboxylase	NaN	NaN	NaN	27.04	26.4255	NaN	26.885	26.984	NaN	26.8092	NaN	NaN	3.0519e-12	765330000	7	1	3	3	20.2	38.027	336	Q8R519	Acmsd
O09044	Synaptosomal-associated protein 23	25.8645	26.5137	26.7777	26.2095	25.4841	25.591	26.0221	25.343	26.5197	26.515	26.4221	25.7538	5.4218e-25	763170000	22	1	4	4	34.3	23.261	210	O09044	Snap23
P06683	Complement component C9	27	26.6216	NaN	NaN	NaN	NaN	NaN	26.1894	27.0325	NaN	NaN	26.8961	4.1625e-25	762790000	13	1	6	6	13.1	62.002	548	P06683	C9
P24457	Cytochrome P450 2D11	NaN	27.1174	26.6611	25.996	NaN	25.9943	26.6684	25.365	26.7725	26.0394	26.0638	25.8578	1.2485e-90	752380000	4	1	14	2	25.2	56.987	504	P24457	Cyp2d11
P29351	Tyrosine-protein phosphatase non-receptor type 6	26.1037	26.0495	26.3739	26.6235	26.6678	26.2949	25.8434	NaN	NaN	NaN	26.2442	26.6516	1.1215e-27	749340000	12	1	10	10	23.5	67.558	595	P29351	Ptpn6
Q99P72	Reticulon-4	NaN	26.8688	27.0027	NaN	26.3458	26.6927	NaN	NaN	26.8293	26.83	NaN	NaN	1.8665e-14	748000000	9	1	3	3	3.5	126.61	1162	Q99P72	Rtn4
Q6P069	Sorcin	25.9251	26.0144	NaN	26.7724	26.545	26.6937	26.2911	NaN	NaN	26.212	26.1963	26.211	1.0072e-12	747560000	16	1	4	4	18.7	21.627	198	Q6P069	Sri
Q6PGB6	N-alpha-acetyltransferase 50	26.5182	26.1909	NaN	26.236	26.365	26.2427	26.1216	26.0618	26.2824	NaN	26.2172	26.8215	2.7251e-10	744080000	12	1	2	2	14.2	19.414	169	Q6PGB6	Naa50
Q91YM4	Protein TBRG4	NaN	26.5314	26.2679	NaN	NaN	26.0647	26.7066	NaN	NaN	26.438	NaN	NaN	5.6105e-19	743980000	9	1	3	3	8.3	71.513	630	Q91YM4	Tbrg4
O35295	Transcriptional activator protein Pur-beta	26.161	25.885	26.1849	25.7382	26.3162	26.1521	26.3501	26.1572	25.8055	26.216	26.0187	26.2853	6.8333e-54	742630000	34	1	8	7	42.9	33.901	324	O35295	Purb
P62307	Small nuclear ribonucleoprotein F	25.7046	26.0917	NaN	26.1123	26.2179	26.2645	26.0791	26.2259	26.0145	25.9676	26.3828	26.2459	9.2677e-21	742120000	13	1	3	3	33.7	9.7251	86	P62307	Snrpf
Q9CQD1	Ras-related protein Rab-5A	25.829	26.0325	26.8072	NaN	NaN	26.3001	26.6933	26.0223	26.5405	NaN	NaN	NaN	1.7556e-17	740860000	11	1	6	3	38.1	23.598	215	Q9CQD1	Rab5a
Q8K215	LYR motif-containing protein 4	26.2982	NaN	25.9842	26.4124	26.004	26.1676	NaN	26.3432	25.4842	25.8954	26.6745	26.3471	4.4231e-14	740540000	11	1	3	3	35.2	10.854	91	Q8K215	Lyrm4
Q9D820	Prolyl-tRNA synthetase associated domain-containing protein 1	26.498	26.3962	26.6632	NaN	NaN	26.6772	26.466	NaN	NaN	26.5338	NaN	NaN	5.6968e-12	739720000	7	1	3	3	27.8	18.862	169	Q9D820	Prorsd1
Q60649	Caseinolytic peptidase B protein homolog	NaN	26.1752	26.3666	NaN	26.4854	26.6814	NaN	26.2025	26.1634	26.9272	NaN	NaN	2.1675e-10	737780000	15	1	3	3	7.1	76.003	677	Q60649	Clpb
Q99N95	39S ribosomal protein L3, mitochondrial	26.0695	NaN	25.5603	25.9808	26.4497	25.8192	26.0562	27.2547	NaN	26.4863	26.1909	25.9636	2.466e-12	736580000	10	1	2	2	8.3	39.109	348	Q99N95	Mrpl3
Q8VCH8	UBX domain-containing protein 4	25.6922	NaN	26.1734	26.1858	NaN	NaN	26.474	26.0874	27.1389	26.4434	NaN	26.8027	8.3042e-36	735940000	16	1	5	5	19.6	56.471	506	Q8VCH8	Ubxn4
P49586;Q811Q9	Choline-phosphate cytidylyltransferase A;Choline-phosphate cytidylyltransferase B	26.7712	NaN	NaN	NaN	26.8212	26.5111	NaN	NaN	NaN	NaN	NaN	NaN	2.6945e-12	734850000	10	2	3	3	13.4	41.666	367	P49586;Q811Q9	Pcyt1a;Pcyt1b
P57784	U2 small nuclear ribonucleoprotein A	NaN	26.0056	25.9606	NaN	26.4227	NaN	26.1334	26.7846	26.1004	26.2347	26.1733	26.1441	1.2695e-27	734610000	13	1	3	3	13.3	28.357	255	P57784	Snrpa1
Q6ZWM4	N-alpha-acetyltransferase 38, NatC auxiliary subunit	NaN	NaN	26.4034	NaN	NaN	26.6185	26.1409	26.5415	NaN	NaN	26.4114	26.3638	3.4731e-23	734060000	6	1	2	2	24	10.403	96	Q6ZWM4	Naa38
O88543	COP9 signalosome complex subunit 3	NaN	26.3666	26.3516	26.3631	26.1749	26.497	26.1779	NaN	26.8767	25.6664	NaN	NaN	5.1569e-20	731280000	8	1	4	4	14.2	47.832	423	O88543	Cops3
Q9CXE7	Transmembrane emp24 domain-containing protein 5	26.5198	27.4109	27.1595	26.4639	26.281	NaN	NaN	26.0118	NaN	25.5891	NaN	NaN	3.9022e-08	730950000	9	1	2	2	14	26.172	229	Q9CXE7	Tmed5
Q920L1	Fatty acid desaturase 1	NaN	26.8199	26.6887	NaN	NaN	25.9752	27.4947	NaN	27.8232	NaN	26.3489	NaN	1.1581e-15	729650000	7	1	5	5	14.8	52.322	447	Q920L1	Fads1
O70305	Ataxin-2	26.4609	NaN	NaN	26.7813	NaN	25.983	26.5697	26.5074	NaN	NaN	NaN	26.6443	8.9251e-21	726200000	11	1	5	5	6.4	136.48	1285	O70305	Atxn2
O70404	Vesicle-associated membrane protein 8	25.6486	26.8756	26.8413	26.6751	NaN	25.9498	26.2394	NaN	26.2922	NaN	NaN	NaN	8.081e-18	721930000	13	1	2	2	22.8	11.451	101	O70404	Vamp8
Q61268	Apolipoprotein C-IV	NaN	NaN	NaN	NaN	NaN	NaN	NaN	26.7712	26.7487	NaN	26.5544	27.0957	4.9187e-13	720090000	7	1	3	3	38.7	14.288	124	Q61268	Apoc4
P53986	Monocarboxylate transporter 1	NaN	26.1526	27.0357	24.9413	NaN	25.5827	27.1945	24.9486	27.1517	26.5545	25.9655	25.2368	1.2539e-14	717640000	15	1	3	3	8.5	53.267	493	P53986	Slc16a1
Q9Z0N2	Eukaryotic translation initiation factor 2 subunit 3, Y-linked	26.1293	26.1323	26.1148	26.487	26.3607	26.4434	NaN	26.3932	26.1292	NaN	26.2507	26.2013	4.2698e-168	717200000	21	1	18	3	50.4	51.13	472	Q9Z0N2	Eif2s3y
Q8BIW1	Protein prune homolog	26.5334	27.2168	NaN	NaN	NaN	26.5158	25.7116	NaN	NaN	25.7524	NaN	NaN	3.39e-14	715360000	4	1	4	4	21.1	50.239	454	Q8BIW1	Prune
O54984	ATPase Asna1	25.9285	26.2895	26.3325	26.3317	26.3363	26.3938	NaN	26.3878	NaN	26.4144	NaN	NaN	1.6558e-09	714520000	6	1	3	3	9.2	38.822	348	O54984	Asna1
Q91V12	Cytosolic acyl coenzyme A thioester hydrolase	25.5797	26.2471	NaN	NaN	26.7727	25.8283	NaN	26.2349	26.3091	26.408	25.9421	26.0831	3.5372e-10	712920000	16	1	2	2	6	42.536	381	Q91V12	Acot7
Q8CF02	Protein FAM25C	NaN	NaN	NaN	NaN	27.2254	26.3085	NaN	NaN	NaN	26.8024	NaN	NaN	4.3702e-18	711990000	15	1	3	3	53.9	9.2353	89	Q8CF02	Fam25c
Q8BFY9	Transportin-1	NaN	26.4883	26.5066	26.847	NaN	26.5813	26.4731	NaN	26.5745	26.6909	NaN	NaN	2.2804e-20	703760000	15	2	5	5	10	102.36	898	Q8BFY9;Q99LG2	Tnpo1
Q8VDW0	ATP-dependent RNA helicase DDX39A	NaN	NaN	NaN	NaN	26.9714	26.6764	NaN	NaN	NaN	NaN	NaN	NaN	1.9554e-40	699370000	5	1	11	4	27.2	49.067	427	Q8VDW0	Ddx39a
P14901	Heme oxygenase 1	26.3025	NaN	26.0644	27.2871	26.7604	26.8576	NaN	NaN	NaN	26.345	NaN	26.2399	4.012e-19	697130000	9	1	6	6	31.1	32.928	289	P14901	Hmox1
Q9WU28	Prefoldin subunit 5	27.1401	26.3258	NaN	25.2623	26.6391	25.9799	25.3401	25.5197	25.8752	25.7115	25.1445	25.5823	3.1809e-23	694380000	12	1	4	4	39.6	17.356	154	Q9WU28	Pfdn5
Q8C5Q4	G-rich sequence factor 1	26.3718	NaN	NaN	26.5315	NaN	26.5197	26.5153	26.4517	NaN	NaN	NaN	NaN	2.0726e-11	694050000	15	1	3	3	12.9	53.076	479	Q8C5Q4	Grsf1
Q8BM72	Heat shock 70 kDa protein 13	25.9677	26.1171	25.9536	NaN	26.2329	25.9776	25.8581	26.9778	25.9823	26.1377	26.0504	NaN	1.1883e-16	693900000	13	1	3	3	7.2	51.709	471	Q8BM72	Hspa13
P21278;P30677	Guanine nucleotide-binding protein subunit alpha-11;Guanine nucleotide-binding protein subunit alpha-14	26.1287	27.1154	26.7732	26.0585	NaN	26.3394	26.721	25.7098	25.7511	NaN	NaN	NaN	3.0153e-16	692880000	14	2	5	5	14.5	42.024	359	P21278;P30677	Gna11;Gna14
[truncated: 331 more rows]
