# Supplementary material for: A Proteomic Investigation of Hepatic Resistance to Ascaris in a Murine Model
Source: PLoS Negl Trop Dis. 2016 Aug 4;10(8):e0004837. doi: 10.1371/journal.pntd.0004837 (PMC4974003; doi:10.1371/journal.pntd.0004837)
Supplement: S2 Dataset — (XLSX) [file pntd.0004837.s002.xlsx]

## Sheet: C57BL 6J Inf v C57BL 6J Cont
Supplemental Dataset 1 T-test (p <0.05) results and relative fold differences between C57BL/6J control and infected mice. Protein ranking of overall abundance (based on protein MS intensity) is given.
Abundance Rank /479	Protein name	Majority protein ID	Gene name	minus Log (P-value)	Log2 Fold Difference	PEP	Intensity	MS/MS Count	Peptides	Sequence coverage [%]	Mol. weight [kDa]	Sequence length	LFQ intensity C57_Cont1	LFQ intensity C57_Cont2	LFQ intensity C57_Cont3	LFQ intensity C57_Inf1	LFQ intensity C57_Inf2	LFQ intensity C57_Inf3	LFQ intensity CBA_Cont1	LFQ intensity CBA_Cont2	LFQ intensity CBA_Cont3	LFQ intensity CBA_Inf1	LFQ intensity CBA_Inf2	LFQ intensity CBA_Inf3
295	Protein S100-A8	P27005	S100a8	1.81711	7.15956	2.5274e-144	9561700000	34	3	50.6	10.294	89	27.1523	21.9459	22.1583	31.8077	30.5293	30.3982	23.8587	28.125	22.139	30.2989	30.566	30.8649
375	Cytochrome c oxidase subunit 7C, mitochondrial	P17665	Cox7c	4.68448	6.5436	1.6675e-26	3464300000	25	3	50.8	7.3325	63	21.4458	22.407	22.0409	28.5702	28.4356	28.5187	25.0514	27.9231	28.6546	28.1437	28.8248	28.389
321	Protein S100-A9	P31725	S100a9	1.81941	6.05595	1.9236e-33	7474500000	35	5	39.8	13.049	113	26.2848	21.8808	25.9308	31.622	30.5917	30.0505	25.7501	26.094	23.1761	30.1685	29.3412	29.7671
424	Chitinase-3-like protein 3	O35744	Chi3l3	2.48036	6.0324	5.7963e-32	1281900000	13	9	32.4	44.458	398	22.0552	24.6143	21.6855	29.1199	29.0752	28.2571	20.7989	23.6285	23.7739	20.8323	21.3927	21.8289
373	Nucleoprotein TPR	F6ZDS4	Tpr	3.54389	5.96563	7.9311e-28	3589400000	9	12	5.6	273.99	2431	21.5672	23.0028	23.0862	28.5903	28.3363	28.6266	28.4026	28.6118	28.2284	28.562	28.5519	28.8699
449	Lactotransferrin	P08071	Ltf	4.03019	5.25873	7.0386e-33	688330000	12	8	16	77.837	707	22.2474	22.8838	21.9875	27.9285	27.7129	27.2535	22.2809	21.9324	22.3159	26.1151	26.2974	21.2766
433	Ngp	O08692	Ngp	3.95511	5.04893	1.758e-47	1037400000	14	5	31.1	19.331	167	23.2616	22.7589	22.8451	28.5743	27.8513	27.5868	22.1395	21.47	23.1142	27.0135	27.0537	26.6364
455	Acyl-CoA synthetase short-chain family member 3, mitochondrial	Q14DH7	Acss3	3.12049	4.99599	5.2875e-12	595310000	5	5	10.1	74.517	682	22.4574	22.1343	20.7162	26.8	26.8717	26.6242	21.8819	22.3993	26.4626	21.328	23.1008	22.0433
304	Myosin light chain 1/3, skeletal muscle isoform	P05977	Myl1	3.14908	4.76884	3.653e-195	8726000000	37	15	85.1	20.594	188	23.5243	22.619	22.7067	28.4622	27.6728	27.0216	22.4058	27.5019	32.9788	27.3023	28.9515	28.2285
429	Thiamin pyrophosphokinase 1	Q9R0M5	Tpk1	2.79185	4.75812	3.7343e-28	1138800000	19	2	12.8	27.068	243	23.2145	21.5587	23.397	27.3451	27.9222	27.1772	26.2458	26.1761	26.5118	26.4855	27.4454	26.9001
387	Superkiller viralicidic activity 2-like 2	Q9CZU3	Skiv2l2	1.30743	4.68918	1.2654e-05	2733400000	9	3	4.8	117.64	1040	23.1871	21.5895	23.4146	24.2917	29.3607	28.6063	21.5721	22.8237	21.5687	21.5872	23.2282	21.2899
448	ATP-dependent RNA helicase DDX39A	Q8VDW0	Ddx39a	1.69179	4.42805	1.9554e-40	699370000	5	11	27.2	49.067	427	22.1995	21.0796	20.6388	23.5542	26.9714	26.6764	22.9036	23.556	22.6126	23.7224	23.8427	22.3511
422	Annexin A1	P10107	Anxa1	1.54557	4.39631	4.6565e-53	1326100000	22	10	37.3	38.734	346	26.0981	21.8919	22.5221	27.7928	27.975	27.9332	26.5216	23.4141	26.4396	27.0561	28.0156	26.2415
446	2-amino-3-carboxymuconate-6-semialdehyde decarboxylase	Q8R519	Acmsd	1.46813	4.28504	3.0519e-12	765330000	7	3	20.2	38.027	336	20.4322	20.785	22.6954	27.04	26.4255	23.3022	26.8849	26.984	23.4334	26.8092	22.6933	21.9191
457	Serine--tRNA ligase, mitochondrial	Q9JJL8	Sars2	2.76224	3.91961	1.15e-11	469710000	13	3	9.7	58.316	518	21.5868	23.005	21.3352	25.9465	25.7406	25.9987	23.6836	25.9297	25.8734	25.7771	26.1822	26.0382
473	Neutrophil gelatinase-associated lipocalin	P11672	Lcn2	2.8306	3.4149	9.2057e-07	264140000	6	2	12	22.875	200	22.2779	23.6251	22.4759	26.1755	26.4459	26.0023	22.2994	23.7368	21.6814	25.4484	21.3892	22.1565
444	Transgelin	P37804	Tagln	1.50479	3.19851	1.01e-47	830510000	13	8	58.7	22.576	201	20.8349	23.0066	23.8737	26.1939	26.1194	24.9974	25.6212	25.655	25.9782	25.5838	29.3524	25.7658
390	Coronin-1A	O89053	Coro1a	1.45327	3.00783	9.767e-94	2523200000	39	11	39.3	50.989	461	27.0232	24.465	27.2782	29.7475	29.4402	28.6021	23.1095	22.3354	25.6006	27.765	27.249	27.2698
466	Poly(U)-binding-splicing factor PUF60	Q3UEB3	Puf60	3.97209	2.52229	3.2721e-09	390510000	13	4	10.5	60.248	564	22.8357	22.9403	22.4088	25.2383	25.2096	25.3037	23.6377	25.233	21.1372	21.9554	23.0117	26.2811
461	Serum amyloid A-1 protein	P05366	Saa1	1.73417	2.04261	3.8581e-51	447470000	9	3	25.4	13.77	122	21.7813	22.7927	22.8785	24.8926	24.9569	23.731	23.1965	22.1269	22.8872	28.7008	24.8969	22.325
281	Vitronectin	P29788	Vtn	3.22351	2.0254	3.6936e-131	11246000000	92	12	38.9	54.848	478	28.6642	28.5934	29.079	31.0803	30.6995	30.6331	28.6916	29.2469	28.813	30.7292	30.5126	30.5081
420	Galectin-3	P16110	Lgals3	2.21922	1.67964	3.141e-29	1334900000	14	3	15.2	27.515	264	26.4165	26.4797	26.2565	28.533	28.178	27.4806	20.9467	21.24	22.3065	26.7193	27.6331	26.5702
275	Alcohol dehydrogenase 4	Q9QYY9	Adh4	1.6059	1.6745	9.0733e-262	11774000000	101	17	71.6	40.21	377	26.0328	26.743	25.6035	27.2411	28.4249	27.7369	30.8002	31.6201	31.0268	31.272	30.8966	31.2931
478	Rho guanine nucleotide exchange factor 1	Q61210	Arhgef1	1.85895	1.49108	4.8502e-07	114750000	4	3	4.5	102.8	920	22.1464	23.2398	23.1639	24.4369	24.3207	24.2657	22.7047	22.0852	23.1692	22.5521	21.2393	23.908
296	Clusterin;Clusterin beta chain;Clusterin alpha chain	Q06890	Clu	1.86072	1.3373	8.4198e-118	9537400000	68	17	33	51.655	448	28.9716	28.9019	29.2768	30.9561	30.2545	29.9516	29.2455	28.9402	29.4847	30.408	30.049	30.0929
297	Perilipin-2	P43883	Plin2	3.48457	1.28998	5.1848e-128	9532400000	63	14	50.8	46.646	425	28.8937	28.8219	28.6092	29.9256	30.1718	30.0973	30.0893	30.6017	30.2142	28.3932	30.129	30.8262
69	Ferritin light chain 1;Ferritin light chain 2	P29391;P49945	Ftl1;Ftl2	2.25316	1.27385	2.714e-264	103260000000	249	15	76.5	20.802	183	32.0404	32.4041	32.3968	33.9266	33.502	33.2342	32.604	33.5791	32.654	33.5011	34.2097	33.9095
389	Dipeptidyl peptidase 1;Dipeptidyl peptidase 1 exclusion domain chain;Dipeptidyl peptidase 1 heavy chain;Dipeptidyl peptidase 1 light chain	P97821	Ctsc	1.83084	1.2554	1.4894e-44	2539900000	25	7	22.7	52.376	462	27.8898	27.2541	27.539	29.0441	29.0767	28.3284	23.2434	20.2592	22.8296	28.0706	27.1584	27.594
253	Pyruvate kinase PKM	P52480	Pkm	2.24309	1.21596	0	15938000000	118	22	61.6	57.844	531	30.1995	29.647	30.0289	31.3947	31.254	30.8746	29.6222	29.5411	30.8501	30.5106	30.7371	30.2561
358	Creatine kinase B-type	Q04447	Ckb	1.82917	1.11963	4.9253e-87	4483400000	26	11	53	42.713	381	28.5718	28.4137	27.9353	29.6729	29.5644	29.0424	27.6655	28.0127	28.0762	27.8843	29.3864	28.1303
189	Ferritin heavy chain	P09528	Fth1	2.52173	1.1067	1.9691e-275	30757000000	230	16	86.3	21.066	182	30.4836	30.6564	30.8993	31.9504	31.8629	31.5461	30.889	31.9887	30.9848	31.9656	32.2629	32.167
407	High mobility group protein B2	P30681	Hmgb2	1.79931	1.07308	1.2204e-29	1979500000	17	7	37.1	24.162	210	26.8941	27.3544	27.1476	28.653	28.0823	27.8801	26.5881	26.9966	27.2967	27.5384	26.9379	27.8011
352	Murinoglobulin-2	P28666	Mug2	2.87376	0.956974	7.3031e-241	4950100000	49	36	34.3	162.38	1451	29.1175	29.0467	29.1338	29.9557	30.2894	29.9238	22.2386	23.0128	23.2545	22.2717	21.217	22.4895
106	Alpha-2-HS-glycoprotein	P29699	Ahsg	3.6444	0.883237	2.2365e-243	63454000000	191	11	46.4	37.325	345	32.0104	31.9914	31.9263	32.7293	32.9151	32.9334	32.2888	32.1234	32.1754	32.7317	32.7848	32.5362
332	Transgelin-2	Q9WVA4	Tagln2	2.11726	0.877604	3.4699e-128	6667500000	88	12	71.4	22.395	199	28.8851	29.1071	28.8847	30.1261	29.8106	29.573	28.6624	28.6495	28.7183	28.8418	29.9574	29.2247
469	Interleukin-1 receptor-associated kinase 4	Q8R4K2	Irak4	2.19585	0.853909	7.8199e-06	343720000	17	3	7.2	50.871	459	24.7732	24.554	24.4259	25.6895	25.3541	25.2713	24.8507	24.6723	24.6646	24.9921	25.5961	25.0513
368	Acid ceramidase;Acid ceramidase subunit alpha;Acid ceramidase subunit beta	Q9WV54	Asah1	2.06483	0.832193	6.1945e-28	4007900000	37	9	24.6	44.669	394	28.604	28.1325	28.2894	29.0015	29.3603	29.1607	27.7673	28.6394	27.3458	27.5744	28.372	28.305
306	Galectin-1	P16045	Lgals1	1.55982	0.830955	1.0781e-63	8520400000	46	5	51.1	14.866	135	29.3058	29.7633	29.6316	30.7839	30.0904	30.3192	28.6864	28.5476	28.5996	29.5087	28.6828	29.1967
329	Moesin	P26041	Msn	2.44626	0.820389	7.2664e-275	6936300000	124	33	49.4	67.766	577	29.2581	28.945	28.9318	29.9829	29.9024	29.7108	28.7449	28.9973	28.746	29.4553	29.5591	29.2408
333	Filamin-A	Q8BTM8	Flna	1.87859	0.808913	1.19e-169	6524900000	103	34	19.2	281.22	2647	28.6963	28.7208	29.1608	29.9011	29.5555	29.5481	29.0255	28.1415	29.4216	29.4544	30.0254	28.9356
156	Vimentin	P20152	Vim	2.12015	0.803979	0	41834000000	256	36	67.6	53.687	466	31.8815	31.8809	31.713	32.7962	32.7641	32.3271	30.9482	31.2054	31.3524	31.5856	31.8515	31.3444
279	Annexin A2	P07356	Anxa2	2.49305	0.794726	1.6427e-179	11379000000	93	16	60.5	38.676	339	29.886	29.6673	29.9564	30.7514	30.6893	30.4532	29.55	29.1883	29.7126	30.0571	30.2551	29.7325
320	Hydroxymethylglutaryl-CoA synthase, cytoplasmic	Q8JZK9	Hmgcs1	2.02247	0.787869	1.0796e-228	7482600000	54	18	58.5	57.568	520	29.5084	29.0736	29.517	30.0701	30.0711	30.3214	28.7634	28.7358	29.2483	28.4977	23.6353	28.9586
219	Plasminogen;Plasmin heavy chain A;Activation peptide;Angiostatin;Plasmin heavy chain A, short form;Plasmin light chain B	P20918	Plg	2.23982	0.777562	0	22528000000	204	37	58.5	90.807	812	30.3768	30.5076	30.6897	31.5243	31.1612	31.2212	30.9007	30.8158	30.8635	31.5722	31.461	31.2456
285	Ceruloplasmin	Q61147	Cp	2.46455	0.761492	7.1701e-264	10514000000	152	26	38.3	121.15	1061	29.4139	29.3265	29.6557	30.2579	30.3353	30.0874	29.8567	29.609	29.9351	30.5666	30.2633	30.208
379	Aldo-keto reductase family 1 member C18	Q8K023	Akr1c18	1.34013	0.748213	1.7633e-36	3127000000	26	5	13	37.176	323	27.9179	27.6687	28.0332	28.192	28.6586	29.0139	27.9472	28.1839	27.9729	28.1027	27.9083	28.048
193	Myosin light polypeptide 6	Q60605	Myl6	4.45385	0.742545	1.2258e-108	28600000000	111	9	55.6	16.93	151	30.9862	30.9673	30.9053	31.7494	31.6765	31.6606	31.1033	31.3381	31.2121	31.5572	31.7673	31.4995
396	3-oxoacyl-[acyl-carrier-protein] synthase, mitochondrial	Q9D404	Oxsm	2.3439	0.740683	7.706e-124	2234200000	40	7	30.5	48.627	459	27.3196	27.719	27.4118	28.3107	28.1613	28.2004	27.1468	27.382	27.4113	27.7325	27.4055	27.6876
451	Rho GTPase-activating protein 1	Q5FWK3	Arhgap1	1.85365	0.734153	4.9649e-20	683300000	14	6	17.1	50.41	439	25.8899	25.4764	25.3011	26.262	26.3342	26.2736	25.6234	26.3464	25.638	26.378	25.352	25.545
378	F-actin-capping protein subunit alpha-1	P47753	Capza1	2.6136	0.725595	1.9595e-68	3212500000	43	10	56.6	32.939	286	27.7973	28.0384	27.9828	28.5096	28.7473	28.7384	28.149	28.1263	28.2695	28.212	27.9482	28.0301
428	Protein S100-A10	P08207	S100a10	1.45245	0.695301	1.076e-25	1185100000	19	3	32	11.186	97	26.5312	26.3998	26.5973	27.388	27.4493	26.7769	26.6803	26.4773	27.0681	26.6292	26.4331	26.6259
376	Phosphatidylinositol transfer protein alpha isoform	P53810	Pitpna	2.24288	0.662067	2.1324e-127	3333300000	37	8	41.3	31.893	271	27.9889	27.9631	28.0148	28.8645	28.4425	28.646	28.407	28.4227	28.0803	28.1691	27.8292	28.2172
398	Platelet-activating factor acetylhydrolase IB subunit alpha	P63005	Pafah1b1	1.88578	0.660198	2.5392e-96	2226500000	32	7	28.3	46.67	410	27.4436	27.1506	27.3534	27.8435	28.2326	27.8521	27.5525	27.7397	27.6958	27.8493	27.6329	27.9151
172	Fibronectin;Anastellin	P11276	Fn1	2.76918	0.659792	0	35835000000	404	62	38.6	272.53	2477	31.2601	31.2596	31.4856	32.083	31.9727	31.929	31.5864	31.5337	31.7384	32.0759	31.8429	31.8325
309	Tropomyosin alpha-4 chain	Q6IRU2	Tpm4	3.03868	0.639487	2.8733e-272	8261100000	127	14	54	28.467	248	29.4321	29.3805	29.4543	30.1917	30.0383	29.9555	29.0179	29.4389	29.1017	29.3951	29.5449	29.5721
86	Ornithine aminotransferase, mitochondrial	P29758	Oat	1.56644	0.638386	0	83262000000	328	30	81.1	48.354	439	33.281	32.9225	32.7893	33.4716	33.5751	33.8613	31.458	32.0303	31.9617	32.1574	32.2693	32.1769
360	Signal transducer and activator of transcription 3	P42227	Stat3	1.70817	0.637125	9.7363e-182	4301700000	54	16	33.9	88.053	770	28.5048	28.4508	28.1893	28.749	29.1028	29.2045	28.0424	28.1431	28.2532	29.0909	28.6247	28.4792
164	Hemopexin	Q91X72	Hpx	1.399	0.619716	1.4883e-234	38670000000	264	24	53	51.317	460	31.6014	31.1897	31.8243	32.1066	32.3332	32.0347	31.3605	31.4731	31.6318	32.5817	31.5739	31.564
381	Alpha-2-antiplasmin	Q61247	Serpinf2	1.55911	0.617311	1.0833e-144	3089500000	54	10	37.1	54.971	491	27.8111	27.8967	27.8811	28.739	28.5686	28.1333	28.1425	27.8605	28.0665	28.5065	28.2881	28.1781
54	Histidine ammonia-lyase	P35492	Hal	3.4244	0.616641	0	113740000000	448	32	67.4	72.257	657	33.2199	33.3535	33.2607	33.9421	33.9248	33.8171	32.9117	33.1211	32.8468	33.0772	33.0869	33.2445
356	Actin-related protein 2/3 complex subunit 5	Q9CPW4	Arpc5	1.40801	0.604539	1.0395e-62	4789400000	33	4	53.6	16.288	151	28.6471	28.4123	28.7566	29.4244	29.3363	28.869	28.3963	29.1918	28.2975	28.5462	28.7437	28.8775
458	RING finger protein 114	Q9ET26	Rnf114	2.00903	0.603303	1.656e-14	453070000	14	3	17.5	25.745	229	25.2519	25.534	25.4032	26.1855	25.978	25.8356	25.2687	25.3481	23.168	25.2967	21.3816	22.8731
357	Ubiquitin-fold modifier-conjugating enzyme 1	Q9CR09	Ufc1	1.62511	0.589732	3.9938e-43	4697400000	50	6	47.9	19.481	167	28.7615	28.488	28.2172	29.1791	29.0591	28.9977	28.4824	28.741	28.562	28.9664	28.6379	29.0146
361	Gamma-glutamylaminecyclotransferase	Q923B0	Ggact	1.73015	0.588333	1.4551e-31	4257000000	30	5	54.4	17.08	149	28.4865	28.3668	28.5308	29.3263	28.8326	28.9902	28.2879	28.8009	28.5722	28.5328	27.7178	28.6823
260	Glutathione S-transferase theta-2	Q61133	Gstt2	1.95123	0.580835	1.2625e-113	13964000000	78	13	60.2	27.634	244	29.9901	29.9835	29.6127	30.4899	30.4709	30.368	30.4223	31.038	30.2598	30.8541	30.4123	30.4353
194	Phosphotriesterase-related protein	Q60866	Pter	1.38239	0.579217	1.0018e-223	28579000000	154	16	61.3	39.218	349	31.1872	30.7785	31.2633	31.4877	31.8994	31.5795	31.0344	31.2838	30.8067	31.4013	31.3932	31.4915
144	Pterin-4-alpha-carbinolamine dehydratase	P61458	Pcbd1	2.83154	0.577912	2.5477e-213	44950000000	104	7	63.5	11.985	104	31.5586	31.6893	31.7195	32.2575	32.1279	32.3158	32.1802	32.4537	31.9114	32.1658	32.1074	32.5243
158	Thioredoxin-dependent peroxide reductase, mitochondrial	P20108	Prdx3	1.69638	0.571225	3.5032e-198	41192000000	139	14	57.6	28.127	257	31.6787	31.5834	31.724	32.3899	32.3705	31.9395	31.9793	32.1536	31.7625	31.8448	31.5857	31.9823
340	Vacuolar protein sorting-associated protein 29	Q9QZ88	Vps29	1.54764	0.563307	3.2129e-42	5581200000	54	6	44.5	20.495	182	28.8583	28.6524	28.3074	29.2202	29.2143	29.0735	28.5652	29.5444	29.1067	28.734	29.2412	29.1852
130	Aldehyde dehydrogenase X, mitochondrial	Q9CZS1	Aldh1b1	1.76248	0.560771	0	52141000000	276	30	71.1	57.552	519	31.8216	31.6049	31.892	32.4236	32.4703	32.107	32.3745	32.4273	32.1475	32.684	32.6748	32.5515
363	Complement component C8 alpha chain	Q8K182	C8a	1.5321	0.551582	9.1651e-95	4185900000	68	14	35.8	66.08	587	28.4	27.9708	28.4268	28.7613	28.9678	28.7232	28.4311	27.9719	28.5023	29.0622	29.0188	28.665
406	Polyribonucleotide nucleotidyltransferase 1, mitochondrial	Q8K1R3	Pnpt1	1.91533	0.549096	3.8565e-48	2008400000	35	12	18.8	85.682	783	27.1735	27.1939	27.276	27.5927	27.6976	28.0005	27.6042	27.3805	27.5446	27.4451	27.5268	27.65
17	Acetyl-CoA acetyltransferase, mitochondrial	Q8QZT1	Acat1	1.94002	0.547298	0	378410000000	596	29	78.3	44.816	424	34.7537	34.8931	34.5232	35.2276	35.3902	35.1941	35.1305	35.4026	35.1075	35.1917	35.5715	35.5587
76	Isocitrate dehydrogenase [NADP], mitochondrial	P54071	Idh2	1.97452	0.547201	0	95867000000	342	27	59.5	50.906	452	32.8347	32.7264	32.8372	33.4131	33.5045	33.1223	32.8968	33.2204	33.3887	33.2588	33.3743	33.2594
47	S-adenosylmethionine synthase isoform type-1	Q91X83	Mat1a	1.50512	0.538414	0	129430000000	330	23	71.5	43.508	396	33.3468	33.3201	33.1357	33.7069	34.1036	33.6074	33.3302	33.6105	33.3051	33.502	33.9512	33.8381
326	Dihydropyrimidinase-related protein 2	O08553	Dpysl2	1.32381	0.536006	5.4096e-194	7041200000	45	15	44.2	62.277	572	29.4918	29.1898	28.9791	29.9557	29.7636	29.5493	29.6246	29.2642	28.6919	29.0509	28.8699	29.0855
284	F-actin-capping protein subunit beta	P47757	Capzb	4.34783	0.533986	1.1825e-145	11054000000	117	14	53.4	31.345	277	29.8172	29.7884	29.8159	30.3872	30.3406	30.2956	29.5763	30.1268	29.7036	30.2186	30.0384	29.9967
338	Aldose reductase	P45376	Akr1b1	1.55012	0.531565	1.061e-62	5803600000	54	13	53.8	35.732	316	28.8881	28.4917	28.6716	29.409	29.2044	29.0328	28.9151	29.5169	29.1446	29.0913	29.127	29.4951
443	Phospholipase A-2-activating protein	P27612	Plaa	1.47726	0.529692	1.8515e-13	835720000	13	7	11.5	87.22	794	26.1126	25.8862	25.958	26.3567	26.3695	26.8196	26.3635	25.8614	26.4473	23.5788	25.9246	26.1623
177	Plastin-2	Q61233	Lcp1	2.28714	0.523898	0	35003000000	318	38	74.8	70.148	627	31.7497	31.5107	31.737	32.1831	32.286	32.1	30.8453	31.1473	31.0852	31.6125	31.3696	31.3027
409	Small ubiquitin-related modifier 2	P61957	Sumo2	1.43766	0.523193	1.3787e-10	1965300000	23	3	27.4	10.871	95	27.4094	27.4679	27.071	27.6098	27.9324	27.9757	27.6448	26.9597	26.9538	27.4368	28.1705	27.5999
111	Cofilin-1	P18760	Cfl1	3.3972	0.522268	8.0666e-255	60413000000	242	14	74.7	18.559	166	32.2695	32.1302	32.2689	32.7231	32.7646	32.7477	32.1817	32.3608	32.0895	32.5268	32.7646	32.6212
330	14-3-3 protein eta	P68510	Ywhah	1.54627	0.51476	1.1537e-232	6861400000	68	14	58.9	28.211	246	29.2872	29.0224	29.0297	29.8118	29.386	29.6858	28.9711	29.4188	28.8954	29.5273	29.3801	29.3486
290	Proteasome subunit beta type-6	Q60692	Psmb6	2.37784	0.514319	1.0698e-108	10260000000	80	9	63	25.378	238	29.9766	29.7574	29.7928	30.4423	30.2536	30.3739	29.3415	29.6639	29.1949	29.5064	29.5487	29.7409
302	26S proteasome non-ATPase regulatory subunit 4	O35226	Psmd4	3.28401	0.50898	4.4416e-120	9023700000	69	11	42	40.703	376	29.3982	29.4737	29.3515	29.9863	29.8758	29.8883	29.447	29.9033	29.7481	29.8775	29.7922	30.1189
350	Aminoacylase-1	Q99JW2	Acy1	1.3635	0.5082	4.8294e-64	5119400000	98	11	32.4	45.78	408	28.5372	28.7744	28.4228	29.1414	29.2965	28.821	28.6841	29.4394	28.6673	28.7774	28.9296	29.3396
299	Aminomethyltransferase, mitochondrial	Q8CFA2	Amt	1.74066	0.505006	1.3093e-166	9302500000	82	12	39.2	44.008	403	29.5676	29.3833	29.7525	30.1991	30.083	29.9365	29.3936	29.902	29.7689	29.8912	29.8407	29.8873
342	Quinone oxidoreductase-like protein 2	Q3UNZ8	Cryzl1	1.6852	0.496175	1.5906e-111	5538100000	45	9	43.4	37.808	350	28.6252	28.825	28.6307	29.2519	29.3532	28.9643	28.6884	29.3573	29.1741	29.259	29.1789	29.4588
101	Hydroxymethylglutaryl-CoA lyase, mitochondrial	P38060	Hmgcl	2.1832	0.491703	6.6063e-269	67925000000	259	16	52.6	34.238	325	32.3033	32.3904	32.2529	32.8895	32.8965	32.6357	32.4071	32.7558	32.4198	32.647	32.921	33.0645
307	Acyl-CoA dehydrogenase family member 10	Q8K370	Acad10	1.59475	0.490388	3.78e-120	8468000000	93	22	29.9	118.98	1069	29.4345	29.3031	29.0034	29.697	29.8557	29.6594	29.548	30.0387	29.5429	29.8884	29.892	30.0922
66	Aspartate aminotransferase, cytoplasmic	P05201	Got1	1.59314	0.490368	0	104890000000	393	31	83.1	46.247	413	33.0968	32.8181	32.7842	33.3212	33.5883	33.2607	33.0439	33.5063	33.3215	33.2781	33.6629	33.6053
257	Selenocysteine lyase	Q9JLI6	Scly	3.00741	0.490227	6.4411e-207	14727000000	131	20	76.2	47.173	432	30.3094	30.1234	30.2312	30.7134	30.6805	30.7408	30.1177	30.6841	30.0566	30.5219	30.0976	30.8109
182	Tropomyosin beta chain	P58774	Tpm2	1.40682	0.488444	0	33205000000	142	28	66.5	32.836	284	31.1529	31.1299	30.7283	31.6597	31.4297	31.3871	31.2431	31.5464	32.9598	31.0311	32.681	31.4096
431	Fetuin-B	Q9QXC1	Fetub	1.77777	0.48568	8.7148e-64	1080700000	21	5	23.2	42.712	388	26.6084	26.2698	26.5848	27.0088	27.0476	26.8636	26.2225	26.5032	26.77	26.9441	26.5431	26.6256
331	Gelsolin	P13020	Gsn	1.63002	0.478429	2.0553e-130	6817700000	90	14	27.2	85.941	780	29.1235	29.0352	29.181	29.697	29.7396	29.3383	29.4628	28.9194	29.4271	29.1198	29.4059	29.3209
242	Myosin regulatory light chain 12B	Q3THE2	Myl12b	1.97417	0.475805	2.1984e-147	17991000000	104	9	50.6	19.779	172	30.7165	30.3661	30.4778	30.9616	31.0283	30.9979	30.3929	31.059	30.4261	30.8897	30.3027	30.9618
73	Enoyl-CoA hydratase, mitochondrial	Q8BH95	Echs1	2.36178	0.472848	0	98882000000	263	19	62.1	31.474	290	32.8171	32.8158	32.6756	33.3668	33.1403	33.2199	33.2273	33.3092	33.2026	33.352	33.649	33.5691
65	Long-chain specific acyl-CoA dehydrogenase, mitochondrial	P51174	Acadl	3.0843	0.468554	0	105050000000	328	24	47.7	47.907	430	32.8998	32.87	32.8998	33.453	33.3431	33.2792	33.2777	33.5354	33.3116	33.4738	33.5851	33.5517
170	WD repeat-containing protein 1	O88342	Wdr1	2.60009	0.465051	8.8861e-276	37044000000	205	24	63.5	66.406	606	31.6571	31.4511	31.6542	32.0414	32.0719	32.0442	31.3789	31.576	31.3733	31.8817	31.881	31.799
427	Charged multivesicular body protein 4b	Q9D8B3	Chmp4b	1.70276	0.464305	1.0999e-49	1227500000	29	6	27.7	24.936	224	26.7548	26.4861	26.3943	26.9917	27.1206	26.9158	26.6276	27.18	26.64	26.7725	27.2317	27.23
325	Endonuclease G, mitochondrial	O08600	Endog	2.13352	0.451479	1.5681e-60	7061400000	73	9	45.6	32.19	294	29.2176	28.977	29.0628	29.4344	29.6261	29.5513	29.3703	29.6851	29.228	29.1431	29.695	29.4903
4	Actin, cytoplasmic 1;Actin, cytoplasmic 1, N-terminally processed	P60710	Actb	2.69597	0.450394	0	1228700000000	1016	38	97.1	41.736	375	36.5997	36.6021	36.6681	37.0845	37.1696	36.9669	36.5896	36.5129	36.6791	36.8441	37.0694	36.7548
107	T-complex protein 1 subunit beta	P80314	Cct2	2.32521	0.448296	0	62913000000	376	34	70.8	57.477	535	32.4542	32.3625	32.2382	32.7559	32.8958	32.7481	32.2829	32.6384	32.3006	32.3316	32.605	32.7049
354	Serine/arginine-rich splicing factor 3	P84104	Srsf3	2.60731	0.446015	1.5941e-50	4857800000	29	6	40.9	19.329	164	28.6554	28.5831	28.503	28.974	28.9813	29.1242	28.6025	28.7646	29.0019	28.8228	29.1029	29.3372
430	Malonyl-CoA-acyl carrier protein transacylase, mitochondrial	Q8R3F5	Mcat	1.74851	0.445697	5.3004e-33	1112300000	30	5	23.9	41.928	381	26.5724	26.3187	26.5921	26.9801	27.0431	26.797	26.674	26.6935	26.7229	26.8447	26.718	27.1178
85	Sulfite oxidase, mitochondrial	Q8R086	Suox	2.80655	0.44551	0	84170000000	335	23	59.5	60.755	546	32.5772	32.5883	32.4657	33.0721	32.9679	32.9277	32.9038	33.2035	32.8872	33.169	33.265	33.245
38	Aconitate hydratase, mitochondrial	Q99KI0	Aco2	1.98625	0.445442	0	178780000000	653	45	63.3	85.462	780	33.6216	33.7859	33.5954	34.2601	34.0809	33.9981	34.0986	34.2641	34.116	34.3137	34.166	34.324
268	NADH dehydrogenase [ubiquinone] 1 alpha subcomplex subunit 5	Q9CPP6	Ndufa5	2.88103	0.44518	3.9597e-164	12768000000	93	9	69.8	13.36	116	29.8465	29.956	29.7698	30.3188	30.2772	30.3118	30.1064	30.5815	30.2424	30.4419	30.6625	30.5844
121	Cystathionine beta-synthase	Q91WT9	Cbs	2.15892	0.444893	0	56548000000	336	28	66	61.543	561	32.3	32.0977	32.2256	32.5836	32.7805	32.5939	32.0349	32.1712	31.9552	32.367	32.5018	32.5423
286	Kininogen-1;Kininogen-1 heavy chain;Bradykinin;Kininogen-1 light chain	O08677	Kng1	1.30581	0.444335	7.7797e-131	10486000000	94	15	30.6	73.101	661	29.6567	29.466	29.9352	30.1499	30.2629	29.9781	29.7307	29.4958	30.0625	30.4678	30.0229	30.1492
9	Uricase	P25688	Uox	1.5318	0.442396	0	650300000000	829	34	86.8	35.039	303	35.8323	35.5941	35.4506	36.0127	36.2133	35.9783	35.5192	35.9618	35.685	35.7493	36.1849	36.0426
35	Succinate dehydrogenase [ubiquinone] flavoprotein subunit, mitochondrial	Q8K2B3	Sdha	3.08451	0.442214	0	202290000000	688	35	70.3	72.585	664	33.7705	33.7802	33.9213	34.2609	34.2677	34.27	34.168	34.3092	34.2067	34.4247	34.3776	34.4955
371	Apolipoprotein C-I;Truncated apolipoprotein C-I	P34928	Apoc1	1.42422	0.438957	1.3925e-11	3706100000	26	3	22.7	9.6963	88	28.1908	27.8897	27.987	28.6238	28.2449	28.5158	28.3878	29.0442	28.4563	28.8631	28.6891	28.7217
134	Probable 4-hydroxy-2-oxoglutarate aldolase, mitochondrial	Q9DCU9	Hoga1	1.55743	0.438155	6.1523e-270	49020000000	196	15	58.9	34.644	321	31.5423	31.9148	31.7369	32.3118	32.1187	32.0779	32.127	32.712	32.0171	32.2672	32.3318	32.5993
120	Agmatinase, mitochondrial	A2AS89	Agmat	2.13101	0.43503	0	56850000000	215	13	59.8	38.255	358	31.834	31.9566	31.9814	32.4825	32.2274	32.3672	32.3751	32.6643	32.6158	32.7986	32.8937	32.7482
312	Lamin-B1	P14733	Lmnb1	1.6231	0.4348	2.9386e-188	8050400000	143	26	45.9	66.785	588	29.2886	29.4691	29.1024	29.5982	29.7787	29.7875	29.6246	29.7026	29.2229	29.768	29.8207	29.932
155	Delta(3,5)-Delta(2,4)-dienoyl-CoA isomerase, mitochondrial	O35459	Ech1	1.58219	0.431554	0	42122000000	298	18	70	36.118	327	31.6487	31.7045	31.5326	32.1675	31.8312	32.1819	31.8025	32.1085	31.9658	31.9646	32.1643	32.2331
249	Major vault protein	Q9EQK5	Mvp	1.84924	0.431444	3.6531e-287	16326000000	146	29	46.3	95.923	861	30.7102	30.6456	30.6375	31.2907	31.0458	30.9512	29.6933	30.0549	29.6168	30.4682	30.3374	30.3419
386	L-2-hydroxyglutarate dehydrogenase, mitochondrial	Q91YP0	L2hgdh	1.44521	0.430557	7.4651e-41	2930600000	41	9	25.4	50.898	464	27.8512	27.4021	27.5013	28.0082	27.9764	28.0616	28.5356	28.5897	28.0981	28.4806	28.5369	28.1396
129	Carbonyl reductase [NADPH] 1	P48758	Cbr1	1.31977	0.427783	1.1733e-292	53288000000	214	21	78.7	30.641	277	32.4812	32.1841	32.167	32.908	32.6876	32.52	31.9074	32.2257	31.9193	31.7497	32.093	32.1497
187	Proteasome subunit alpha type-1	Q9R1P4	Psma1	2.33261	0.425097	0	31609000000	216	18	70.3	29.546	263	31.4325	31.354	31.1998	31.6949	31.7841	31.7826	31.376	31.6741	31.3335	31.3893	31.5792	31.6989
456	H-2 class I histocompatibility antigen, D-K alpha chain	P14426	H2-D1	1.32219	0.422562	2.294e-97	576920000	15	8	26.5	40.619	362	22.2994	22.4323	22.497	22.8282	23.0729	22.5954	27.5848	25.5472	27.1302	27.513	26.6384	25.7353
218	Peroxisomal carnitine O-octanoyltransferase	Q9DC50	Crot	1.72791	0.419194	0	22586000000	224	24	59	70.264	612	30.9602	30.9629	31.0981	31.553	31.2295	31.4962	30.558	30.4864	30.5763	30.9503	30.7126	30.6416
126	Phosphoenolpyruvate carboxykinase, cytosolic [GTP]	Q9Z2V4	Pck1	2.00338	0.418465	0	55181000000	374	40	83.9	69.354	622	32.0817	32.1574	32.1206	32.6167	32.3627	32.6357	32.1816	32.1072	32.1076	32.6955	32.5858	32.3084
288	DNA damage-binding protein 1	Q3U1J4	Ddb1	1.92544	0.418273	3.2258e-243	10341000000	103	27	31	126.85	1140	29.9621	29.7623	29.7054	30.2754	30.2913	30.1179	29.6562	29.8571	29.6749	29.7543	29.6821	29.9174
87	Complement C3;Complement C3 beta chain;Complement C3 alpha chain;C3a anaphylatoxin;Acylation stimulating protein;Complement C3b alpha chain;Complement C3c alpha chain fragment 1;Complement C3dg fragment;Complement C3g fragment;Complement C3d fragment;Complement C3f fragment;Complement C3c alpha chain fragment 2	P01027	C3	1.55495	0.416257	0	82748000000	664	79	58.3	186.48	1663	32.6019	32.5358	32.7695	32.9115	33.2498	32.9946	32.9741	32.5257	33.0501	33.6199	32.8477	32.7273
137	Cathepsin B;Cathepsin B light chain;Cathepsin B heavy chain	P10605	Ctsb	2.0133	0.41455	0	48242000000	267	14	47.5	37.279	339	32.2076	31.9186	32.0482	32.4631	32.531	32.4239	31.6296	32.1322	31.5934	32.2193	32.0045	32.4301
92	Elongation factor Tu, mitochondrial	Q8BFR5	Tufm	3.87502	0.412772	0	79104000000	397	29	66.2	49.508	452	32.6723	32.5812	32.6097	33.0161	33.0363	33.0491	32.7565	33.1177	32.7386	32.9768	32.8349	33.0386
100	Spectrin alpha chain, non-erythrocytic 1	P16546	Sptan1	2.5667	0.409738	0	68139000000	803	116	60.2	284.59	2472	32.4094	32.3556	32.4935	32.8986	32.7391	32.85	32.5506	32.7235	32.5215	32.6804	32.6753	32.8277
67	Adenylate kinase 2, mitochondrial;Adenylate kinase 2, mitochondrial, N-terminally processed	Q9WTP6	Ak2	1.52418	0.407187	1.8385e-302	104230000000	306	17	76.2	26.468	239	32.8843	33.084	32.6968	33.2936	33.3868	33.2062	33.2923	33.5326	33.1886	33.4782	33.3633	33.4486
33	Alpha-2-macroglobulin;Alpha-2-macroglobulin 165 kDa subunit;Alpha-2-macroglobulin 35 kDa subunit	Q61838	A2m	1.59292	0.406516	0	219100000000	808	66	59.1	165.85	1495	33.8699	33.8984	34.173	34.405	34.4913	34.2644	34.4704	34.1045	34.5441	34.9457	34.2852	34.436
53	Dihydrolipoyl dehydrogenase, mitochondrial	O08749	Dld	1.79347	0.40568	0	114460000000	365	23	53.6	54.272	509	33.0813	33.1461	33.0469	33.6912	33.3971	33.403	33.3578	33.5965	33.4537	33.4654	33.5211	33.6755
159	Talin-1	P26039	Tln1	2.64775	0.405015	0	40834000000	435	79	50.1	269.82	2541	31.6289	31.8238	31.7365	32.1455	32.1057	32.1531	31.7537	31.4266	31.691	31.9916	32.0342	31.9105
280	Heterogeneous nuclear ribonucleoproteins C1/C2	Q9Z204	Hnrnpc	1.80002	0.404405	1.9885e-56	11285000000	111	11	32.3	34.384	313	29.9375	29.7865	29.6477	30.2324	30.0852	30.2673	29.871	30.3639	29.7524	29.8805	30.1307	30.2645
248	6-phosphogluconate dehydrogenase, decarboxylating	Q9DCD0	Pgd	2.2695	0.398209	0	16328000000	176	24	63.1	53.247	483	30.6715	30.4899	30.7204	31.052	31.0352	30.9892	30.3196	29.7478	30.2384	30.5391	30.0028	30.078
11	Pyruvate carboxylase, mitochondrial	Q05920	Pc	1.90119	0.397167	0	483060000000	1195	70	66	129.68	1178	35.1562	35.1069	35.2644	35.6967	35.5978	35.4245	35.3904	35.5431	35.44	35.6045	35.7736	35.6254
322	V-type proton ATPase catalytic subunit A	P50516	Atp6v1a	1.70464	0.396397	7.1446e-266	7435300000	129	22	56.7	68.325	617	29.5184	29.174	29.3441	29.723	29.8094	29.6932	29.0739	29.2205	29.1769	29.4896	29.4712	29.3253
402	NIF3-like protein 1	Q9EQ80	Nif3l1	1.41655	0.394958	2.4823e-54	2156100000	34	9	34.3	41.745	376	27.6234	27.1867	27.4626	27.8498	27.7709	27.8368	27.5088	27.9774	27.6045	27.8406	27.8714	27.9127
89	Eukaryotic translation initiation factor 5A-1	P63242	Eif5a	1.70333	0.394432	0	81557000000	271	16	67.5	16.832	154	32.7134	32.575	32.7496	33.0902	32.9096	33.2216	32.9292	33.0161	32.6158	33.0605	32.5935	32.9643
173	Adenylyl cyclase-associated protein 1	P40124	Cap1	1.31709	0.392944	0	35731000000	259	25	76.6	51.564	474	31.7589	31.381	31.5988	32.0601	32.0584	31.7991	31.3746	31.4593	31.2059	31.8047	31.426	31.6189
234	Prolow-density lipoprotein receptor-related protein 1;Low-density lipoprotein receptor-related protein 1 85 kDa subunit;Low-density lipoprotein receptor-related protein 1 515 kDa subunit;Low-density lipoprotein receptor-related protein 1 intracellular domain	Q91ZX7	Lrp1	2.1646	0.391614	0	19837000000	308	62	18.8	504.74	4545	30.4352	30.376	30.5876	30.8297	30.8013	30.9425	30.9962	30.7587	30.7438	31.4911	31.0797	31.2446
90	3-hydroxyacyl-CoA dehydrogenase type-2	O08756	Hsd17b10	2.12233	0.390911	0	81521000000	208	15	67	27.418	261	32.7668	32.7663	32.8531	33.3024	33.0521	33.2044	32.605	33.1312	32.5348	32.7123	32.8024	33.0252
241	Alpha-actinin-1	Q7TPR4	Actn1	2.51448	0.389675	0	18352000000	209	50	67.3	103.07	892	30.6304	30.6596	30.5995	31.0739	30.9029	31.0817	30.611	30.373	30.299	30.9184	30.9192	30.6651
167	Proteasome subunit alpha type-7	Q9Z2U0	Psma7	1.89371	0.389541	5.9437e-206	37261000000	189	14	64.5	27.855	248	31.7398	31.6221	31.4745	31.9425	32.0981	31.9644	31.6071	32.2097	31.5728	31.549	31.516	31.7472
365	Cysteine desulfurase, mitochondrial	Q9Z1J3	Nfs1	1.55272	0.387581	6.948e-77	4070200000	76	9	26.6	50.569	459	28.3356	28.459	28.3739	28.9735	28.7607	28.5969	28.3074	28.7432	28.3918	28.6837	28.7419	28.6782
327	H-2 class I histocompatibility antigen, Q10 alpha chain	P01898	H2-Q10	2.08302	0.384064	5.12e-108	7038400000	96	13	48.3	37.251	325	29.2747	29.0547	29.0722	29.5862	29.4678	29.4998	29.0892	29.4022	29.4303	29.6305	29.1817	29.6236
115	Lipoamide acyltransferase component of branched-chain alpha-keto acid dehydrogenase complex, mitochondrial	P53395	Dbt	1.84552	0.382412	9.8169e-217	59247000000	277	26	60.6	53.246	482	32.2405	32.0021	32.1986	32.6342	32.4446	32.5096	32.44	32.7131	32.2666	32.6003	32.7844	32.6792
71	Cytochrome c oxidase subunit 6A1, mitochondrial	P43024	Cox6a1	3.75329	0.382145	8.2708e-101	100450000000	180	5	64	12.352	111	32.9327	32.8513	32.8445	33.2623	33.2572	33.2555	33.0204	34.0304	32.9724	33.077	33.1703	33.4951
45	2,4-dienoyl-CoA reductase, mitochondrial	Q9CQ62	Decr1	1.67426	0.377274	0	130850000000	341	21	57.3	36.213	335	33.2946	33.2734	33.0501	33.6574	33.6413	33.4512	33.4793	34.0817	33.6275	33.4671	34.1181	33.9824
216	Translationally-controlled tumor protein	P63028	Tpt1	2.19918	0.376043	3.3514e-68	22789000000	78	7	52.3	19.462	172	30.8084	30.846	30.7135	31.1319	31.2817	31.0825	31.0211	31.2742	30.947	31.1487	31.3155	31.3414
146	3-mercaptopyruvate sulfurtransferase	Q99J99	Mpst	1.95635	0.374887	3.3887e-284	44606000000	188	20	71	33.023	297	31.1887	31.2624	31.1571	31.7142	31.5739	31.4448	32.4433	32.9342	32.4705	32.5818	32.5584	32.7759
392	Regulator of microtubule dynamics protein 1	Q9DCV4	Rmdn1	2.41495	0.374442	3.0187e-37	2420600000	38	7	25.2	35	305	27.5019	27.4667	27.3679	27.901	27.7362	27.8225	27.9708	28.4737	27.8388	27.88	27.7062	28.4594
102	Serine--pyruvate aminotransferase, mitochondrial	O35423	Agxt	1.37764	0.373835	0	67750000000	288	20	58.5	45.912	414	31.8109	31.5824	31.7832	32.0679	32.2935	31.9366	33.1845	33.5975	33.0338	33.0967	33.1607	33.1596
24	Electron transfer flavoprotein subunit beta	Q9DCW4	Etfb	2.51915	0.37352	0	281420000000	408	23	84.3	27.623	255	34.2899	34.3672	34.2323	34.7555	34.6362	34.6181	34.7696	35.081	34.6269	34.8666	35.2467	35.1444
81	2-hydroxyacyl-CoA lyase 1	Q9QXE0	Hacl1	1.49651	0.371864	0	91255000000	469	30	62.5	63.66	581	32.9272	32.8318	32.9273	33.295	33.4433	33.0635	32.9083	33.0879	32.9482	32.9961	33.1574	33.1723
59	Protein disulfide-isomerase A6	Q922R8	Pdia6	1.82149	0.371769	0	111670000000	332	22	59.3	48.1	440	33.2073	32.9815	32.91	33.4355	33.3992	33.3794	33.4174	33.4751	33.2232	33.1735	33.7897	33.7225
203	Dihydrolipoyllysine-residue acetyltransferase component of pyruvate dehydrogenase complex, mitochondrial	Q8BMF4	Dlat	2.47994	0.369256	7.4831e-167	25145000000	160	17	39.1	67.941	642	31.0038	30.8584	30.994	31.3735	31.3374	31.2531	31.0753	31.5671	31.2533	31.1343	31.1579	31.5315
161	Methylcrotonoyl-CoA carboxylase subunit alpha, mitochondrial	Q99MR8	Mccc1	2.40975	0.368258	0	39642000000	270	34	59.4	79.343	717	31.5858	31.7749	31.7235	32.1079	32.056	32.0251	31.754	32.0662	31.746	32.1622	31.9603	32.121
232	Destrin	Q9R0P5	Dstn	1.80772	0.365681	1.2303e-113	19929000000	131	9	50.3	18.521	165	30.8348	30.692	30.8497	31.2794	31.0204	31.1739	30.698	30.9083	30.4983	30.7616	30.7522	30.7072
174	Ribonuclease inhibitor	Q91VI7	Rnh1	1.46832	0.363668	0	35552000000	265	25	83.3	49.816	456	31.4701	31.608	31.808	32.1105	31.9168	31.9497	31.4054	31.5561	31.3882	31.7527	31.6039	31.6565
77	Probable imidazolonepropionase	Q9DBA8	Amdhd1	1.68643	0.362161	0	95816000000	348	24	84.5	46.488	426	33.2265	33.028	33.0077	33.4097	33.5823	33.3567	32.9667	32.9761	32.7649	33.0163	33.1449	33.0789
143	Transaldolase	Q93092	Taldo1	2.04134	0.362158	3.4724e-168	44961000000	280	24	52.5	37.387	337	31.8571	31.9073	31.6832	32.1767	32.2399	32.1175	31.9949	32.1963	31.8918	32.2434	32.1357	32.237
52	Guanine nucleotide-binding protein subunit beta-2-like 1	P68040	Gnb2l1	2.10779	0.359814	0	116100000000	330	25	90.9	35.076	317	33.2968	33.0708	33.1506	33.5836	33.5354	33.4786	33.3511	33.712	33.2879	33.3489	33.3879	33.8011
255	L-xylulose reductase	Q91X52	Dcxr	2.14391	0.359243	2.9982e-108	15876000000	140	12	53.3	25.746	244	30.2465	30.1237	30.0069	30.5047	30.497	30.4533	30.5811	31.0396	30.6419	30.625	30.8651	30.9973
364	Actin-related protein 2/3 complex subunit 1A	Q9R0Q6	Arpc1a	1.36771	0.357966	3.6282e-88	4174000000	28	8	38.9	41.626	370	28.46	28.1902	28.0496	28.6335	28.5709	28.5694	28.7959	29.4244	28.7633	28.2808	28.9639	28.8481
26	Hydroxyacyl-coenzyme A dehydrogenase, mitochondrial	Q61425	Hadh	3.10369	0.356531	0	258980000000	531	26	87.3	34.463	314	34.2899	34.3252	34.2514	34.6569	34.6951	34.5841	34.2882	34.5152	34.1048	34.318	34.8018	34.813
244	von Willebrand factor A domain-containing protein 8	Q8CC88	Vwa8	4.19321	0.356363	0	17924000000	202	49	37.8	213.42	1905	30.6939	30.6997	30.6844	31.0241	31.0344	31.0885	30.4385	30.4745	30.279	30.5387	30.4486	30.6224
374	Low molecular weight phosphotyrosine protein phosphatase	Q9D358	Acp1	3.32301	0.356181	2.0937e-68	3501500000	79	8	54.4	18.192	158	28.2665	28.2424	28.3345	28.6416	28.6006	28.6697	28.2002	27.9994	28.1603	28.4457	28.2558	28.3118
1	Carbamoyl-phosphate synthase [ammonia], mitochondrial	Q8C196	Cps1	2.17079	0.3535	0	8389400000000	5381	140	84.1	164.62	1500	39.3149	39.3764	39.3546	39.7805	39.7555	39.5704	39.4514	39.5319	39.4899	39.5438	39.8738	39.7586
32	Alpha-aminoadipic semialdehyde dehydrogenase	Q9DBF1	Aldh7a1	2.10239	0.35296	0	229160000000	445	27	61.4	58.861	539	34.2732	34.2011	34.1122	34.6537	34.4716	34.5201	34.2403	34.4412	34.2925	34.3786	34.4104	34.3985
145	Fructose-bisphosphate aldolase A	P05064	Aldoa	5.74869	0.352407	0	44902000000	254	25	74.5	39.355	364	31.815	31.8316	31.8181	32.1698	32.1867	32.1655	31.6287	31.4259	32.9259	31.8757	32.2184	32.0061
231	DnaJ homolog subfamily C member 3	Q91YW3	Dnajc3	2.54571	0.349516	0	20166000000	199	27	63.5	57.463	504	30.7449	30.7115	30.5823	31.0154	31.0688	31.0031	30.8451	30.952	30.7465	30.9037	30.8327	31.0944
300	UPF0317 protein C14orf159 homolog, mitochondrial	Q8BH86		1.99128	0.348412	8.9547e-157	9214500000	89	16	42.8	66.365	617	29.668	29.4878	29.7364	30.0074	29.948	29.982	29.564	29.7313	29.5897	29.8206	29.6816	29.7379
213	Plectin	Q9QXS1	Plec	1.70943	0.348056	0	23706000000	301	107	29.4	534.18	4691	30.8274	30.6911	30.9497	31.2076	31.0643	31.2405	31.2303	30.9179	31.343	31.3264	31.4932	31.3174
55	Alpha-actinin-4	P57780	Actn4	1.8669	0.347505	0	113620000000	698	60	73.5	104.98	912	33.2146	33.1452	33.3002	33.7048	33.5151	33.4826	33.3298	33.2056	33.313	33.5151	33.4816	33.414
5	3-ketoacyl-CoA thiolase, mitochondrial	Q8BWT1	Acaa2	1.73561	0.345273	0	1044000000000	1143	48	96.2	41.829	397	36.2756	36.47	36.2904	36.8092	36.6754	36.5872	36.4459	36.678	36.4979	36.5092	36.8514	36.8837
162	Persulfide dioxygenase ETHE1, mitochondrial	Q9DCM0	Ethe1	1.97791	0.34428	0	38811000000	129	11	73.6	27.738	254	31.2934	31.416	31.3044	31.7859	31.6983	31.5625	31.9987	32.4729	31.5959	32.4858	32.3281	32.3899
12	Ornithine carbamoyltransferase, mitochondrial	P11725	Otc	1.76811	0.341638	0	470420000000	699	29	82.5	39.764	354	35.1889	35.2192	35.2178	35.7194	35.436	35.4954	35.094	35.6448	35.0789	35.4172	35.3479	35.3745
91	NADH-ubiquinone oxidoreductase 75 kDa subunit, mitochondrial	Q91VD9	Ndufs1	1.88837	0.341061	0	79719000000	401	43	66.4	79.776	727	32.5042	32.6107	32.4393	32.9796	32.8259	32.7718	32.8802	33.1098	32.9729	33.1177	33.0858	33.3412
117	3-hydroxyisobutyrate dehydrogenase, mitochondrial	Q99L13	Hibadh	1.73772	0.337663	0	58905000000	283	20	67.5	35.44	335	32.2955	32.0579	32.3216	32.5312	32.5437	32.6131	32.0324	32.4302	32.4703	32.5455	32.838	32.5976
196	Cytosolic non-specific dipeptidase	Q9D1A2	Cndp2	1.37621	0.336594	6.9137e-272	27866000000	194	25	66.1	52.767	475	31.3743	31.214	31.2568	31.4757	31.5593	31.8198	31.2093	31.29	31.0195	31.2871	31.1413	31.3195
78	Alpha-aminoadipic semialdehyde synthase, mitochondrial;Lysine ketoglutarate reductase;Saccharopine dehydrogenase	Q99K67	Aass	1.46315	0.335021	0	95726000000	490	53	67.6	102.97	926	33.0452	33.0547	32.925	33.398	33.4785	33.1535	32.8371	33.0285	33.015	33.0588	33.1547	33.0446
99	Vigilin	Q8VDJ3	Hdlbp	3.98907	0.331773	0	72428000000	597	65	53.8	141.74	1268	32.5924	32.527	32.5352	32.8812	32.895	32.8737	32.5416	32.6566	32.5968	32.8745	32.8939	32.9525
3	ATP synthase subunit alpha, mitochondrial	Q03265	Atp5a1	1.50029	0.330491	0	1238300000000	1115	47	69.8	59.752	553	36.595	36.4016	36.3613	36.9168	36.7627	36.6699	36.819	37.2018	36.8035	36.7624	37.1254	37.2734
104	14-3-3 protein epsilon	P62259	Ywhae	2.47852	0.329498	5.2158e-232	66462000000	264	22	72.5	29.174	255	32.4655	32.3478	32.5256	32.7653	32.7882	32.774	32.4678	32.9819	32.345	32.7591	32.1773	32.8652
75	Dihydropteridine reductase	Q8BVI4	Qdpr	1.38776	0.328845	0	96256000000	274	16	67.6	25.57	241	33.191	33.0196	32.861	33.3268	33.4601	33.2711	32.7985	33.4611	32.8699	32.9553	33.0296	33.2368
393	RuvB-like 1	P60122	Ruvbl1	2.69034	0.328773	9.9169e-29	2360300000	25	7	24.1	50.213	456	27.5872	27.4971	27.5071	27.9316	27.8229	27.8232	27.7715	27.8287	27.6736	27.9808	27.7185	27.9534
82	Probable 2-oxoglutarate dehydrogenase E1 component DHKTD1, mitochondrial	A2ATU0	Dhtkd1	1.33262	0.327827	0	88498000000	408	37	63.2	102.79	921	31.1447	31.1231	31.2603	31.5897	31.6306	31.2913	33.7829	33.8799	33.8301	34.0057	34.0277	34.1371
23	Dimethylglycine dehydrogenase, mitochondrial	Q9DBT9	Dmgdh	3.41577	0.326464	0	320900000000	974	59	81.4	97.254	869	34.4695	34.4022	34.3912	34.7592	34.7685	34.7146	34.9304	35.376	34.8635	35.0883	35.3616	35.3739
116	Glutathione S-transferase theta-1	Q64471	Gstt1	1.58002	0.3263	2.4073e-246	59087000000	266	19	74.6	27.374	240	32.4196	32.3527	32.1573	32.6986	32.5308	32.679	32.2457	32.2113	32.1739	32.5109	32.4752	32.3451
250	Isocitrate dehydrogenase [NAD] subunit alpha, mitochondrial	Q9D6R2	Idh3a	1.62383	0.325738	2.1937e-129	16260000000	122	17	44.3	39.638	366	30.418	30.2601	30.3198	30.7964	30.6573	30.5215	30.6658	30.7044	30.696	30.7239	30.7491	30.7208
58	Valacyclovir hydrolase	Q8R164	Bphl	1.35487	0.324347	8.45e-280	111840000000	335	22	74.9	32.851	291	33.1515	33.0505	32.9386	33.3577	33.5395	33.2165	33.3394	33.8718	33.3355	33.3326	33.7261	33.875
199	Methylcrotonoyl-CoA carboxylase beta chain, mitochondrial	Q3ULD5	Mccc2	1.86852	0.324234	0	26849000000	261	30	67.7	61.378	563	31.1197	31.1719	31.088	31.3098	31.5537	31.4888	31.2028	31.4325	31.0387	31.1942	31.4334	31.3576
46	Adenosine kinase	P55264	Adk	2.12864	0.322255	0	129790000000	452	29	71.2	40.148	361	33.3933	33.4685	33.5607	33.7385	33.8789	33.7719	33.3501	33.6409	33.2618	33.5084	33.6341	33.6515
413	Putative RNA-binding protein Luc7-like 2	Q7TNC4	Luc7l2	2.0457	0.321517	4.7585e-31	1890800000	47	7	20.7	46.582	392	27.233	27.3471	27.3424	27.5233	27.7168	27.6469	27.4904	27.7104	27.3056	27.7117	27.5335	27.6423
103	Propionyl-CoA carboxylase alpha chain, mitochondrial	Q91ZA3	Pcca	3.0131	0.318779	0	67498000000	402	42	66.2	79.921	724	32.3762	32.307	32.2704	32.6536	32.5974	32.659	32.6365	32.7764	32.7195	32.9464	33.0022	32.9544
112	Annexin A5	P48036	Anxa5	1.6568	0.318113	0	59892000000	311	26	72.7	35.752	319	32.4173	32.3472	32.3846	32.654	32.8664	32.5831	31.9981	32.4873	31.816	32.1733	32.4657	32.4071
270	Bifunctional purine biosynthesis protein PURH;Phosphoribosylaminoimidazolecarboxamide formyltransferase;IMP cyclohydrolase	Q9CWJ9	Atic	2.30719	0.316103	4.8624e-192	12471000000	164	21	51.7	64.217	592	30.115	30.0663	29.9826	30.4479	30.3556	30.3087	29.9963	30.0493	30.0932	30.139	30.2595	30.3623
228	26S protease regulatory subunit 8	P62196	Psmc5	1.38103	0.314433	0	20688000000	162	22	65	45.626	406	30.8492	30.6869	30.6244	30.8859	31.1709	31.047	30.8007	31.2822	30.5584	30.8079	30.9385	30.9501
13	Regucalcin	Q64374	Rgn	1.57669	0.312753	0	435480000000	716	31	97	33.406	299	35.263	35.3402	35.2497	35.488	35.7683	35.5348	34.8083	35.1743	34.9179	35.0825	35.3828	35.4801
138	40S ribosomal protein S12	P63323	Rps12	1.40792	0.311821	1.9603e-126	48183000000	176	11	65.9	14.525	132	31.8189	31.7556	31.9771	32.1009	32.0663	32.32	31.7799	32.0425	31.6524	32.1864	32.041	32.1429
31	Calreticulin	P14211	Calr	2.21331	0.307859	0	234560000000	643	29	73.8	47.994	416	34.3169	34.2256	34.3708	34.6307	34.6703	34.5359	34.1544	34.6714	34.1216	34.4031	34.3406	34.5092
256	Coproporphyrinogen-III oxidase, mitochondrial	P36552	Cpox	1.70881	0.306643	9.2825e-186	15517000000	137	21	60.9	49.714	443	30.768	30.6496	30.5822	31.0512	30.8542	31.0143	29.9432	30.2302	29.9446	29.8717	29.8301	29.919
447	Eukaryotic translation initiation factor 2 subunit 3, Y-linked	Q9Z0N2	Eif2s3y	2.90798	0.304901	4.2698e-168	717200000	21	18	50.4	51.13	472	26.1293	26.1323	26.1148	26.487	26.3607	26.4434	24.3736	26.3932	26.1292	22.3489	26.2507	26.2013
272	Proteasome subunit alpha type-3	O70435	Psma3	1.46863	0.303285	1.4843e-111	12103000000	116	10	42.7	28.405	255	30.14	29.9586	30.015	30.1989	30.4734	30.3512	29.7107	30.5673	29.9962	29.9197	30.1832	30.2755
310	Tubulin-specific chaperone cofactor E-like protein	Q8C5W3	Tbcel	1.74463	0.303087	6.1995e-90	8129300000	57	15	50	48.031	424	29.2496	29.0756	28.9909	29.4067	29.3776	29.4411	29.2761	29.2328	29.1436	29.1543	29.5919	29.4048
264	Proline synthase co-transcribed bacterial homolog protein	Q9Z2Y8	Prosc	1.50181	0.301243	2.0885e-90	13189000000	93	9	43.4	30.048	274	30.007	30.212	29.9688	30.3701	30.2674	30.454	30.0193	30.4502	30.0852	30.1331	30.3191	30.5588
415	Erlin-2	Q8BFZ9	Erlin2	1.41625	0.300669	6.6836e-24	1695500000	14	8	27.1	37.872	340	26.9437	27.0594	27.2601	27.4586	27.3534	27.3532	27.4462	27.172	27.3295	27.207	27.384	27.3577
42	Delta-1-pyrroline-5-carboxylate dehydrogenase, mitochondrial	Q8CHT0	Aldh4a1	2.43741	0.29921	0	164090000000	453	26	68.1	61.84	562	33.6041	33.5865	33.4971	33.7895	33.8979	33.8981	33.8805	34.048	33.8342	34.0653	34.1086	34.0906
383	Septin-11	Q8C1B7	2011-09-01	1.79529	0.294996	1.9581e-129	3064000000	55	13	34.6	49.694	431	27.8271	27.7476	27.9564	28.1283	28.0728	28.215	28.3108	28.4426	27.9732	28.5568	28.6699	28.5323
8	78 kDa glucose-regulated protein	P20029	Hspa5	2.44818	0.29312	0	668250000000	1190	49	58.9	72.421	655	35.7927	35.7334	35.6516	36.0658	35.9828	36.0083	35.8942	36.262	35.811	36.0116	36.2263	36.1577
15	Sarcosine dehydrogenase, mitochondrial	Q99LB7	Sardh	1.90019	0.29238	0	401690000000	1055	60	79.3	101.68	919	35.1369	35.3135	35.123	35.4986	35.5249	35.4271	34.8045	35.004	34.7719	35.0783	35.1269	35.024
93	ES1 protein homolog, mitochondrial	Q9D172	D10Jhu81e	1.43943	0.290422	1.4927e-278	77052000000	191	13	57.5	28.09	266	32.3741	32.4949	32.4885	32.8455	32.8095	32.5738	32.8171	33.2741	32.8516	32.9624	33.0594	33.4571
114	Heterogeneous nuclear ribonucleoprotein A3	Q8BG05	Hnrnpa3	1.84863	0.289165	0	59289000000	309	23	52.5	39.652	379	32.2737	32.3324	32.2082	32.6563	32.5744	32.4513	32.3493	32.5533	32.2989	32.4648	32.4963	32.648
237	Pyruvate dehydrogenase E1 component subunit beta, mitochondrial	Q9D051	Pdhb	1.55773	0.289015	1.1658e-167	19478000000	158	17	52.1	38.937	359	30.7985	30.6521	30.6408	31.1198	30.8919	30.9467	30.5402	30.8583	30.9101	30.7871	31.0795	30.9323
19	Sorbitol dehydrogenase	Q64442	Sord	1.50034	0.287192	0	366030000000	613	25	68.3	38.249	357	35.245	35.2582	35.0977	35.3751	35.6219	35.4655	34.518	34.7019	34.442	34.5733	34.6192	34.8518
209	Filamin-B	Q80X90	Flnb	1.31752	0.28671	0	24540000000	324	69	39	277.82	2602	30.901	30.947	31.1686	31.3427	31.1734	31.3607	31.1872	30.8408	31.1891	31.2628	31.3419	31.19
14	Electron transfer flavoprotein subunit alpha, mitochondrial	Q99LC5	Etfa	1.61688	0.286338	0	403390000000	587	24	72.4	35.009	333	34.9135	35.0137	34.7707	35.2288	35.2224	35.1058	35.1068	35.3134	34.9826	35.1959	35.6337	35.4905
384	Enhancer of rudimentary homolog	P84089	Erh	1.33688	0.286217	1.726e-59	3010400000	44	6	44.2	12.259	104	27.8651	27.8269	27.7811	27.9507	28.2862	28.0949	28.0869	28.32	27.798	28.53	28.7847	28.472
72	4-trimethylaminobutyraldehyde dehydrogenase	Q9JLJ2	Aldh9a1	1.40774	0.282458	0	99568000000	436	33	82	53.514	494	33.1409	32.9759	32.873	33.213	33.2437	33.3805	33.0974	33.2415	33.0348	33.2019	33.2207	33.4787
377	Hsp90 co-chaperone Cdc37;Hsp90 co-chaperone Cdc37, N-terminally processed	Q61081	Cdc37	1.64995	0.282311	9.111e-84	3298300000	72	10	32.7	44.593	379	28.1859	28.1466	28.0408	28.2774	28.4628	28.4801	28.1592	27.9571	27.9435	28.4826	28.2179	28.5537
337	Lysosomal protective protein;Lysosomal protective protein 32 kDa chain;Lysosomal protective protein 20 kDa chain	P16675	Ctsa	1.62588	0.281683	6.4775e-103	5966800000	105	10	24.7	53.844	474	29.2768	29.0776	29.2702	29.459	29.4325	29.5782	28.5489	28.7198	28.6147	28.9653	28.9037	28.999
128	Alanine--glyoxylate aminotransferase 2, mitochondrial	Q3UEG6	Agxt2	1.6454	0.280007	0	54076000000	371	33	76.4	57.114	513	32.1058	31.8866	32.0112	32.3707	32.2371	32.2359	32.4024	32.4871	32.2559	32.4861	32.4297	32.8407
124	NADH dehydrogenase [ubiquinone] flavoprotein 1, mitochondrial	Q91YT0	Ndufv1	2.31674	0.27549	0	55657000000	251	27	70.5	50.834	464	31.9897	32.0696	31.9451	32.3199	32.2974	32.2135	32.44	32.6993	32.5592	32.6714	32.6182	32.6497
153	Succinyl-CoA ligase [ADP-forming] subunit beta, mitochondrial	Q9Z2I9	Sucla2	1.92306	0.275386	9.9088e-257	42491000000	206	26	55.3	50.113	463	31.6899	31.7078	31.7276	31.875	32.0898	31.9867	32.0203	32.1888	31.8451	32.1032	32.1309	32.3393
97	Peptidyl-prolyl cis-trans isomerase B	P24369	Ppib	3.27162	0.274481	3.9062e-187	74313000000	216	17	64.8	23.713	216	32.6207	32.5564	32.6003	32.8525	32.8431	32.9052	32.7844	33.079	32.7017	32.8266	32.7701	32.7773
140	Cytochrome b-c1 complex subunit 7	Q9D855	Uqcrb	1.66675	0.271109	2.3801e-190	47702000000	154	15	69.4	13.527	111	31.847	32	31.8123	32.208	32.0648	32.1998	32.2092	32.6192	32.1952	32.1851	32.2543	32.4407
60	Ribosome-binding protein 1	Q99PL5	Rrbp1	2.86844	0.26871	0	109540000000	778	69	42.4	172.88	1605	33.0245	33.1061	33.0936	33.3021	33.3787	33.3496	33.3698	33.4115	33.2269	33.558	33.7603	33.6977
122	Ketohexokinase	P97328	Khk	1.37192	0.2669	0	56224000000	211	18	82.2	32.75	298	32.095	32.0159	32.2274	32.3207	32.5127	32.3056	32.2593	32.8689	31.9968	32.4004	32.7547	32.6432
188	Acyl-coenzyme A synthetase ACSM5, mitochondrial	Q8BGA8	Acsm5	1.88963	0.266857	0	31606000000	250	27	69.9	64.328	578	31.2655	31.2122	31.1825	31.5195	31.3751	31.5662	31.5272	31.7686	31.8284	31.7425	31.771	31.7376
34	Cytochrome b-c1 complex subunit 1, mitochondrial	Q9CZ13	Uqcrc1	1.80518	0.26649	0	209650000000	447	26	60	52.851	480	34.0224	34.0533	33.909	34.3514	34.1813	34.2516	34.2554	34.5357	34.3046	34.4065	34.5205	34.5805
259	Galectin-9	O08573	Lgals9	3.50467	0.266019	2.6161e-193	14539000000	125	15	49.3	40.035	353	30.0911	30.1486	30.0898	30.3516	30.3902	30.3857	30.3417	30.7334	30.4169	30.8069	30.4186	30.7587
94	Prohibitin-2	O35129	Phb2	2.27157	0.265569	2.9943e-274	75632000000	229	19	71.6	33.296	299	32.6242	32.5892	32.5201	32.89	32.8708	32.7694	32.8647	33.1227	32.7885	32.7659	32.9519	32.8405
20	Isocitrate dehydrogenase [NADP] cytoplasmic	O88844	Idh1	1.37198	0.264512	0	344160000000	644	35	80.4	46.674	414	34.7914	34.8823	34.7951	35.0016	35.2574	35.0034	34.9413	35.1894	34.8385	34.8399	35.1405	35.2307
51	ATP synthase subunit O, mitochondrial	Q9DB20	Atp5o	1.90095	0.26125	0	116200000000	249	15	72.3	23.363	213	33.1476	33.3141	33.1394	33.4246	33.497	33.4632	33.4841	33.7856	33.3547	33.5666	33.7406	33.3507
245	Coatomer subunit beta	O55029	Copb2	1.74006	0.26053	0	17821000000	226	32	49.6	102.45	905	30.6693	30.5675	30.6287	30.794	30.8544	30.9987	30.6065	30.6533	30.4409	30.8177	30.6881	30.6172
39	Cytochrome c oxidase subunit 5A, mitochondrial	P12787	Cox5a	1.70152	0.259338	1.4022e-143	176690000000	191	8	59.6	16.101	146	33.826	33.746	33.646	34.0674	33.9129	34.0159	33.6777	34.4744	33.8596	33.9543	34.0447	34.4217
452	EF-hand domain-containing protein D2	Q9D8Y0	Efhd2	1.4049	0.259245	6.6689e-37	682900000	18	5	23.3	26.791	240	26.0191	26.1267	26.171	26.506	26.3281	26.2605	25.658	26.5446	24.3953	26.1053	25.7416	25.7892
301	Stromal cell-derived factor 2-like protein 1	Q9ESP1	Sdf2l1	1.71224	0.258679	6.4909e-230	9148400000	110	7	63.3	23.648	221	29.6156	29.5805	29.6229	29.8507	29.7566	29.9878	29.5502	29.8183	29.8549	29.8514	29.7253	29.6389
6	Cytosolic 10-formyltetrahydrofolate dehydrogenase	Q8R0Y6	Aldh1l1	1.58598	0.257361	0	828250000000	1652	89	87.7	98.708	902	36.2424	36.0833	36.3013	36.4376	36.5382	36.4233	36.0499	36.1641	36.0285	36.1296	36.2206	36.2825
227	Heterogeneous nuclear ribonucleoprotein F;Heterogeneous nuclear ribonucleoprotein F, N-terminally processed	Q9Z2X1	Hnrnpf	2.09255	0.257247	2.3104e-229	20691000000	156	14	58.3	45.729	415	30.8138	30.8094	30.7388	31.0314	31.1311	30.9712	30.7402	31.0628	30.6191	30.9334	31.1034	31.1877
351	Dual specificity mitogen-activated protein kinase kinase 2	Q63932	Map2k2	2.21137	0.256694	3.5773e-128	5103400000	74	13	42.1	44.402	401	28.8047	28.8985	28.7417	29.1052	29.0571	29.0527	28.7297	29.0965	28.6982	29.0984	28.9353	29.1344
44	Inorganic pyrophosphatase	Q9D819	Ppa1	1.61238	0.25662	0	132880000000	419	27	86.5	32.667	289	33.7104	33.4779	33.5108	33.8299	33.8274	33.8115	33.2381	33.8481	33.1602	33.4769	33.4682	33.7065
84	Superoxide dismutase [Mn], mitochondrial	P09671	Sod2	1.82052	0.255692	1.0267e-290	84338000000	248	13	73.4	24.603	222	32.6809	32.7798	32.876	32.982	33.0752	33.0466	32.7243	33.2973	32.8308	32.9269	33.1313	33.2148
417	S-adenosylmethionine synthase isoform type-2	Q3THS6	Mat2a	1.45085	0.255203	9.9906e-85	1494700000	23	9	25.8	43.688	395	27.0487	27.0151	27.0167	27.4325	27.2586	27.155	26.8728	27.4149	27.0722	27.2	27.181	27.0144
105	Peroxiredoxin-4	O08807	Prdx4	1.34455	0.253949	4.1645e-233	66111000000	200	13	61.7	31.052	274	32.5043	32.3443	32.3948	32.5251	32.7764	32.7038	32.3505	32.7767	32.3842	32.7003	32.6596	32.6852
258	Guanine nucleotide-binding protein G(I)/G(S)/G(T) subunit beta-2	P62880	Gnb2	1.87396	0.252436	4.8831e-221	14599000000	103	14	63.5	37.331	340	30.3717	30.3823	30.3055	30.4964	30.6627	30.6577	30.1593	30.6115	29.9962	30.4348	30.3349	30.4334
2	Glutamate dehydrogenase 1, mitochondrial	P26443	Glud1	1.67074	0.251355	0	1389500000000	1187	46	76.3	61.336	558	36.7731	36.8089	36.6695	37.0358	37.0741	36.8958	36.7802	37.0843	36.7701	37.1422	37.2799	37.2596
205	Rho GDP-dissociation inhibitor 1	Q99PT1	Arhgdia	1.60739	0.250808	6.1132e-183	24983000000	114	8	65.7	23.407	204	31.1861	31.066	31.096	31.4818	31.3483	31.2705	30.7741	31.2736	30.9916	31.2279	31.0968	31.2945
186	26S protease regulatory subunit 6B	P54775	Psmc4	1.33477	0.250486	0	32123000000	310	27	75.8	47.408	418	31.5069	31.3045	31.5637	31.7382	31.7569	31.6316	31.2099	31.7518	31.3237	31.5522	31.5854	31.7824
183	Heat shock 70 kDa protein 4	Q61316	Hspa4	1.34244	0.250088	0	32898000000	313	41	64.8	94.132	841	31.5092	31.4684	31.6093	31.6805	31.7272	31.9294	31.4633	31.6971	31.4246	31.5845	31.2798	31.7203
184	Vinculin	Q64727	Vcl	1.57349	0.249154	0	32482000000	326	43	51.5	116.72	1066	31.4667	31.2973	31.4205	31.7488	31.5915	31.5917	31.5146	31.5381	31.4115	31.5238	31.4868	31.4424
210	Inorganic pyrophosphatase 2, mitochondrial	Q91VM9	Ppa2	1.75885	0.246475	1.2165e-227	24531000000	194	19	66.4	38.114	330	30.889	30.8917	30.9244	31.1122	31.0634	31.269	31.2412	31.3432	31.2274	31.5001	31.3916	31.5537
98	Isovaleryl-CoA dehydrogenase, mitochondrial	Q9JHI5	Ivd	2.09646	0.246354	0	72752000000	268	21	63	46.325	424	32.6312	32.7105	32.5604	32.853	32.931	32.8572	32.3515	32.4719	32.2541	32.5895	32.629	32.8132
282	Glucosidase 2 subunit beta	O08795	Prkcsh	2.37694	0.24614	2.0238e-168	11235000000	104	14	31.7	58.792	521	30.027	29.9213	29.9955	30.1719	30.2516	30.2587	29.8719	30.0017	29.6947	30.0106	30.1105	30.3267
335	Serine/arginine-rich splicing factor 7	Q8BL97	Srsf7	1.43882	0.24575	3.9373e-49	6223800000	40	8	34.8	30.817	267	28.8462	29.091	28.9895	29.2087	29.2882	29.1671	29.0815	29.2931	28.8889	29.495	29.4999	29.6008
175	T-complex protein 1 subunit zeta	P80317	Cct6a	2.19592	0.245658	0	35512000000	311	25	53.9	58.004	531	31.6412	31.6401	31.6822	31.815	31.9673	31.9182	31.4253	31.4696	31.368	31.2131	31.4611	31.6126
37	Fumarate hydratase, mitochondrial	P97807	Fh	1.69913	0.245412	0	180470000000	483	29	65.1	54.356	507	34.0178	33.9915	33.8338	34.2441	34.1357	34.1996	33.7336	34.1878	33.7076	34.0294	33.9542	34.0385
324	Spermidine synthase	Q64674	Srm	1.32976	0.245053	2.8018e-174	7252100000	64	11	52	33.995	302	29.5918	29.2998	29.4607	29.7266	29.666	29.6948	28.9053	29.5964	28.9918	29.0302	29.234	29.397
419	Adenylosuccinate synthetase isozyme 2	P46664	Adss	1.30544	0.24225	1.4402e-21	1367900000	15	5	13.4	50.02	456	26.9797	27.0283	27.052	27.1839	27.1722	27.4307	22.1229	26.9857	26.6833	27.2843	27.0696	27.1788
10	Protein disulfide-isomerase	P09103	P4hb	1.74544	0.240327	0	649740000000	1142	51	80	57.058	509	35.874	35.829	35.6802	36.0295	36.0728	36.0019	35.6593	35.8966	35.6678	35.8107	36.0157	36.069
181	Glutamate--cysteine ligase catalytic subunit	P97494	Gclc	2.05256	0.240157	0	33245000000	260	30	50.7	72.571	637	31.5339	31.6548	31.6019	31.9063	31.8211	31.7838	31.4355	31.3112	31.4592	31.4991	31.5809	31.3637
269	NADH dehydrogenase [ubiquinone] iron-sulfur protein 8, mitochondrial	Q8K3J1	Ndufs8	2.32839	0.239459	1.595e-66	12525000000	93	9	42.5	24.038	212	30.004	29.9373	29.9512	30.1348	30.2607	30.2154	29.931	30.6835	30.1465	30.4936	30.1197	30.6557
185	Heme-binding protein 1	Q9R257	Hebp1	1.65926	0.239028	2.3536e-263	32408000000	139	11	71.6	21.067	190	31.5621	31.338	31.4207	31.6895	31.6737	31.6746	31.4105	31.9311	31.4724	31.5349	31.6947	31.7898
30	Malate dehydrogenase, mitochondrial	P08249	Mdh2	1.57637	0.23897	0	243060000000	362	20	67.5	35.611	338	34.3002	34.3763	34.1422	34.5297	34.5112	34.4947	34.5113	34.6481	34.37	34.6924	34.7049	34.7439
154	NAD kinase 2, mitochondrial	Q8C5H8	Nadk2	1.50322	0.236824	0	42234000000	243	25	61.3	50.858	452	31.5699	31.7252	31.6722	32.0029	31.8133	31.8617	31.9763	32.2866	31.9434	32.0015	32.3743	32.2144
43	Clathrin heavy chain 1	Q68FD5	Cltc	1.639	0.235369	0	160500000000	988	90	67.9	191.55	1675	33.7214	33.6849	33.8728	34.0335	33.9327	34.019	33.8467	33.755	33.8917	34.0905	33.804	33.7359
262	Protein SET	Q9EQU5	Set	1.7862	0.234516	2.7274e-121	13727000000	59	7	30.8	33.377	289	30.0267	30.0776	30.0117	30.2396	30.1986	30.3814	30.3837	30.8216	30.1806	30.3358	30.2636	30.4913
119	5-hydroxyisourate hydrolase	Q9CRB3	Urah	1.30975	0.23356	2.1592e-292	57939000000	129	9	93.2	13.559	118	32.2887	32.3689	32.1974	32.6441	32.4977	32.4139	32.2894	32.9167	32.1131	32.4089	32.2766	32.7474
277	Estradiol 17-beta-dehydrogenase 8	P50171	Hsd17b8	2.02607	0.22788	4.0497e-193	11656000000	106	13	71.4	26.588	259	29.9709	29.8702	29.8059	30.1026	30.1023	30.1257	29.8064	30.6823	29.9439	30.1325	30.3046	30.3732
152	2-oxoisovalerate dehydrogenase subunit alpha, mitochondrial	P50136	Bckdha	1.35928	0.227302	0	43087000000	246	25	60.9	50.37	442	31.2384	31.0964	31.1232	31.2994	31.5083	31.3323	32.4784	32.8769	32.4504	32.614	32.5387	32.6567
178	Stress-induced-phosphoprotein 1	Q60864	Stip1	1.31139	0.226344	0	34450000000	259	35	60.8	62.581	543	31.7237	31.5514	31.647	31.7435	31.9025	31.9552	31.3916	31.6799	31.3397	31.4735	31.7535	31.7667
343	Copine-3	Q8BT60	Cpne3	1.43899	0.226007	2.8584e-61	5532700000	95	11	22.9	59.584	533	28.9553	28.967	29.0283	29.3448	29.1694	29.1145	28.9013	29.0893	28.9533	29.0373	29.026	29.0486
274	14-3-3 protein beta/alpha;14-3-3 protein beta/alpha, N-terminally processed	Q9CQV8	Ywhab	1.80533	0.225644	0	11775000000	133	18	63.4	28.086	246	30.0808	30.0576	30.0343	30.1839	30.3708	30.295	29.9496	30.1371	29.6786	30.286	30.2315	30.2307
109	Ester hydrolase C11orf54 homolog	Q91V76		1.3497	0.225629	9.5646e-252	61907000000	233	19	64.4	34.995	315	32.4902	32.4339	32.2706	32.5872	32.5766	32.7078	32.059	32.7079	32.226	32.2814	32.3528	32.8245
226	26S protease regulatory subunit 7	P46471	Psmc2	1.42159	0.224921	4.2804e-258	20947000000	166	28	70.2	48.647	433	30.8733	30.7268	30.8095	30.9117	31.0595	31.1131	30.8246	30.9759	30.6989	31.0526	30.8611	31.2939
48	Very long-chain specific acyl-CoA dehydrogenase, mitochondrial	P50544	Acadvl	2.60096	0.2243	0	126370000000	511	42	74.2	70.875	656	33.412	33.3439	33.3561	33.6462	33.5736	33.565	33.4315	33.6151	33.5338	33.6687	33.6017	33.6126
201	26S proteasome non-ATPase regulatory subunit 2	Q8VDM4	Psmd2	1.84241	0.223881	0	25299000000	281	35	51.5	100.2	908	31.1916	31.1144	31.1993	31.2999	31.426	31.4511	31.0851	31.0262	31.0821	31.2753	31.0454	31.2747
18	Protein disulfide-isomerase A3	P27773	Pdia3	1.55644	0.223288	0	377740000000	761	45	66.9	56.678	505	35.1207	35.0097	34.9488	35.1898	35.3325	35.2268	34.9293	35.2647	34.8679	35.0641	35.3098	35.3246
49	Succinyl-CoA ligase [GDP-forming] subunit beta, mitochondrial	Q9Z2I8	Suclg2	1.89113	0.216375	0	121080000000	350	27	73	46.839	433	33.2193	33.2822	33.3066	33.5197	33.5379	33.3997	33.4057	33.7961	33.2362	33.6404	33.7278	33.8853
192	Pyruvate dehydrogenase E1 component subunit alpha, somatic form, mitochondrial	P35486	Pdha1	1.92595	0.215462	1.3145e-283	29062000000	199	27	71.3	43.231	390	31.3586	31.267	31.3335	31.5828	31.5689	31.4538	31.3195	31.4806	31.231	31.4927	31.5796	31.5777
74	Eukaryotic initiation factor 4A-I	P60843	Eif4a1	1.31732	0.212144	0	98454000000	390	31	82.8	46.153	406	33.1955	32.9403	33.096	33.2781	33.2749	33.3153	33.0585	33.4189	32.8485	33.1296	33.0951	33.3648
16	Heat shock cognate 71 kDa protein	P63017	Hspa8	1.63314	0.211722	0	380720000000	800	42	68.7	70.87	646	35.0895	35.0088	34.9592	35.1618	35.2143	35.3166	35.0635	35.2753	35.034	35.0213	35.1455	35.2958
142	Elongation factor 1-delta	P57776	Eef1d	1.43668	0.211552	9.1904e-268	45249000000	153	14	53.7	31.293	281	31.8603	31.9298	31.8373	32.0473	32.0047	32.21	31.8735	32.3666	31.8354	32.072	32.0825	32.4729
27	Stress-70 protein, mitochondrial	P38647	Hspa9	2.00217	0.211206	0	256980000000	726	48	67.5	73.46	679	34.3327	34.407	34.3185	34.5803	34.6177	34.4939	34.4096	34.7681	34.3722	34.5333	34.8111	34.858
135	Succinate dehydrogenase [ubiquinone] iron-sulfur subunit, mitochondrial	Q9CQA3	Sdhb	1.70727	0.209551	4.9606e-151	48956000000	245	20	68.1	31.814	282	31.9753	31.8857	31.8616	32.0441	32.1947	32.1124	32.2373	32.4538	32.1817	32.4488	32.5137	32.3909
289	Thioredoxin-like protein 1	Q8CDN6	Txnl1	2.02848	0.209333	1.1373e-230	10282000000	134	16	59.2	32.237	289	29.8446	29.9211	29.8185	30.0324	30.1349	30.0449	29.6388	30.1107	29.5792	30.0144	29.7693	30.1152
176	Heat shock protein 75 kDa, mitochondrial	Q9CQN1	Trap1	2.00881	0.209317	0	35029000000	257	29	51.1	80.208	706	31.5131	31.522	31.5382	31.6465	31.7611	31.7936	31.5978	32.0182	31.5515	31.5457	31.7229	32.0286
7	Adenosylhomocysteinase	P50247	Ahcy	1.96092	0.208211	0	674240000000	878	41	96.3	47.688	432	35.8495	35.8994	35.785	35.9879	36.0885	36.0822	35.8425	36.0451	35.7707	35.773	35.9105	36.0528
240	Nitrilase homolog 1	Q8VDK1	Nit1	1.38658	0.208179	2.099e-242	18500000000	150	17	73.4	35.705	323	30.9523	30.7537	30.8008	31.0838	30.9714	31.0762	30.2451	30.6066	30.2401	30.4646	30.5431	30.7374
220	ATP-dependent RNA helicase DDX1	Q91VR5	Ddx1	1.92789	0.207298	4.9443e-257	22309000000	171	25	40.7	82.499	740	30.9541	30.9756	30.9461	31.2439	31.0833	31.1706	30.7965	31.0977	30.912	31.0888	31.1046	31.1591
50	Cystathionine gamma-lyase	Q8VCN5	Cth	1.47971	0.206225	0	119520000000	315	23	73.1	43.567	398	33.3941	33.4117	33.2405	33.5278	33.513	33.6242	33.5416	33.5638	33.4985	33.4217	33.164	33.094
41	Cytochrome b-c1 complex subunit 2, mitochondrial	Q9DB77	Uqcrc2	2.40805	0.203636	0	170290000000	434	24	65.3	48.234	453	33.7324	33.7411	33.6516	33.8816	33.9089	33.9456	33.8926	34.4397	34.0694	34.0433	34.1512	34.0977
62	Phosphoglycerate mutase 1	Q9DBJ1	Pgam1	1.77612	0.198449	0	107060000000	328	16	70.5	28.832	254	33.2747	33.1639	33.1236	33.3461	33.3902	33.4213	33.0445	33.5322	33.1618	33.0769	33.41	33.5448
230	Proteasome subunit beta type-2	Q9R1P3	Psmb2	1.90834	0.195056	3.0909e-206	20488000000	111	13	67.2	22.906	201	30.9657	30.9437	30.8386	31.1276	31.0672	31.1384	30.8189	30.9976	30.6649	30.9794	30.4363	30.8602
70	Protein disulfide-isomerase A4	P08003	Pdia4	1.38984	0.19457	0	101380000000	596	52	60.7	71.982	638	33.1926	32.9837	33.1572	33.3185	33.3127	33.286	33.1554	33.2741	33.0382	33.3996	33.1787	33.3244
222	26S proteasome non-ATPase regulatory subunit 1	Q3TXS7	Psmd1	1.52553	0.193922	0	21877000000	208	33	47	105.73	953	30.8831	30.8857	30.994	31.0964	31.0462	31.202	31.0083	30.611	30.8848	31.1322	31.0637	31.0538
36	Formimidoyltransferase-cyclodeaminase;Glutamate formimidoyltransferase;Formimidoyltetrahydrofolate cyclodeaminase	Q91XD4	Ftcd	1.69816	0.189743	0	193700000000	619	38	79.3	58.938	541	34.0411	33.9473	33.9804	34.1155	34.1624	34.2601	34.1523	34.2343	33.9198	34.0662	34.2026	34.3206
316	Protein FAM136A	Q9CR98	Fam136a	1.99502	0.186296	4.1533e-148	7710300000	91	8	64.5	15.674	138	29.3076	29.2879	29.2182	29.4712	29.3998	29.5017	29.4312	29.8643	29.4714	29.779	30.0746	29.6796
252	Eukaryotic translation initiation factor 3 subunit C	Q8R1B4	Eif3c	1.71614	0.181989	5.4657e-207	16142000000	170	26	33.3	105.53	911	30.4418	30.4496	30.4535	30.6195	30.5533	30.7181	30.6933	30.5209	30.5833	30.5224	30.5481	30.5537
225	Short/branched chain specific acyl-CoA dehydrogenase, mitochondrial	Q9DBL1	Acadsb	2.09538	0.179288	2.2162e-173	21315000000	154	15	42.6	47.874	432	30.7444	30.7587	30.7192	30.986	30.8684	30.9058	30.7658	31.4873	30.9007	31.0382	31.0771	31.1958
95	Alpha/beta hydrolase domain-containing protein 14B	Q8VCR7	Abhd14b	1.52591	0.175613	6.9315e-167	75444000000	128	8	47.6	22.45	210	32.7594	32.5998	32.7257	32.901	32.8819	32.8289	32.5509	33.2865	32.7555	32.5795	32.6965	33.0436
133	Choline dehydrogenase, mitochondrial	Q8BJ64	Chdh	1.6079	0.169623	0	49190000000	320	29	62.8	66.414	596	32.0405	32.1653	32.0471	32.2971	32.2063	32.2583	32.1094	32.1475	32.1975	32.2292	32.3743	32.3356
438	2-methoxy-6-polyprenyl-1,4-benzoquinol methylase, mitochondrial	Q9CXI0	Coq5	1.71573	0.154705	3.5054e-24	935420000	13	5	22.3	37.335	327	26.2094	26.1634	26.2572	26.3852	26.3046	26.4043	26.4603	27.1717	26.4264	26.5798	26.0915	27.0742
25	Malate dehydrogenase, cytoplasmic	P14152	Mdh1	1.70394	0.153833	0	269260000000	400	18	64.7	36.511	334	34.5364	34.4947	34.4996	34.6448	34.7387	34.6087	34.6631	34.7805	34.5086	34.6243	34.5031	34.7287
217	5-oxoprolinase	Q8K010	Oplah	1.38334	0.153268	0	22662000000	307	46	56.4	137.61	1288	31.0576	31.1101	31.1553	31.3458	31.2332	31.2037	30.7921	30.8501	30.7712	30.9628	30.9673	30.9629
317	Alpha-2-macroglobulin receptor-associated protein	P55302	Lrpap1	1.34544	0.151529	3.5044e-118	7605500000	94	13	38.6	42.215	360	29.2728	29.3478	29.3223	29.5533	29.3885	29.4557	29.2015	30.0733	29.3587	29.5417	29.6252	29.8433
251	Nucleobindin-1	Q02819	Nucb1	1.50264	0.148195	9.5107e-244	16164000000	134	28	62.5	53.408	459	30.3824	30.3345	30.2364	30.4521	30.4966	30.4491	30.3776	31.1947	30.3168	30.6473	30.9213	30.9351
190	SEC14-like protein 4	Q8R0F9	Sec14l4	2.65064	0.12756	3.491e-245	30668000000	237	25	59.6	46.053	403	31.4763	31.4747	31.4852	31.5707	31.6293	31.6187	31.3294	31.7274	31.3707	31.3011	31.4732	31.6094
40	ATP synthase subunit d, mitochondrial	Q9DCX2	Atp5h	1.47925	0.126626	1.059e-201	173860000000	307	14	85.1	18.749	161	33.7906	33.6986	33.7176	33.8345	33.8338	33.9184	34.0223	34.6243	33.8235	34.1875	34.0821	34.3608
61	UTP--glucose-1-phosphate uridylyltransferase	Q91ZJ5	Ugp2	1.59895	0.121557	0	109430000000	428	35	69.7	56.979	508	33.4425	33.3582	33.3338	33.5191	33.4794	33.5006	32.8597	33.3131	32.7764	32.9796	33.5045	33.437
265	Acidic leucine-rich nuclear phosphoprotein 32 family member A	O35381	Anp32a	1.63068	0.111376	8.4556e-114	13097000000	83	11	29.6	28.537	247	30.1396	30.0986	30.0486	30.2377	30.18	30.2032	30.2497	30.7051	30.362	30.6665	30.4473	30.3737
421	Probable D-tyrosyl-tRNA(Tyr) deacylase 2	Q8BHA3	Dtd2	1.30977	0.108729	2.3926e-67	1327200000	18	4	39.3	18.236	168	26.6598	26.6422	26.5813	26.6875	26.7287	26.7933	27.0404	27.2456	27.1653	27.4354	26.6364	27.0811
163	Cytochrome c oxidase subunit 6B1	P56391	Cox6b1	1.48988	0.0998484	4.2749e-79	38796000000	114	9	72.1	10.071	86	31.6069	31.677	31.6708	31.7875	31.7536	31.7132	31.9261	32.2139	31.826	31.9906	32.2156	32.0873
206	Thiopurine S-methyltransferase	O55060	Tpmt	1.45352	-0.0759996	1.5198e-225	24905000000	220	21	82.9	27.585	240	30.5115	30.4412	30.4408	30.381	30.4005	30.384	31.7538	32.1431	31.6295	31.728	31.7364	31.9345
426	AP-2 complex subunit sigma	P62743	Ap2s1	1.3486	-0.0955118	2.369e-07	1252600000	18	3	16.9	17.018	142	26.8334	26.8654	26.9326	26.7869	26.7524	26.8055	26.8484	26.9137	27.1819	27.0483	26.8459	26.7627
238	Catenin alpha-1	P26231	Ctnna1	1.63486	-0.109205	0	18857000000	187	34	54.7	100.11	906	30.7954	30.8265	30.7324	30.6502	30.6913	30.6852	30.8096	30.7121	30.9808	30.9107	30.6762	30.6317
367	Indoleamine 2,3-dioxygenase 2	Q8R0V5	Ido2	1.87965	-0.118411	6.7922e-74	4013600000	45	10	41	44.467	398	28.454	28.4511	28.4715	28.3531	28.2884	28.3798	28.9038	28.9259	28.7796	28.846	28.61	28.498
411	Phosphatidylinositol transfer protein beta isoform	P53811	Pitpnb	1.41962	-0.164289	9.3274e-44	1944600000	32	10	37.6	31.487	271	27.5259	27.5559	27.4406	27.3024	27.4259	27.3012	27.6594	27.3267	27.3253	27.4223	27.5395	27.8468
460	Cullin-3	Q9JLV5	Cul3	1.3667	-0.18736	8.2941e-07	449590000	5	3	4.7	88.947	768	25.4036	25.5502	25.5718	25.2714	25.3916	25.3006	25.2292	25.4883	25.4954	22.1043	25.6483	22.4792
464	DNA topoisomerase 1	Q04750	Top1	1.43349	-0.211696	6.6362e-17	415640000	18	7	10.6	90.875	767	25.4172	25.4897	25.3003	25.2208	25.2416	25.1097	25.1298	25.0557	25.267	25.2355	25.3717	25.404
391	Protein phosphatase 1 regulatory subunit 7	Q3UM45	Ppp1r7	1.46353	-0.211917	3.4175e-125	2480200000	37	12	41.6	41.291	361	27.9202	28.0322	27.8275	27.7284	27.7617	27.654	27.9997	28.4867	27.3597	27.7851	27.9603	27.6879
399	Tight junction protein ZO-1	P39447	Tjp1	1.34953	-0.227533	2.3983e-98	2224700000	67	13	14.1	194.74	1745	27.738	27.8306	27.6972	27.3986	27.5541	27.6305	27.4157	28.0224	27.6196	27.7248	27.7967	28.027
28	Histone H2B type 1-P;Histone H2B type 1-K;Histone H2B type 1-C/E/G;Histone H2B type 2-B;Histone H2B type 1-H;Histone H2B type 1-B;Histone H2B type 1-M;Histone H2B type 1-F/J/L;Histone H2B type 3-A;Histone H2B type 3-B;Histone H2B type 2-E	Q8CGP2;Q8CGP1;Q6ZWY9;Q64525;Q64478;Q64475;P10854;P10853;Q9D2U9;Q8CGP0;Q64524	Hist1h2bp;Hist1h2bk;Hist1h2bc;Hist2h2bb;Hist1h2bh;Hist1h2bb;Hist1h2bm;Hist1h2bf;Hist3h2ba;Hist3h2bb;Hist2h2be	1.51398	-0.23637	2.2621e-91	253990000000	232	6	37.3	13.992	126	34.7689	34.7382	34.5774	34.4723	34.5215	34.3815	34.2115	34.5646	33.9217	34.6286	34.6588	34.4244
22	Glycogen phosphorylase, liver form	Q9ET01	Pygl	3.07448	-0.248109	0	322880000000	943	66	76.2	97.462	850	35.2043	35.2033	35.1529	34.8991	34.974	34.9431	34.6527	34.5648	34.6535	34.5371	34.6454	34.3815
68	Glycine N-acyltransferase-like protein Keg1	Q9DCY0	Keg1	2.18563	-0.255961	0	103830000000	332	20	82.7	33.723	295	33.4315	33.3204	33.2839	33.0894	33.1261	33.0524	33.1962	33.5894	33.1008	33.4603	33.2007	33.2897
334	Serum paraoxonase/lactonase 3	Q62087	Pon3	1.52918	-0.267904	1.003e-51	6476000000	89	7	31.6	39.351	354	29.4463	29.4063	29.5486	29.1153	29.3357	29.1465	29.172	29.1082	29.1715	29.0968	28.9835	28.9315
200	40S ribosomal protein S15a	P62245	Rps15a	1.6068	-0.277884	1.9631e-86	26649000000	100	11	67.7	14.839	130	31.33	31.3453	31.33	30.9017	31.1099	31.16	31.361	31.6228	31.3162	31.4821	31.1731	31.174
110	40S ribosomal protein S3a	P97351	Rps3a	1.6257	-0.286035	9.7441e-218	61396000000	216	21	56.4	29.885	264	32.6169	32.4005	32.493	32.1166	32.2692	32.2665	32.7484	32.7979	32.558	32.5198	32.4216	32.7299
273	Catenin beta-1	Q02248	Ctnnb1	2.70639	-0.287587	6.5196e-233	11880000000	195	24	46.6	85.47	781	30.1385	30.1746	30.2142	29.8998	29.8254	29.9393	30.3761	30.3897	30.3655	30.2636	30.1913	29.8127
236	Dehydrogenase/reductase SDR family member 1	Q99L04	Dhrs1	2.79409	-0.293805	7.5678e-262	19688000000	194	19	75.7	34.005	313	31.1027	31.1378	31.1415	30.8853	30.8524	30.7628	30.7545	30.3244	30.7614	30.8022	30.641	30.4333
160	Peroxisomal acyl-coenzyme A oxidase 2	Q9QXD1	Acox2	1.74789	-0.301272	0	40008000000	353	39	64.3	76.862	681	31.6568	31.7385	31.8987	31.4194	31.5243	31.4465	32.366	31.9528	32.2652	32.2024	32.2336	31.9102
318	Heat shock protein 105 kDa	Q61699	Hsph1	1.4303	-0.303341	1.7707e-150	7572700000	78	29	46.3	96.406	858	29.6979	29.5172	29.6834	29.1769	29.365	29.4466	29.5	29.3248	29.4381	29.5282	29.4961	29.3696
239	Valine--tRNA ligase	Q9Z1Q9	Vars	1.67748	-0.31112	0	18504000000	247	34	40.4	140.21	1263	30.9185	30.9747	31.089	30.7133	30.5533	30.7822	30.6697	30.205	30.7365	30.8909	30.6607	30.5726
207	40S ribosomal protein S14	P62264	Rps14	1.77185	-0.318628	4.3956e-189	24781000000	143	10	68.2	16.273	151	31.2818	31.3192	31.3511	30.8568	31.0125	31.1269	31.1778	31.438	31.0977	31.1864	31.1658	31.1377
308	NADH dehydrogenase [ubiquinone] 1 beta subcomplex subunit 4	Q9CQC7	Ndufb4	1.67904	-0.347066	4.2783e-71	8261200000	48	6	67.4	15.081	129	29.7901	29.5702	29.6518	29.4296	29.1951	29.3463	29.6815	29.7776	30.1269	29.7437	29.6799	29.2497
21	Carboxylesterase 3A	Q63880	Ces3a	1.92241	-0.347293	0	329850000000	671	24	71.5	63.317	571	35.2226	34.9717	35.1086	34.7569	34.6959	34.8082	34.7165	34.7728	34.7507	34.6865	34.5936	34.7055
96	Amine oxidase [flavin-containing] B	Q8BW75	Maob	1.36466	-0.356065	0	74719000000	347	27	68.3	58.557	520	32.6738	32.8949	32.8345	32.4042	32.2914	32.6394	33.2391	32.7459	33.2144	33.0455	32.7407	32.3052
435	Osteoclast-stimulating factor 1	Q62422	Ostf1	2.65461	-0.359027	1.2441e-21	993000000	17	2	17.2	23.782	215	27.3512	27.1805	27.2294	26.9109	26.8827	26.8904	23.1505	22.0864	23.0962	23.0735	21.9432	22.5728
298	Protein transport protein Sec24A	Q3U2P1	Sec24a	1.57122	-0.359731	2.3756e-145	9325800000	125	23	28.4	118.78	1090	30.1873	29.9414	29.8486	29.6341	29.6831	29.581	29.9415	29.3916	29.888	29.4297	29.7568	29.5383
344	Aminopeptidase N	P97449	Anpep	1.97623	-0.362905	8.2085e-156	5511100000	75	22	31.8	109.65	966	29.3362	29.3109	29.409	29.0224	28.8467	29.0982	29.1029	28.3605	29.0327	28.6834	28.3856	28.5958
450	Alpha-parvin	Q9EPC1	Parva	1.35084	-0.368099	2.1719e-14	685050000	18	4	20.7	42.329	372	26.5372	26.4121	26.2462	26.2214	25.9312	25.9386	25.7809	26.3061	23.2147	25.8449	26.0258	22.2006
29	Histone H4	P62806	Hist1h4a	2.52236	-0.394035	1.0453e-168	244930000000	276	14	66	11.367	103	34.7704	34.5877	34.5972	34.2276	34.274	34.2716	34.7177	35.0079	34.4562	34.1328	34.3676	34.3074
445	Ubiquitin-associated protein 2-like	Q80X50	Ubap2l	1.53397	-0.400588	1.1133e-24	785250000	30	7	11.5	116.8	1107	26.5038	26.4392	26.2265	25.8528	26.1499	25.9651	26.257	26.6217	25.9968	26.2002	25.9938	26.2147
382	Cordon-bleu protein-like 1	Q3UMF0	Cobll1	1.75581	-0.401908	2.3779e-152	3083200000	77	20	29	137.38	1273	28.345	28.2919	28.1951	27.6931	27.9325	28.0007	28.3224	28.1039	27.9517	28.0856	28.358	28.4466
291	Catenin delta-1	P30999	Ctnnd1	2.04436	-0.421672	3.8596e-231	10197000000	111	25	37.6	104.92	938	30.0058	30.0295	30.0519	29.6169	29.4506	29.7548	29.9883	30.3633	29.9657	29.9217	29.6807	29.7493
136	Corticosteroid 11-beta-dehydrogenase isozyme 1	P50172	Hsd11b1	3.08805	-0.426282	0	48727000000	220	18	57.9	32.364	292	32.2764	32.2645	32.3542	31.8658	31.8103	31.9401	32.5069	31.809	32.4783	32.3779	31.9121	31.4501
254	Eukaryotic translation initiation factor 4 gamma 1	Q6NZJ6	Eif4g1	2.08265	-0.447823	0	15931000000	256	39	31.1	176.07	1600	30.8219	30.7367	30.786	30.342	30.4831	30.1761	30.7803	30.4795	30.7174	30.7349	30.2822	30.1272
127	Carbonic anhydrase 2	P00920	Ca2	1.70837	-0.448215	7.3076e-260	54218000000	222	15	75	29.032	260	32.3055	32.2689	32.4554	31.8204	32.101	31.7638	32.6063	32.2765	32.8548	32.9953	31.9414	32.095
233	Core histone macro-H2A.1	Q9QZQ8	H2afy	1.46845	-0.470624	7.8905e-157	19896000000	98	13	45.7	39.735	372	31.093	30.7486	30.9455	30.2607	30.4728	30.6418	31.3192	31.1285	30.9879	30.9781	30.6693	30.6286
191	Carboxylesterase 1E	Q64176	Ces1e	1.34397	-0.474967	2.6064e-206	29555000000	188	17	45	61.581	562	31.5178	31.4246	31.1082	30.9021	31.0497	30.6739	31.6263	32.0788	31.6865	31.4827	31.3542	31.9245
341	40S ribosomal protein S27-like	Q6ZWY3	Rps27l	1.60044	-0.475714	2.7606e-29	5558400000	32	6	42.9	9.4771	84	29.1186	29.2086	29.4684	28.8224	28.6251	28.9211	29.2249	28.9926	29.221	28.7524	28.9018	28.9365
359	Cysteine--tRNA ligase, cytoplasmic	Q9ER72	Cars	1.70727	-0.476305	1.3208e-131	4469300000	84	15	25.6	94.859	831	28.8698	29.1592	28.9205	28.5754	28.6158	28.3294	28.7265	28.2907	28.754	28.67	28.6596	28.6154
380	Eukaryotic translation initiation factor 2A	Q8BJW6	Eif2a	2.29064	-0.482509	1.6776e-59	3126600000	93	12	33	64.403	581	28.5026	28.239	28.443	27.9364	27.9555	27.8452	28.3669	28.2115	28.209	28.2661	28.3498	28.1651
405	E3 ubiquitin-protein ligase NEDD4	P46935	Nedd4	1.85596	-0.485933	5.2095e-88	2040700000	54	14	23.2	102.71	887	27.7384	27.8053	27.9168	27.504	27.1453	27.3535	27.7781	27.6359	27.8046	27.4316	27.5017	27.6044
388	Protein 4.1	P48193	Epb41	1.4877	-0.487571	3.4519e-113	2623300000	59	13	17.8	95.91	858	27.7983	28.0831	28.2978	27.6147	27.6217	27.4801	28.1463	28.0467	28.2782	28.219	28.0156	27.8377
57	Catechol O-methyltransferase	O88587	Comt	1.42329	-0.488553	0	112710000000	353	22	75.8	29.486	265	33.3806	33.7533	33.9057	33.2557	33.1808	33.1374	33.6724	32.7749	33.8013	33.001	32.8458	32.726
150	40S ribosomal protein S19	Q9CZX8	Rps19	1.53667	-0.509522	2.1268e-67	43874000000	122	10	43.4	16.085	145	32.2896	32.1713	32.0935	31.5239	31.543	31.9589	32.2526	32.5364	32.0505	32.2902	31.4727	31.5717
208	40S ribosomal protein S10	P63325	Rps10	2.46811	-0.510638	4.0681e-171	24714000000	124	8	48.5	18.916	165	31.3894	31.4824	31.2666	30.9111	30.763	30.9323	31.2552	31.4569	31.3699	31.2055	30.6989	30.6488
355	Starch-binding domain-containing protein 1	Q8C7E7	Stbd1	2.12566	-0.516137	2.3355e-90	4835200000	76	13	47.9	36.127	338	28.9701	29.0734	29.0753	28.7055	28.4916	28.3734	28.9898	28.6436	28.8511	28.8694	28.6928	29.002
261	Voltage-dependent anion-selective channel protein 3	Q60931	Vdac3	2.04761	-0.542523	6.0284e-112	13832000000	102	11	53	30.752	283	30.3282	30.3611	30.6661	29.9404	29.8332	29.9542	30.6603	30.6028	30.7767	30.6336	30.3466	30.0038
414	Synaptojanin-2-binding protein	Q9D6K5	Synj2bp	1.30232	-0.544926	3.0486e-15	1884900000	16	3	25.5	15.815	145	27.4713	27.8347	27.8323	26.9759	27.0542	27.4734	27.6578	27.1218	27.5753	27.5919	27.3447	27.2546
362	Nucleolar protein 56	Q9D6Z1	Nop56	1.40616	-0.547307	1.1464e-101	4205600000	72	13	31.6	64.464	580	28.6328	28.8943	28.9426	28.0925	28.1539	28.5814	28.899	28.3445	28.6875	28.7432	28.4041	28.3243
287	Ras-related protein Rab-14	Q91V41	Rab14	1.33572	-0.552312	1.0262e-215	10405000000	53	11	68.4	23.897	215	29.7662	30.4069	30.1752	29.5338	29.4991	29.6584	30.6102	29.2793	30.4881	29.6412	29.7476	29.6825
204	40S ribosomal protein S5;40S ribosomal protein S5, N-terminally processed	P97461	Rps5	2.6988	-0.552507	5.3493e-248	25065000000	172	12	55.4	22.889	204	31.3541	31.4102	31.4413	30.8243	30.7379	30.9859	31.4621	31.5683	31.2361	31.307	31.1322	30.9606
418	Endothelial differentiation-related factor 1	Q9JMG1	Edf1	1.41042	-0.574105	2.3695e-34	1395900000	34	6	39.9	16.369	148	27.2192	27.3728	27.0904	26.5516	26.4212	26.9873	27.3975	27.1544	27.0836	26.8708	26.6903	26.8954
339	Signal recognition particle 54 kDa protein	P14576	Srp54	1.83884	-0.582406	2.1308e-130	5613700000	68	16	49.2	55.72	504	29.3676	29.7312	29.3659	28.7627	28.975	28.9798	28.619	28.7086	28.8842	28.4901	28.6836	29.0707
423	Zinc finger CCCH domain-containing protein 15	Q3TIV5	Zc3h15	1.82901	-0.585159	6.0168e-19	1293000000	22	6	15.7	48.327	426	27.3034	26.9998	27.369	26.6399	26.7876	26.4893	26.7776	27.213	26.6366	26.888	26.1414	27.3342
83	Arylacetamide deacetylase	Q99PG0	Aadac	1.94703	-0.606201	0	84499000000	250	23	54.5	45.25	398	33.3358	33.5737	33.5487	32.8168	32.7224	33.1004	32.6789	32.1084	32.7306	32.6001	32.0825	32.1717
454	Intracellular hyaluronan-binding protein 4	Q9JKS5	Habp4	2.30497	-0.630798	8.6134e-15	614090000	14	3	11.2	45.924	411	26.3205	26.3395	26.1354	25.4749	25.6357	25.7924	25.5931	25.3898	25.6011	25.4499	25.8198	25.7698
88	Calcium-binding mitochondrial carrier protein Aralar2	Q9QXX4	Slc25a13	1.60558	-0.631735	0	82135000000	441	38	73.5	74.466	676	32.9234	33.2252	33.2617	32.4826	32.2659	32.7665	33.3123	32.7054	33.3031	33.134	32.5896	32.1051
410	Basic leucine zipper and W2 domain-containing protein 1	Q9CQC6	Bzw1	1.74849	-0.634284	1.9071e-37	1960200000	52	7	25.3	48.043	419	28.1505	27.8401	28.1141	27.5966	27.1523	27.453	27.0119	26.9006	27.3232	27.3371	26.8407	26.9828
319	40S ribosomal protein S29	P62274	Rps29	2.85909	-0.634378	9.6795e-45	7571400000	45	4	48.2	6.6767	56	29.7653	29.6416	29.5466	28.9483	28.9898	29.1123	29.5959	30.0025	29.6836	29.5709	29.201	29.3146
349	Transmembrane emp24 domain-containing protein 2	Q9R0Q3	Tmed2	1.80083	-0.634488	3.7894e-52	5255400000	42	5	30.8	22.705	201	29.3183	29.174	29.2216	28.6532	28.3191	28.8381	29.1357	28.8894	29.0796	28.8939	28.6239	28.6935
149	NADPH--cytochrome P450 reductase	P37040	Por	2.23073	-0.657318	0	44142000000	377	38	61.8	77.043	678	32.0913	32.33	32.4214	31.6937	31.4766	31.7005	32.2751	32.0059	32.5759	32.1449	31.4922	31.3512
179	Cytochrome b5 type B	Q9CQX2	Cyb5b	1.5837	-0.666485	1.0874e-293	34099000000	114	7	63.7	16.318	146	31.8243	32.0878	32.1595	31.4824	31.0319	31.5578	31.6972	31.1727	31.8321	31.4911	31.3506	31.1784
224	40S ribosomal protein S18	P62270	Rps18	2.22305	-0.667538	5.4187e-154	21772000000	197	17	63.8	17.718	152	31.284	31.1657	31.1596	30.299	30.6384	30.6693	31.2911	31.6129	31.1014	31.043	30.7889	30.501
166	Membrane-associated progesterone receptor component 1	O55022	Pgrmc1	3.5598	-0.712834	0	37581000000	196	15	65.6	21.694	195	32.0669	32.1123	32.0405	31.2558	31.3803	31.445	31.8437	32.1855	32.0234	31.7952	31.4403	31.3685
215	40S ribosomal protein S16	P14131	Rps16	2.82387	-0.729706	1.0053e-58	23367000000	125	11	57.5	16.445	146	31.3297	31.3592	31.3046	30.4282	30.6298	30.7464	31.5548	31.6596	31.3919	30.9028	30.9048	30.3708
328	Transforming protein RhoA	Q9QUI0	Rhoa	1.32967	-0.738735	4.415e-50	6966100000	77	9	58.5	21.782	193	29.6715	29.6653	29.9905	29.3802	28.5828	29.1481	29.7806	27.7462	29.8244	29.3739	28.9706	28.354
432	Partner of Y14 and mago	Q8CHP5	Wibg	1.38664	-0.759956	7.4508e-36	1039000000	19	6	44.3	22.689	203	26.8065	27.4232	26.8496	26.0657	26.1492	26.5845	26.3901	26.8184	26.4097	26.5968	22.21	26.9124
348	Kynurenine formamidase	Q8K4H1	Afmid	1.77329	-0.763367	1.2692e-175	5275500000	51	13	55.1	34.228	305	27.8214	28.2369	28.0237	27.1482	27.5647	27.079	29.6131	30.3025	29.7222	29.6511	29.5008	29.7921
278	Apolipoprotein A-II	P09813	Apoa2	1.50716	-0.767977	1.3546e-34	11616000000	42	3	56.9	11.309	102	29.775	30.2219	30.0923	29.3775	28.8819	29.5258	30.1814	31.1053	30.3633	30.3731	30.7901	29.9845
311	40S ribosomal protein S26	P62855	Rps26	1.93701	-0.792941	1.119e-18	8069100000	37	3	31.3	13.015	115	29.8059	29.4796	29.8622	29.1899	28.7638	28.8151	29.7462	30.3814	29.9283	29.8474	28.7674	29.3734
345	NADH dehydrogenase [ubiquinone] 1 beta subcomplex subunit 5, mitochondrial	Q9CQH3	Ndufb5	1.41367	-0.82534	2.8762e-35	5370100000	25	6	26.5	21.71	189	28.4751	28.9637	29.2538	28.3525	27.8427	28.0213	29.2625	28.3973	29.9313	29.7192	29.1238	29.0516
198	40S ribosomal protein S25	P62852	Rps25	1.71015	-0.840534	9.074e-27	27422000000	65	6	31.2	13.742	125	31.9306	31.4902	31.2766	30.5058	30.8706	30.7994	31.2859	31.6642	31.6785	31.5585	31.1151	31.4075
247	60S ribosomal protein L31	P62900	Rpl31	1.91263	-0.845724	1.9832e-54	16355000000	96	11	53.6	14.463	125	30.7589	30.784	30.8177	29.574	30.0159	30.2335	30.7814	31.363	30.6293	30.673	30.2371	30.6513
131	Dolichyl-diphosphooligosaccharide--protein glycosyltransferase subunit 1	Q91YQ5	Rpn1	2.14906	-0.858404	0	51677000000	273	30	58.6	68.527	608	32.3203	32.6316	32.7613	31.7078	31.5297	31.9004	32.709	31.8902	32.7026	32.3558	32.1105	31.6063
147	60S ribosomal protein L23	P62830	Rpl23	3.3778	-0.861424	3.8556e-133	44333000000	149	11	53.6	14.865	140	32.2403	32.273	32.0458	31.3344	31.3834	31.2571	32.4581	32.5656	32.481	31.9016	31.9521	32.1165
148	Cytochrome c1, heme protein, mitochondrial	Q9D0M3	Cyc1	2.17899	-0.894511	2.4052e-232	44199000000	214	15	61.2	35.327	325	32.1476	32.2968	32.2743	31.2555	31.1122	31.6675	32.5719	32.2207	32.5118	32.1683	31.7743	31.6199
108	40S ribosomal protein S4, X isoform	P62702	Rps4x	3.22036	-0.904779	5.6033e-214	62488000000	287	22	65.4	29.597	263	32.7692	32.7318	32.739	31.7507	31.7504	32.0247	32.9327	33.1718	32.9134	32.4352	32.1471	32.1358
315	Vesicle-trafficking protein SEC22b	O08547	Sec22b	1.4005	-0.91436	3.661e-126	7784700000	41	9	48.4	24.74	215	29.571	29.975	29.9875	29.1017	28.3976	29.2912	29.937	28.2932	30.3246	29.6391	29.1348	28.8317
113	Cysteine sulfinic acid decarboxylase	Q9DBE0	Csad	2.23985	-0.929633	0	59786000000	237	25	52.5	55.144	493	33.5346	33.7512	33.2784	32.6243	32.3949	32.7562	30.1757	30.8001	30.3727	29.6392	30.1382	30.6884
197	60S ribosomal protein L23a	P62751	Rpl23a	1.98225	-0.934001	1.7631e-86	27426000000	167	11	35.3	17.695	156	31.5416	31.4981	31.4416	30.2169	30.5422	30.9202	31.6043	31.9846	31.5326	31.6014	30.9262	31.3563
412	Transducin beta-like protein 2	Q9R099	Tbl2	2.06501	-0.9444	3.7967e-52	1935900000	16	6	16.7	49.583	442	27.9686	27.7494	27.7164	26.7411	26.6382	27.2219	28.1505	27.4779	27.8767	27.8886	26.9878	26.5491
471	Microtubule-associated protein RP/EB family member 1	Q61166	Mapre1	2.01141	-0.955639	4.1296e-15	304300000	10	2	10.4	30.016	268	24.9316	25.0844	25.3123	24.2723	24.3776	23.8116	25.1526	25.3688	25.0009	25.0336	24.6991	24.8438
400	Signal recognition particle 14 kDa protein;Signal recognition particle 14 kDa protein, N-terminally processed	P16254	Srp14	2.53388	-0.974277	2.4038e-34	2191600000	19	2	24.5	12.51	110	27.9996	28.296	27.9472	26.9157	27.2737	27.1305	28.046	27.8559	27.7761	22.144	27.2855	27.8968
404	Pentatricopeptide repeat domain-containing protein 3, mitochondrial	Q14C51	Ptcd3	2.18408	-1.02053	3.4624e-73	2042200000	34	9	24.1	77.795	685	28.2164	28.4398	28.248	27.0137	27.196	27.6328	27.5934	27.1445	27.5327	27.3478	25.4893	25.8806
403	Protein LYRIC	Q80WJ7	Mtdh	1.74804	-1.07182	1.246e-42	2130400000	30	6	21.9	63.845	579	27.8069	27.977	28.2677	26.5322	26.9356	27.3683	28.3683	26.5308	28.2789	27.1822	27.471	27.1148
79	Dimethylaniline monooxygenase [N-oxide-forming] 5	P97872	Fmo5	1.53119	-1.10046	0	94678000000	393	31	64.5	60	533	32.8153	33.698	33.5608	32.5443	31.9076	32.3207	33.6335	32.4297	33.6355	33.1066	32.7676	32.0862
353	60S ribosomal protein L35a	O55142	Rpl35a	2.57028	-1.16112	3.7353e-18	4943100000	45	7	37.3	12.554	110	29.0416	29.2359	29.2695	28.305	27.7506	28.0081	29.4477	29.5578	29.0789	28.5585	28.9557	28.5522
63	Histone H3.3;Histone H3.3C	P84244;P02301	H3f3a;H3f3c	5.5607	-1.20511	9.7e-106	106660000000	158	6	48.5	15.328	136	33.7452	33.7675	33.7436	32.4863	32.5809	32.5738	33.8366	33.5802	33.379	33.0551	32.4358	32.8801
347	Redox-regulatory protein FAM213A	Q9CYH2	Fam213a	3.10428	-1.23944	2.799e-26	5306900000	50	7	26.1	24.394	218	28.3902	28.3457	28.2535	27.1392	26.8464	27.2855	30.058	29.6291	29.9701	29.5804	29.7367	29.0392
212	60S ribosomal protein L21	O09167	Rpl21	3.08828	-1.28831	2.4891e-46	24056000000	67	8	43.1	18.562	160	31.557	31.7667	31.3301	30.1924	30.393	30.2035	31.5472	31.745	31.7751	30.4577	30.595	30.6647
395	Peptidyl-prolyl cis-trans isomerase FKBP8	O35465	Fkbp8	1.56346	-1.2921	6.9209e-53	2256300000	42	6	23.1	43.528	402	28.1089	27.7202	28.4186	26.4205	26.5186	27.4322	28.1559	26.9695	29.0307	26.621	27.2606	27.1684
305	40S ribosomal protein S23	P62267	Rps23	3.26631	-1.30756	5.9447e-78	8682200000	113	7	49.7	15.807	143	30.1567	30.0367	30.0657	28.8889	28.5306	28.9169	30.2149	30.1279	29.9735	29.5691	29.1381	29.135
123	60S ribosomal protein L3	P27659	Rpl3	2.74365	-1.36415	0	56061000000	270	24	55.1	46.109	403	32.77	32.5288	32.7448	31.4958	30.9803	31.4751	32.7772	33.2204	32.7458	32.4154	31.2882	32.1916
180	Long-chain-fatty-acid--CoA ligase 5	Q8JZR0	Acsl5	1.803	-1.42758	8.7382e-292	33334000000	202	26	49.3	76.205	683	31.6103	32.1654	32.3224	30.8427	30.0456	30.9271	32.3298	30.8223	32.4973	31.7535	31.1588	30.2349
394	Lanosterol 14-alpha demethylase	Q8K0C4	Cyp51a1	1.71725	-1.45633	9.8217e-64	2258900000	35	10	30.2	56.775	503	27.6706	28.1879	28.7698	26.7197	26.3977	27.1418	28.3105	27.7057	28.3716	27.4495	26.9055	22.952
313	Estradiol 17-beta-dehydrogenase 12	O70503	Hsd17b12	1.42831	-1.46921	1.442e-113	7845000000	63	14	48.7	34.741	312	29.3264	30.2705	30.3666	28.341	28.0304	29.1845	30.1804	28.4587	30.4802	29.4809	28.6107	28.3665
243	60S ribosomal protein L32	P62911	Rpl32	2.77766	-1.48118	2.8285e-83	17935000000	103	12	55.6	15.86	135	31.1253	30.9387	30.9681	29.2735	29.4189	29.8962	31.06	31.7477	31.0367	30.8454	29.9523	30.5985
80	Cytochrome P450 2D9	P11714	Cyp2d9	1.4763	-1.4855	0	94403000000	311	30	72.2	56.949	504	32.8091	33.6072	33.722	32.0832	31.1839	32.4147	33.8165	32.6747	34.0858	33.1977	32.7921	32.1185
211	60S ribosomal protein L27	P61358	Rpl27	2.45526	-1.48796	2.37e-163	24314000000	111	10	54.4	15.798	136	31.4528	31.3958	31.4941	29.7309	29.7095	30.4385	31.7622	32.1652	31.7124	31.2133	30.2288	30.5121
314	Small nuclear ribonucleoprotein Sm D1	P62315	Snrpd1	1.53637	-1.51114	8.4116e-27	7821900000	44	2	27.7	13.281	119	30.4754	30.0296	30.241	27.9146	28.9043	29.3937	28.8372	29.4011	29.8379	27.9857	28.2164	28.1478
171	40S ribosomal protein S13	P62301	Rps13	2.78209	-1.5336	3.93e-67	36067000000	147	11	45	17.222	151	32.1562	32.3773	31.8664	30.6944	30.3254	30.7794	32.2534	32.5881	32.0908	31.5481	31.2935	30.5435
336	Mannosyl-oligosaccharide glucosidase	Q80UM7	Mogs	1.72382	-1.56014	4.3451e-169	6060700000	68	17	28.7	91.83	834	29.0291	29.8475	30.249	28.2833	27.7615	28.4004	29.7434	28.2105	30.1133	28.7659	28.5084	26.8027
468	Mitochondrial import inner membrane translocase subunit TIM14	Q9CQV7	Dnajc19	1.43896	-1.5753	0.0005792	369460000	5	2	23.3	12.436	116	22.6451	23.2898	23.5982	21.6224	22.3274	20.8573	26.0292	25.5125	22.1078	26.0629	23.8051	22.8077
169	40S ribosomal protein S8	P62242	Rps8	3.82071	-1.58394	6.1583e-225	37146000000	173	14	59.1	24.205	208	32.1105	32.0295	32.2353	30.572	30.3616	30.69	32.3437	32.8593	32.2625	31.6729	30.6796	30.9121
385	60S ribosomal protein L37a	P61514	Rpl37a	3.02158	-1.68281	1.2386e-27	2982400000	42	3	42.4	10.275	92	28.6222	28.3311	28.6446	27.0823	26.935	26.5323	28.4592	29.0241	28.6314	28.2652	27.5657	27.7859
132	Cytochrome P450 1A2	P00186	Cyp1a2	1.30298	-1.74223	0	49819000000	302	34	72.5	58.183	513	31.5629	32.7838	33.1422	30.9768	29.9683	31.3171	33.2775	31.2257	33.3702	31.7162	31.2348	30.59
271	60S ribosomal protein L26	P61255	Rpl26	3.45793	-1.74327	1.0823e-67	12355000000	119	15	53.8	17.258	145	30.6445	30.588	30.7027	28.8386	28.6785	29.1884	30.6347	30.7372	30.5809	30.2896	30.0428	29.4444
165	40S ribosomal protein S11	P62281	Rps11	4.40022	-1.75677	7.4959e-101	38035000000	118	13	60.8	18.431	158	32.3074	32.229	32.3137	30.3663	30.5562	30.6573	32.2951	32.6633	32.1147	31.5766	31.5339	30.9606
293	Fatty-acid amide hydrolase 1	O08914	Faah	1.42604	-1.81931	2.1299e-136	10081000000	68	12	41.5	63.221	579	29.9154	30.8714	30.8982	28.5017	28.0257	29.6996	30.1077	28.6359	30.783	29.4227	29.2732	27.7529
195	40S ribosomal protein S9	Q6ZWN5	Rps9	3.74873	-1.85843	1.1934e-64	27884000000	118	14	46.4	22.591	194	31.9246	31.6766	31.8469	29.7518	29.9622	30.1588	32.0625	32.4635	31.7252	31.0635	30.4225	30.2607
263	60S ribosomal protein L27a	P14115	Rpl27a	3.55116	-1.86376	2.0318e-93	13193000000	89	7	32.4	16.605	148	30.895	30.5119	30.8018	29.0014	28.6645	28.9515	30.8871	31.3413	30.8337	30.2529	28.3679	29.0473
151	60S ribosomal protein L10;60S ribosomal protein L10-like	Q6ZWV3;P86048	Rpl10;Rpl10l	3.46705	-1.91177	5.6626e-237	43173000000	160	16	55.6	24.604	214	32.5065	32.226	32.5264	30.7737	30.4348	30.3151	32.6443	32.9025	32.5103	31.9964	30.8384	31.1282
125	Epoxide hydrolase 1	Q9D379	Ephx1	1.48593	-1.92831	0	55369000000	233	33	77.1	52.576	455	32.5422	33.8158	33.5311	31.5918	30.4817	32.0307	32.1724	30.8468	32.6072	31.5166	30.8605	29.9668
397	NADH-ubiquinone oxidoreductase chain 5	P03921	Mtnd5	1.63449	-1.95966	4.4976e-39	2228000000	21	4	9.4	68.474	607	27.3068	28.7748	28.9223	26.7096	26.0736	26.3416	28.98	25.9056	28.3087	27.3754	25.6506	23.2274
118	60S ribosomal protein L17	Q9CPR4	Rpl17	3.80491	-1.9733	3.2179e-120	58639000000	162	15	52.7	21.423	184	32.8175	32.9039	32.9956	31.0955	30.6696	31.0321	32.9818	33.5339	33.0319	32.2804	30.8932	31.6702
56	Cytochrome P450 2F2	P33267	Cyp2f2	1.61316	-2.03168	0	113510000000	414	45	79.6	55.948	491	33.0042	33.9646	34.2437	31.9362	30.8594	32.3219	34.4478	32.5997	34.3685	33.534	32.5727	31.9745
366	60S ribosomal protein L39	P62892	Rpl39	3.84831	-2.06388	2.9755e-15	4052000000	24	2	23.5	6.4066	51	29.0679	28.9128	28.8563	26.6462	26.902	27.0972	28.9826	29.8989	29.0411	28.5114	27.3978	27.7789
139	Cytochrome P450 3A11	Q64459	Cyp3a11	1.47707	-2.08415	0	47804000000	290	35	61.5	57.854	504	31.7308	33.2343	32.9014	30.8443	29.617	31.1528	32.7862	31.5534	33.0855	31.8902	31.6243	30.3139
292	60S ribosomal protein L18a	P62717	Rpl18a	2.31336	-2.11577	4.8183e-53	10158000000	102	13	47.2	20.732	176	30.4338	30.3428	30.4872	28.5864	27.5672	28.7628	30.6061	30.9505	30.5184	29.4717	28.6268	27.564
221	60S ribosomal protein L13	P47963	Rpl13	4.28649	-2.11609	5.3329e-169	22161000000	104	8	37	24.305	211	31.5353	31.4288	31.5011	29.3889	29.1726	29.5555	31.6925	31.9635	31.544	30.9436	30.0275	30.2667
157	60S ribosomal protein L7a	P12970	Rpl7a	2.67559	-2.15551	2.509e-263	41718000000	198	23	61.7	29.976	266	32.2805	32.3974	32.4528	30.5205	29.6203	30.5235	32.6679	33.056	32.7462	31.1489	31.07	30.4997
475	DNA-directed RNA polymerases I, II, and III subunit RPABC3	Q923G2	Polr2h	1.97814	-2.15976	1.677e-07	211650000	4	2	23.3	17.143	150	22.8775	23.4907	22.3987	21.4667	20.5008	20.3202	25.7233	22.7594	25.9577	24.9632	21.4359	23.1508
229	40S ribosomal protein S6	P62754	Rps6	3.59461	-2.19701	1.2242e-109	20640000000	95	14	41	28.68	249	31.3541	31.4042	31.4513	29.4169	28.8544	29.3472	31.4617	31.6141	31.7383	30.2753	30.1213	30.101
235	60S ribosomal protein L15	Q9CZM2	Rpl15	3.11223	-2.21676	7.186e-92	19755000000	194	14	45.6	24.146	204	31.4226	31.1923	31.482	29.3799	28.7012	29.3655	31.4574	31.9612	31.4297	30.7558	29.4009	29.4547
267	60S ribosomal protein L14	Q9CR57	Rpl14	1.93251	-2.45042	5.4114e-46	12856000000	70	9	39.6	23.564	217	30.8921	30.6769	30.8026	28.9412	27.235	28.8441	31.0294	31.2694	31.1374	28.9026	28.3444	27.7028
369	Atlastin-3	Q91YH5	Atl3	1.4546	-2.52559	7.6203e-219	3970900000	63	17	49.9	60.574	541	27.8658	29.2898	29.4865	25.95	25.5354	27.58	29.4982	26.7661	29.821	28.7801	27.637	26.9725
323	UDP-glucuronosyltransferase 1-6	Q64435	Ugt1a6	1.64014	-2.59434	0	7384900000	65	21	59.1	60.438	531	29.1719	30.5831	30.7952	27.9207	26.5848	28.2617	30.3241	27.8798	30.249	28.8284	27.7593	27.3338
476	ERO1-like protein beta	Q8R2E9	Ero1lb	1.32321	-2.61045	1.2462e-10	202410000	4	2	4.9	53.517	467	25.2765	23.0707	26.1497	22.4054	22.0053	22.2549	21.3738	24.8187	22.4376	22.1561	22.0187	22.7575
479	Transmembrane protein 120A	Q8C1E7	Tmem120a	1.46738	-2.62957	1.3023e-06	87960000	3	3	8.5	40.751	343	24.0226	22.8191	24.7055	20.39	20.8309	22.4376	25.1217	23.8467	24.8114	22.9365	24.4746	22.5219
408	Cytochrome c oxidase subunit 7A-related protein, mitochondrial	Q61387	Cox7a2l	2.36971	-2.63892	2.2053e-36	1969900000	27	4	55.9	12.399	111	25.2834	25.2895	25.1488	23.4525	22.4251	21.9274	28.8283	28.3753	28.8253	28.6988	28.2796	28.7256
465	Peroxisomal membrane protein 11A	Q9Z211	Pex11a	1.48355	-2.67842	2.2487e-08	407100000	7	4	16.3	28.153	246	25.0073	25.897	25.3391	22.6048	24.1743	21.4289	25.995	24.981	26.7491	22.8635	25.1531	21.7189
64	60S ribosomal protein L4	Q9D8E6	Rpl4	2.79884	-2.74279	0	106350000000	323	34	54.2	47.153	419	33.9819	33.7853	33.5941	31.5639	30.3996	31.1694	33.9712	34.5695	34.1118	32.8811	31.7722	31.7048
346	60S ribosomal protein L28	P41105	Rpl28	3.29645	-2.75659	1.6083e-33	5359000000	53	10	51.8	15.733	137	29.2877	29.5979	29.9089	27.1165	26.4538	26.9543	29.7947	29.601	29.5975	28.6213	28.1874	27.6452
467	39S ribosomal protein L41, mitochondrial	Q9CQN7	Mrpl41	1.82318	-2.79841	1.7026e-06	374040000	8	2	17	15.261	135	25.5208	25.341	24.0067	21.1811	22.733	22.5592	25.3349	25.3757	25.1631	25.5955	25.7604	21.6493
283	60S ribosomal protein L19	P84099	Rpl19	3.05197	-2.82774	1.0284e-114	11162000000	76	11	34.7	23.466	196	30.6257	30.4384	30.6282	28.131	27.1203	27.9577	30.7862	31.2801	30.7857	29.5021	28.5293	27.9351
214	60S ribosomal protein L8	P62918	Rpl8	3.00541	-2.8318	1.2502e-301	23583000000	130	17	58.4	28.024	257	31.7325	31.7965	31.8095	29.344	28.2991	29.2001	31.7517	32.1222	31.8632	30.5195	29.749	29.3736
276	60S ribosomal protein L13a	P19253	Rpl13a	4.41037	-2.85	5.1145e-56	11664000000	54	9	38.4	23.464	203	30.7985	30.4457	30.4821	27.8885	27.5735	27.7142	30.7502	31.3106	30.778	30.0692	28.3834	28.3538
437	Endoplasmic reticulum-Golgi intermediate compartment protein 1	Q9DC16	Ergic1	1.41733	-2.88929	2.0935e-22	949830000	23	7	34.1	32.562	290	25.778	27.2834	27.5876	23.0427	23.4273	25.5111	27.5092	25.2136	27.8427	27.2642	22.8934	22.3482
223	60S ribosomal protein L18	P35980	Rpl18	2.63773	-2.93402	1.9277e-106	21814000000	113	8	41.5	21.644	188	31.4505	31.5637	31.6382	29.1799	27.7927	28.8777	31.8321	32.1676	31.7817	30.4189	29.7259	29.3255
141	60S ribosomal protein L7	P14148	Rpl7	2.36775	-3.08294	1.2617e-219	46316000000	254	28	58.9	31.419	270	32.683	32.6753	32.7155	30.2324	28.5589	30.0337	32.8724	33.3722	32.9342	30.9881	30.5266	29.4533
370	60S ribosomal protein L29	P47915	Rpl29	2.38739	-3.20599	9.0014e-11	3706300000	35	4	18.8	17.587	160	29.0312	28.9666	29.305	26.5207	24.8362	26.3279	29.181	29.5741	29.2057	27.876	26.6824	26.1554
372	60S ribosomal protein L36a	P83882	Rpl36a	3.1949	-3.26089	5.0712e-74	3659800000	81	9	39.6	12.441	106	29.0155	29.0494	29.1227	26.4218	25.2695	25.7136	29.3496	29.6563	29.2469	28.2562	26.6675	26.2679
294	60S ribosomal protein L35	Q6ZWV7	Rpl35	3.12385	-3.32901	8.8236e-60	9804100000	44	7	36.6	14.552	123	30.3183	30.457	30.5415	27.3439	26.416	27.5698	30.6599	30.9758	30.5187	29.6164	27.8833	28.4043
477	Cleft lip and palate transmembrane protein 1 homolog	Q8VBZ3	Clptm1	1.64094	-3.45008	9.3352e-23	200890000	6	5	13.6	75.29	664	22.8921	25.547	25.5932	21.9207	20.9872	20.7742	25.6783	22.7485	25.3793	23.4468	23.486	22.8158
472	Chromatin target of PRMT1 protein	Q9CY57	Chtop	1.95469	-3.52816	6.8228e-15	277770000	9	2	11.6	26.585	249	25.4693	25.7962	25.836	20.6224	22.7767	23.118	25.249	25.7674	25.2152	24.6113	21.0805	22.0692
266	60S ribosomal protein L24	Q8BP67	Rpl24	2.22315	-3.56855	1.9812e-23	12903000000	40	5	26.8	17.779	157	30.9834	30.8984	30.8821	28.0209	26.0141	28.0233	30.9387	31.3492	31.2567	29.2933	27.8083	27.4086
246	Histone H1.2	P15864	Hist1h1c	2.14183	-3.58797	1.769e-64	17242000000	78	11	31.1	21.266	212	31.3632	31.8829	31.5378	28.5553	26.6294	28.8355	31.4445	30.7941	31.352	29.6742	29.4071	26.7738
462	Shootin-1	Q8K2Q9	Kiaa1598	2.13913	-3.6203	6.769e-16	438630000	8	5	10.9	71.342	631	25.4256	25.788	25.6009	22.9692	20.6061	22.3782	25.7569	25.9104	25.7779	25.8323	23.6922	25.7864
474	Afadin	Q9QZQ1	Mllt4	1.8305	-3.64698	2.8522e-33	243820000	10	6	4.7	206.5	1820	25.2807	25.0282	24.7072	22.8613	19.8392	21.3746	23.5039	24.9165	23.3732	25.1471	25.1323	24.6683
441	Collagen alpha-1(I) chain	P11087	Col1a1	1.89911	-3.73418	3.3527e-58	880160000	17	5	4.1	138.03	1453	25.432	28.0179	27.7953	23.8604	23.182	23.0002	26.316	25.85	28.1919	22.3324	22.4257	21.3869
442	Putative helicase MOV-10	P23249	Mov10	1.51868	-3.80026	1.5588e-31	851590000	11	6	7.9	113.58	1004	24.0483	27.094	27.5828	22.8236	21.769	22.7317	23.5462	23.4766	22.4727	21.6996	21.5811	20.7852
168	60S ribosomal protein L6	P47911	Rpl6	1.92514	-3.90413	2.4466e-219	37234000000	167	18	46.3	33.509	296	32.5592	32.3026	32.4772	29.6489	26.7853	29.1924	32.6647	33.0232	32.5078	30.813	30.0585	28.9197
202	Cytochrome P450 4A12A	Q91WL5	Cyp4a12a	1.30464	-4.19856	0	25158000000	208	29	56.7	58.349	508	30.7362	31.5378	31.8743	27.5474	24.4768	29.5284	32.4707	30.3595	32.6546	31.5846	30.7584	29.6678
416	Atlastin-2	Q6PA06	Atl2	1.30592	-4.39354	1.0039e-86	1531100000	20	9	22.3	66.223	583	27.1434	28.2315	27.982	21.6855	26.4688	22.0219	28.0328	27.151	27.4966	27.4565	26.9542	22.4569
463	UDP-glucuronosyltransferase 3A1	Q3UP75	Ugt3a1	1.52148	-4.47853	2.0909e-34	432090000	4	6	19.1	59.698	523	26.2149	23.9061	27.8741	22.8369	20.3393	21.3833	21.0959	21.7046	21.9045	21.7911	22.4874	22.1444
434	ER membrane protein complex subunit 1	Q8C7X2	Emc1	2.44325	-4.60314	1.9597e-38	1017000000	17	5	8.2	111.6	997	26.7623	27.7785	27.918	23.3041	23.7518	21.5935	27.1112	22.1774	27.6874	27.0228	22.5134	23.5485
459	Transportin-3	Q6P2B1	Tnpo3	1.94278	-4.84592	1.4275e-21	451870000	10	2	4.9	104.17	923	26.2689	26.5687	26.6	20.0655	21.1093	23.725	25.4997	25.5835	25.4473	22.1439	22.6124	22.4221
440	Transmembrane and coiled-coil domain-containing protein 1	Q921L3	Tmco1	3.35266	-4.8647	1.2551e-25	891640000	4	2	12.2	21.175	188	26.4643	26.8667	27.9451	22.1134	22.465	22.1036	27.1181	22.3248	27.4184	26.7755	26.5177	22.3711
439	SEC23-interacting protein	Q6NZC7	Sec23ip	4.16324	-4.91057	3.2699e-71	905040000	14	8	16.6	110.78	998	26.9996	26.485	26.7551	21.8751	22.2408	21.392	26.8001	23.7387	22.5914	22.2413	26.0724	26.0556
401	Transmembrane protein 214	Q8BM55	Tmem214	2.59752	-5.28941	3.6635e-74	2160700000	20	10	21.1	76.429	687	26.4141	28.5503	28.6237	22.9996	22.7296	21.9907	28.497	27.6978	29.5962	27.5896	21.9149	22.4015
436	1-acyl-sn-glycerol-3-phosphate acyltransferase beta	Q8K3K7	Agpat2	2.81697	-5.43033	1.1877e-11	984770000	7	5	25.2	31.01	278	27.0099	27.3855	27.6383	20.6506	22.1088	22.9833	27.6176	22.1955	27.6031	23.657	20.3016	22.7196
453	Histone H1.1	P43275	Hist1h1a	4.93263	-5.46028	2.8143e-21	620390000	4	6	25.4	21.785	213	26.824	26.9952	27.1809	21.8928	21.3616	21.3649	26.6523	23.508	26.8869	23.0432	23.7681	21.6258
425	Tyrosine aminotransferase	Q8QZR1	Tat	3.45692	-5.81486	4.6016e-37	1268500000	18	9	28.2	50.565	454	27.5086	27.8312	27.5732	22.5442	20.8501	22.0741	27.4217	26.9567	27.6647	20.8394	22.5274	27.3148
303	Histone H1.4	P43274	Hist1h1e	3.86132	-8.17965	3.7263e-78	8838400000	30	10	26.9	21.977	219	30.2599	30.6155	30.4388	23.2797	21.344	22.1516	30.5342	30.0716	30.5103	28.6882	29.4728	20.1506

## Sheet: CBA Ca Inf v CBA Ca Cont
Supplemental Dataset 1 T-test (p <0.05) results and relative fold differences between CBA/Ca control and infected mice. Protein ranking of overall abundance (based on protein MS intensity) is given.
Abundance Rank /193	Protein name	Majority protein ID	Gene name	minus Log (P-value)	Log2 Fold Difference	PEP	Intensity	MS/MS Count	Peptides	Sequence coverage [%]	Mol. weight [kDa]	Sequence length	LFQ intensity C57_Cont1	LFQ intensity C57_Cont2	LFQ intensity C57_Cont3	LFQ intensity C57_Inf1	LFQ intensity C57_Inf2	LFQ intensity C57_Inf3	LFQ intensity CBA_Cont1	LFQ intensity CBA_Cont2	LFQ intensity CBA_Cont3	LFQ intensity CBA_Inf1	LFQ intensity CBA_Inf2	LFQ intensity CBA_Inf3
92	Protein S100-A8	P27005	S100a8	1.51753	5.86904	2.5274e-144	9561700000	34	3	50.6	10.294	89	27.1523	21.9459	22.1583	31.8077	30.5293	30.3982	23.8587	28.125	22.139	30.2989	30.566	30.8649
160	Seminal vesicle secretory protein 4	P18419	Svs4	1.74122	5.58616	1.3171e-168	1100100000	12	6	54.9	12.515	113	20.4227	23.3767	23.3506	22.6873	23.3579	26.7486	21.6664	21.4089	23.8791	26.8427	30.3307	26.5394
140	Dipeptidyl peptidase 1;Dipeptidyl peptidase 1 exclusion domain chain;Dipeptidyl peptidase 1 heavy chain;Dipeptidyl peptidase 1 light chain	P97821	Ctsc	2.32059	5.49693	1.4894e-44	2539900000	25	7	22.7	52.376	462	27.8898	27.2541	27.539	29.0441	29.0767	28.3284	23.2434	20.2592	22.8296	28.0706	27.1584	27.594
154	Galectin-3	P16110	Lgals3	3.30484	5.47648	3.141e-29	1334900000	14	3	15.2	27.515	264	26.4165	26.4797	26.2565	28.533	28.178	27.4806	20.9467	21.24	22.3065	26.7193	27.6331	26.5702
100	Protein S100-A9	P31725	S100a9	2.12431	4.75221	1.9236e-33	7474500000	35	5	39.8	13.049	113	26.2848	21.8808	25.9308	31.622	30.5917	30.0505	25.7501	26.094	23.1761	30.1685	29.3412	29.7671
158	Membrane magnesium transporter 1	Q8K273	Mmgt1	2.08965	4.73636	1.9519e-85	1198000000	13	3	42.7	14.677	131	22.5011	26.7529	22.0915	26.1412	26.3769	26.7457	24.0021	21.588	20.8189	26.824	27.1427	26.6514
156	CaiB/baiF CoA-transferase family protein C7orf10 homolog	Q7TNE1	Sugct	3.20519	4.70074	2.0363e-15	1244000000	9	5	19.7	47.69	436	22.5309	22.8175	23.9974	22.5724	22.6113	22.4933	22.154	22.7507	23.7939	27.5494	27.5333	27.7182
162	Ngp	O08692	Ngp	3.14718	4.66	1.758e-47	1037400000	14	5	31.1	19.331	167	23.2616	22.7589	22.8451	28.5743	27.8513	27.5868	22.1395	21.47	23.1142	27.0135	27.0537	26.6364
164	Putative phospholipase B-like 2;Putative phospholipase B-like 2 28 kDa form;Putative phospholipase B-like 2 40 kDa form;Putative phospholipase B-like 2 15 kDa form	Q3TCN2	Plbd2	1.58822	4.60064	6.2878e-17	984440000	13	4	10.6	66.289	594	26.9523	26.4206	26.2976	27.572	26.7844	21.1807	21.2948	20.2503	21.7731	26.8007	23.2106	27.1088
183	Glutamine--fructose-6-phosphate aminotransferase [isomerizing] 1	P47856	Gfpt1	1.36453	3.74949	8.1556e-06	336020000	2	2	4.3	78.538	697	24.0775	22.3845	21.0567	21.9486	20.3466	21.8008	23.0104	21.0314	21.0906	23.2684	26.8248	26.2876
141	Coronin-1A	O89053	Coro1a	1.69948	3.74612	9.767e-94	2523200000	39	11	39.3	50.989	461	27.0232	24.465	27.2782	29.7475	29.4402	28.6021	23.1095	22.3354	25.6006	27.765	27.249	27.2698
182	Prostamide/prostaglandin F synthase	Q9DB60	Fam213b	1.61406	3.5575	1.0345e-07	390410000	15	4	17.4	21.67	201	21.4773	24.017	22.6129	22.725	22.7324	25.6133	23.6294	22.1439	20.1697	25.7727	25.4001	25.4428
178	Tumor susceptibility gene 101 protein	Q61187	Tsg101	3.32664	3.5002	6.763e-12	482290000	7	3	9.2	44.123	391	26.1062	25.7742	21.4766	22.1416	19.939	25.7996	22.5633	22.7244	21.7666	25.6653	25.7288	26.1607
175	Structural maintenance of chromosomes protein 3	Q9CW03	Smc3	3.83771	3.19272	6.3159e-18	599710000	12	7	7.5	141.55	1217	26.2042	22.4067	25.9708	26.2748	26.4998	26.2353	22.5954	22.5603	23.0894	26.0065	25.6589	26.1578
174	FAD synthase;Molybdenum cofactor biosynthesis protein-like region;FAD synthase region	Q8R123	Flad1	1.44404	3.11839	1.3005e-27	612220000	9	2	6.9	54.766	492	21.2593	26.5923	26.6023	21.5604	22.0461	26.4226	22.6863	21.7192	22.2247	26.3498	26.2339	23.4017
185	2,5-phosphodiesterase 12	Q3TIU4	Pde12	1.60452	1.97339	5.4487e-12	282810000	7	2	9	67.513	608	21.9036	23.0747	22.4477	22.0194	25.9294	25.9577	22.3634	21.4629	20.9521	23.6703	24.1729	22.8552
181	Interleukin enhancer-binding factor 3	Q9Z1X4	Ilf3	1.57201	1.9526	3.0678e-09	404750000	6	5	5.9	96.02	898	25.3312	21.7222	24.9272	25.9509	25.4339	25.9172	20.1585	21.4251	21.9028	23.5386	23.0785	22.727
85	Vitronectin	P29788	Vtn	3.08684	1.66613	3.6936e-131	11246000000	92	12	38.9	54.848	478	28.6642	28.5934	29.079	31.0803	30.6995	30.6331	28.6916	29.2469	28.813	30.7292	30.5126	30.5081
189	Insulin-like growth factor-binding protein 7	Q61581	Igfbp7	2.22822	1.56765	2.0727e-16	172350000	3	2	13.5	28.969	281	22.571	22.2548	22.1211	25.2484	22.958	25.8597	22.381	21.9768	21.9059	23.1833	23.7325	24.0507
192	Cysteine and glycine-rich protein 1	P97315	Csrp1	1.36916	1.24091	5.0809e-06	92009000	7	2	17.6	20.583	193	22.6055	22.8055	24.3541	21.9442	22.077	22.1179	22.048	22.5644	21.663	23.9669	22.8389	23.1924
93	Clusterin;Clusterin beta chain;Clusterin alpha chain	Q06890	Clu	2.1098	0.959812	8.4198e-118	9537400000	68	17	33	51.655	448	28.9716	28.9019	29.2768	30.9561	30.2545	29.9516	29.2455	28.9402	29.4847	30.408	30.049	30.0929
190	Peptidyl-prolyl cis-trans isomerase FKBP5	Q64378	Fkbp5	1.62261	0.889261	4.5225e-06	126260000	7	3	6.4	50.966	456	22.8432	22.4569	23.9125	20.1825	22.3652	23.9958	23.0406	23.6491	22.896	23.9083	24.2466	24.0986
108	Ubiquitin-fold modifier 1	P61961	Ufm1	1.87553	0.851583	2.7194e-31	5816400000	33	3	58.8	9.1175	85	29.0368	29.2226	28.8752	28.4362	28.6874	29.5015	29.0725	28.4706	28.5386	29.6658	29.4428	29.5279
165	Myristoylated alanine-rich C-kinase substrate	P26645	Marcks	1.45514	0.741301	8.6666e-41	967740000	22	3	23.6	29.661	309	26.7013	26.2695	26.4045	26.6561	26.476	26.7203	26.0814	26.0531	26.0238	27.1978	26.8039	26.3805
143	Mitochondrial fission 1 protein	Q9CQ92	Fis1	1.94905	0.677434	6.2011e-97	2336400000	48	5	43.4	17.008	152	27.6163	27.8624	28.0275	27.5185	27.881	27.7159	27.5845	27.4071	27.394	27.8737	28.1992	28.3449
138	Tubulin-specific chaperone A	P48428	Tbca	1.55167	0.648048	6.4331e-28	2826700000	26	5	53.7	12.758	108	27.8483	27.967	28.0262	27.67	28.2139	27.9776	27.7073	27.937	27.6754	28.075	28.5683	28.6206
123	Vacuolar protein sorting-associated protein 4B	P46467	Vps4b	1.42021	0.645549	5.4876e-64	4112300000	28	7	25.2	49.419	444	29.1099	28.3703	28.1808	28.043	28.7807	28.1812	28.5273	28.5514	28.0857	29.0693	29.2701	28.7617
144	Coronin-7	Q9D2V7	Coro7	1.95727	0.616041	1.0407e-40	2259800000	17	10	20.8	100.81	922	27.2974	27.7462	27.5533	27.9544	27.6963	27.8732	27.3316	27.2406	27.453	27.8872	27.7887	28.1975
121	Complement component C8 alpha chain	Q8K182	C8a	1.37425	0.613574	9.1651e-95	4185900000	68	14	35.8	66.08	587	28.4	27.9708	28.4268	28.7613	28.9678	28.7232	28.4311	27.9719	28.5023	29.0622	29.0188	28.665
74	Major vault protein	Q9EQK5	Mvp	1.86052	0.594131	3.6531e-287	16326000000	146	29	46.3	95.923	861	30.7102	30.6456	30.6375	31.2907	31.0458	30.9512	29.6933	30.0549	29.6168	30.4682	30.3374	30.3419
105	Moesin	P26041	Msn	2.02482	0.588991	7.2664e-275	6936300000	124	33	49.4	67.766	577	29.2581	28.945	28.9318	29.9829	29.9024	29.7108	28.7449	28.9973	28.746	29.4553	29.5591	29.2408
120	Signal transducer and activator of transcription 3	P42227	Stat3	1.40412	0.585398	9.7363e-182	4301700000	54	16	33.9	88.053	770	28.5048	28.4508	28.1893	28.749	29.1028	29.2045	28.0424	28.1431	28.2532	29.0909	28.6247	28.4792
60	Plasminogen;Plasmin heavy chain A;Activation peptide;Angiostatin;Plasmin heavy chain A, short form;Plasmin light chain B	P20918	Plg	2.33574	0.566257	0	22528000000	204	37	58.5	90.807	812	30.3768	30.5076	30.6897	31.5243	31.1612	31.2212	30.9007	30.8158	30.8635	31.5722	31.461	31.2456
87	Ceruloplasmin	Q61147	Cp	1.67073	0.545718	7.1701e-264	10514000000	152	26	38.3	121.15	1061	29.4139	29.3265	29.6557	30.2579	30.3353	30.0874	29.8567	29.609	29.9351	30.5666	30.2633	30.208
117	SH3 domain-binding glutamic acid-rich-like protein	Q9JJU8	Sh3bgrl	1.41691	0.53521	6.6675e-64	4675100000	52	7	84.2	12.811	114	28.8318	28.7799	28.362	28.7665	28.8657	29.2647	28.4488	28.4903	28.3425	28.6462	29.2301	29.011
133	Enhancer of rudimentary homolog	P84089	Erh	1.37577	0.52727	1.726e-59	3010400000	44	6	44.2	12.259	104	27.8651	27.8269	27.7811	27.9507	28.2862	28.0949	28.0869	28.32	27.798	28.53	28.7847	28.472
99	Acyl-coenzyme A thioesterase 13	Q9CQR4	Acot13	1.44624	0.508006	8.0289e-96	7663400000	43	7	69.3	15.183	140	29.3815	29.7152	29.6832	29.6524	29.7004	29.3915	28.9443	29.322	28.9418	29.4013	29.5715	29.7593
147	Transformer-2 protein homolog beta	P62996	Tra2b	1.32415	0.501347	5.1651e-37	2076400000	37	6	27.4	33.665	288	27.4782	27.9342	27.526	27.8039	27.7936	27.2897	27.7048	27.2159	27.1477	27.8823	27.8828	27.8073
128	Sorting nexin-5	Q9D8U8	Snx5	1.67243	0.496824	3.1312e-104	3862000000	56	15	38.4	46.797	404	28.4081	28.5205	28.6288	28.6748	28.726	28.6129	28.0507	28.4478	28.1025	28.5932	28.7406	28.7576
137	Glutathione S-transferase A1;Glutathione S-transferase A1, N-terminally processed	P13745	Gsta1	1.56637	0.49585	4.8642e-110	2906700000	26	10	39	25.608	223	28.232	27.9901	27.72	28.7423	28.2028	28.7312	27.4083	27.4594	27.6922	27.888	28.2484	27.9111
19	Alpha-2-HS-glycoprotein	P29699	Ahsg	2.25221	0.488374	2.2365e-243	63454000000	191	11	46.4	37.325	345	32.0104	31.9914	31.9263	32.7293	32.9151	32.9334	32.2888	32.1234	32.1754	32.7317	32.7848	32.5362
151	Ribonuclease T2	Q9CQ01	Rnaset2	1.93505	0.444764	1.2592e-37	1585200000	32	5	19.7	29.608	259	27.4221	27.1766	27.0524	27.1954	27.3532	27.7725	26.8397	26.964	26.6547	27.2721	27.1811	27.3394
106	Serine/arginine-rich splicing factor 7	Q8BL97	Srsf7	1.66126	0.444059	3.9373e-49	6223800000	40	8	34.8	30.817	267	28.8462	29.091	28.9895	29.2087	29.2882	29.1671	29.0815	29.2931	28.8889	29.495	29.4999	29.6008
191	Pinin	O35691	Pnn	1.34447	0.442959	0.00013565	105020000	10	2	3	82.435	725	23.5273	23.0189	23.1228	22.311	23.3019	23.0587	23.3988	23.1722	23.2485	23.4848	23.9652	23.6985
67	Prolow-density lipoprotein receptor-related protein 1;Low-density lipoprotein receptor-related protein 1 85 kDa subunit;Low-density lipoprotein receptor-related protein 1 515 kDa subunit;Low-density lipoprotein receptor-related protein 1 intracellular domain	Q91ZX7	Lrp1	1.41179	0.438894	0	19837000000	308	62	18.8	504.74	4545	30.4352	30.376	30.5876	30.8297	30.8013	30.9425	30.9962	30.7587	30.7438	31.4911	31.0797	31.2446
98	Heterogeneous nuclear ribonucleoprotein A1	P49312	Hnrnpa1	1.58555	0.43621	1.6528e-171	7710000000	143	14	50.9	34.196	320	29.4216	29.3856	29.4938	29.4977	29.6929	29.6609	29.4496	29.2698	29.018	29.6515	29.6843	29.7101
159	Thymidine phosphorylase	Q99N42	Tymp	1.38988	0.432514	1.8601e-42	1128000000	25	10	28.5	49.335	471	26.1451	26.9976	22.739	26.6983	26.4092	26.3632	26.8987	27.2988	27.0696	27.3541	27.6486	27.5619
187	Tubulin-folding cofactor B	Q9D1E6	Tbcb	1.36106	0.431299	2.7576e-06	259260000	14	2	9	27.385	244	24.5368	24.3531	24.4472	24.4282	24.6572	24.9596	24.362	24.5891	24.1333	24.874	24.658	24.8464
21	Cofilin-1	P18760	Cfl1	1.8093	0.426849	8.0666e-255	60413000000	242	14	74.7	18.559	166	32.2695	32.1302	32.2689	32.7231	32.7646	32.7477	32.1817	32.3608	32.0895	32.5268	32.7646	32.6212
163	Calpain-2 catalytic subunit	O08529	Capn2	1.7418	0.425817	3.6821e-19	1006400000	21	7	12.3	79.871	700	26.5945	27.0043	26.73	26.5774	26.6647	26.6978	26.2134	26.1465	26.4075	26.835	26.5836	26.6262
118	Inter-alpha-trypsin inhibitor heavy chain H2	Q61703	Itih2	2.08285	0.422401	5.9003e-58	4652700000	50	11	21.6	105.93	946	28.4889	28.6119	28.533	29.0884	29.1316	28.6288	28.4422	28.7207	28.6563	28.9888	29.0621	29.0355
69	Isobutyryl-CoA dehydrogenase, mitochondrial	Q9D7B6	Acad8	1.94663	0.41936	5.6036e-192	18937000000	180	19	57.1	45.019	413	30.6598	30.557	30.5458	30.8883	30.8327	30.5893	30.7055	30.9827	30.8468	31.1653	31.3265	31.3013
24	Cystathionine beta-synthase	Q91WT9	Cbs	2.14307	0.416606	0	56548000000	336	28	66	61.543	561	32.3	32.0977	32.2256	32.5836	32.7805	32.5939	32.0349	32.1712	31.9552	32.367	32.5018	32.5423
42	WD repeat-containing protein 1	O88342	Wdr1	2.33067	0.411184	8.8861e-276	37044000000	205	24	63.5	66.406	606	31.6571	31.4511	31.6542	32.0414	32.0719	32.0442	31.3789	31.576	31.3733	31.8817	31.881	31.799
166	Inter-alpha-trypsin inhibitor heavy chain H1	Q61702	Itih1	1.46049	0.410191	2.3802e-42	940980000	40	9	14	101.07	907	26.2971	26.071	26.4811	26.2434	26.8931	26.1616	26.2945	26.1956	26.3499	26.9256	26.6301	26.5149
71	Alpha-actinin-1	Q7TPR4	Actn1	1.48834	0.406595	0	18352000000	209	50	67.3	103.07	892	30.6304	30.6596	30.5995	31.0739	30.9029	31.0817	30.611	30.373	30.299	30.9184	30.9192	30.6651
46	Plastin-2	Q61233	Lcp1	1.4222	0.402303	0	35003000000	318	38	74.8	70.148	627	31.7497	31.5107	31.737	32.1831	32.286	32.1	30.8453	31.1473	31.0852	31.6125	31.3696	31.3027
132	Hsp90 co-chaperone Cdc37;Hsp90 co-chaperone Cdc37, N-terminally processed	Q61081	Cdc37	1.49033	0.398139	9.111e-84	3298300000	72	10	32.7	44.593	379	28.1859	28.1466	28.0408	28.2774	28.4628	28.4801	28.1592	27.9571	27.9435	28.4826	28.2179	28.5537
25	Phosphoenolpyruvate carboxykinase, cytosolic [GTP]	Q9Z2V4	Pck1	1.55451	0.397764	0	55181000000	374	40	83.9	69.354	622	32.0817	32.1574	32.1206	32.6167	32.3627	32.6357	32.1816	32.1072	32.1076	32.6955	32.5858	32.3084
48	Myosin light polypeptide 6	Q60605	Myl6	1.67442	0.390155	1.2258e-108	28600000000	111	9	55.6	16.93	151	30.9862	30.9673	30.9053	31.7494	31.6765	31.6606	31.1033	31.3381	31.2121	31.5572	31.7673	31.4995
70	Tubulin beta-5 chain	P99024	Tubb5	1.52837	0.37615	0	18359000000	82	28	70	49.67	444	30.616	30.4957	30.7337	30.9467	30.9599	30.692	30.4386	30.545	30.8144	31.0132	30.9678	30.9453
114	Ubiquitin carboxyl-terminal hydrolase 14	Q9JMA1	Usp14	1.40245	0.371407	2.3287e-88	5165400000	54	14	43	56.001	493	29.0842	28.6943	28.7827	29.3777	29.159	29.1099	28.476	28.6855	28.6181	29.1511	28.7809	28.9618
155	Splicing factor 3A subunit 3	Q9D554	Sf3a3	1.53572	0.367081	2.7627e-44	1284700000	27	8	19.4	58.841	501	26.5149	26.9593	26.6129	27.5494	26.8559	27.0338	26.8529	26.8389	26.6706	27.2824	26.9727	27.2086
115	Protein CREG1	O88668	Creg1	1.30783	0.361801	4.3174e-32	5094800000	39	3	18.6	24.452	220	29.2842	28.8143	28.8604	28.9407	28.6863	29.5635	28.4283	28.5826	28.1702	28.8425	28.6761	28.7479
36	Talin-1	P26039	Tln1	1.53606	0.355012	0	40834000000	435	79	50.1	269.82	2541	31.6289	31.8238	31.7365	32.1455	32.1057	32.1531	31.7537	31.4266	31.691	31.9916	32.0342	31.9105
1	Glutamate dehydrogenase 1, mitochondrial	P26443	Glud1	1.45182	0.349013	0	1389500000000	1187	46	76.3	61.336	558	36.7731	36.8089	36.6695	37.0358	37.0741	36.8958	36.7802	37.0843	36.7701	37.1422	37.2799	37.2596
52	ATP synthase subunit delta, mitochondrial	Q9D3D9	Atp5d	1.54506	0.343351	8.5755e-143	24998000000	62	5	58.3	17.6	168	30.9101	31.0743	30.8562	30.7446	31.0299	31.053	31.2824	31.4686	31.1337	31.5725	31.6802	31.662
102	cAMP-dependent protein kinase type II-alpha regulatory subunit	P12367	Prkar2a	2.2778	0.337475	2.6445e-138	7126400000	101	14	43.1	45.389	401	29.7426	29.1632	29.2607	29.0131	29.6099	29.4374	29.1836	29.134	29.2977	29.6106	29.4818	29.5354
10	Ribosome-binding protein 1	Q99PL5	Rrbp1	1.82943	0.335907	0	109540000000	778	69	42.4	172.88	1605	33.0245	33.1061	33.0936	33.3021	33.3787	33.3496	33.3698	33.4115	33.2269	33.558	33.7603	33.6977
28	Probable D-lactate dehydrogenase, mitochondrial	Q7TNG8	Ldhd	1.56569	0.333907	0	51939000000	300	25	68.2	51.847	484	32.1225	31.9622	32.1806	32.7249	32.3278	32.3577	32.0001	32.1859	31.8769	32.3978	32.3909	32.2761
107	Lysosomal protective protein;Lysosomal protective protein 32 kDa chain;Lysosomal protective protein 20 kDa chain	P16675	Ctsa	2.3441	0.328215	6.4775e-103	5966800000	105	10	24.7	53.844	474	29.2768	29.0776	29.2702	29.459	29.4325	29.5782	28.5489	28.7198	28.6147	28.9653	28.9037	28.999
27	Aldehyde dehydrogenase X, mitochondrial	Q9CZS1	Aldh1b1	1.54061	0.320358	0	52141000000	276	30	71.1	57.552	519	31.8216	31.6049	31.892	32.4236	32.4703	32.107	32.3745	32.4273	32.1475	32.684	32.6748	32.5515
16	Isovaleryl-CoA dehydrogenase, mitochondrial	Q9JHI5	Ivd	1.56679	0.318089	0	72752000000	268	21	63	46.325	424	32.6312	32.7105	32.5604	32.853	32.931	32.8572	32.3515	32.4719	32.2541	32.5895	32.629	32.8132
76	Coatomer subunit delta	Q5XJY5	Arcn1	2.37091	0.315268	2.0959e-168	15536000000	228	28	54.4	57.229	511	30.4308	30.37	30.4191	30.4867	30.6907	30.5184	30.4343	30.4081	30.2831	30.6472	30.7399	30.6842
17	Vigilin	Q8VDJ3	Hdlbp	2.79301	0.30866	0	72428000000	597	65	53.8	141.74	1268	32.5924	32.527	32.5352	32.8812	32.895	32.8737	32.5416	32.6566	32.5968	32.8745	32.8939	32.9525
157	Charged multivesicular body protein 1a	Q921W0	Chmp1a	1.42406	0.305183	9.6199e-10	1215400000	16	4	18.4	21.607	196	26.7573	26.7269	26.7628	26.9277	27.2539	26.4844	26.8235	26.948	27.0361	27.0844	27.3159	27.3229
64	N(G),N(G)-dimethylarginine dimethylaminohydrolase 1	Q9CWS0	Ddah1	1.48765	0.300952	2.386e-164	20625000000	118	15	65.3	31.381	285	31.04	31.5393	31.0931	31.4141	31.5521	31.6341	29.9021	29.7448	29.5783	30.0307	30.0464	30.051
94	Phenylalanine--tRNA ligase beta subunit	Q9WUA2	Farsb	2.46974	0.299255	4.0988e-91	9441500000	103	19	39.2	65.696	589	30.0653	29.6121	29.8076	29.6805	29.7608	29.8609	29.6235	29.6645	29.6161	29.9848	29.8428	29.9742
44	Fibronectin;Anastellin	P11276	Fn1	1.38323	0.297626	0	35835000000	404	62	38.6	272.53	2477	31.2601	31.2596	31.4856	32.083	31.9727	31.929	31.5864	31.5337	31.7384	32.0759	31.8429	31.8325
2	Actin, cytoplasmic 1;Actin, cytoplasmic 1, N-terminally processed	P60710	Actb	1.31579	0.295574	0	1228700000000	1016	38	97.1	41.736	375	36.5997	36.6021	36.6681	37.0845	37.1696	36.9669	36.5896	36.5129	36.6791	36.8441	37.0694	36.7548
136	Serrate RNA effector molecule homolog	Q99MR6	Srrt	1.65887	0.28277	1.0595e-31	2973500000	20	7	9.1	100.45	875	28.11	27.7508	28.114	28.2715	27.9852	28.5511	28.0987	28.0638	27.8616	28.2436	28.3201	28.3087
14	Enoyl-CoA hydratase, mitochondrial	Q8BH95	Echs1	1.37054	0.277018	0	98882000000	263	19	62.1	31.474	290	32.8171	32.8158	32.6756	33.3668	33.1403	33.2199	33.2273	33.3092	33.2026	33.352	33.649	33.5691
101	V-type proton ATPase catalytic subunit A	P50516	Atp6v1a	1.79582	0.271598	7.1446e-266	7435300000	129	22	56.7	68.325	617	29.5184	29.174	29.3441	29.723	29.8094	29.6932	29.0739	29.2205	29.1769	29.4896	29.4712	29.3253
124	D-2-hydroxyglutarate dehydrogenase, mitochondrial	Q8CIM3	D2hgdh	1.54654	0.257329	2.3326e-214	4101700000	74	12	34.2	58.575	535	21.5585	22.308	21.4533	24.7101	21.8108	22.7684	29.6487	29.7488	29.5368	29.8673	29.9936	29.8454
18	Propionyl-CoA carboxylase alpha chain, mitochondrial	Q91ZA3	Pcca	2.36026	0.256869	0	67498000000	402	42	66.2	79.921	724	32.3762	32.307	32.2704	32.6536	32.5974	32.659	32.6365	32.7764	32.7195	32.9464	33.0022	32.9544
72	Succinate-semialdehyde dehydrogenase, mitochondrial	Q8BWF0	Aldh5a1	1.45647	0.255059	2.4413e-250	18148000000	217	23	56.8	55.968	523	30.6934	30.9957	30.4793	31.0467	30.9481	30.7679	30.5451	30.6323	30.4087	30.6988	30.8678	30.7846
90	Protein SEC13 homolog	Q9D1M0	Sec13	1.76859	0.25307	2.2482e-232	10115000000	51	11	58.7	35.565	322	29.8529	30.089	30.0746	29.6673	30.0547	29.9881	29.7518	29.7894	29.585	29.9489	29.9471	29.9894
49	Actin-related protein 3	Q99JY9	Actr3	1.34256	0.245878	4.2008e-258	28193000000	171	26	74.2	47.357	418	31.3995	31.0407	31.474	31.7502	31.6977	31.4156	31.1301	31.1359	31.1843	31.3106	31.5638	31.3135
9	Prohibitin	P67778	Phb	1.69587	0.240251	0	109830000000	293	23	87.5	29.82	272	33.3612	33.08	33.0782	33.0884	33.2534	33.2806	33.2644	33.3919	33.3044	33.5325	33.6614	33.4876
22	Glutathione S-transferase theta-1	Q64471	Gstt1	1.8928	0.233431	2.4073e-246	59087000000	266	19	74.6	27.374	240	32.4196	32.3527	32.1573	32.6986	32.5308	32.679	32.2457	32.2113	32.1739	32.5109	32.4752	32.3451
6	ATP-citrate synthase	Q91V92	Acly	2.51405	0.232037	0	121190000000	608	51	52.6	119.73	1091	33.4997	33.2747	33.2994	33.3103	33.7203	33.2528	33.4453	33.473	33.5211	33.7224	33.7554	33.6577
15	Probable 2-oxoglutarate dehydrogenase E1 component DHKTD1, mitochondrial	A2ATU0	Dhtkd1	1.99136	0.225844	0	88498000000	408	37	63.2	102.79	921	31.1447	31.1231	31.2603	31.5897	31.6306	31.2913	33.7829	33.8799	33.8301	34.0057	34.0277	34.1371
45	Ribonuclease inhibitor	Q91VI7	Rnh1	1.48763	0.221111	0	35552000000	265	25	83.3	49.816	456	31.4701	31.608	31.808	32.1105	31.9168	31.9497	31.4054	31.5561	31.3882	31.7527	31.6039	31.6565
26	Aflatoxin B1 aldehyde reductase member 2	Q8CG76	Akr7a2	1.31118	0.216569	0	54462000000	216	16	53.4	40.612	367	32.4241	32.3431	32.1602	32.1983	32.3784	32.3582	32.2331	32.2348	32.2295	32.2968	32.5492	32.501
47	Cytochrome c oxidase subunit 5B, mitochondrial	P19536	Cox5b	1.35365	0.215385	1.9859e-88	32845000000	166	8	51.6	13.813	128	31.2937	31.5449	31.3404	31.4759	31.3859	31.5811	31.6748	31.7926	31.5761	31.8647	31.9764	31.8485
53	Inorganic pyrophosphatase 2, mitochondrial	Q91VM9	Ppa2	1.61067	0.211194	1.2165e-227	24531000000	194	19	66.4	38.114	330	30.889	30.8917	30.9244	31.1122	31.0634	31.269	31.2412	31.3432	31.2274	31.5001	31.3916	31.5537
3	Pyruvate carboxylase, mitochondrial	Q05920	Pc	1.40458	0.209997	0	483060000000	1195	70	66	129.68	1178	35.1562	35.1069	35.2644	35.6967	35.5978	35.4245	35.3904	35.5431	35.44	35.6045	35.7736	35.6254
82	Bifunctional purine biosynthesis protein PURH;Phosphoribosylaminoimidazolecarboxamide formyltransferase;IMP cyclohydrolase	Q9CWJ9	Atic	1.37527	0.207295	4.8624e-192	12471000000	164	21	51.7	64.217	592	30.115	30.0663	29.9826	30.4479	30.3556	30.3087	29.9963	30.0493	30.0932	30.139	30.2595	30.3623
4	Succinate dehydrogenase [ubiquinone] flavoprotein subunit, mitochondrial	Q8K2B3	Sdha	1.70721	0.204623	0	202290000000	688	35	70.3	72.585	664	33.7705	33.7802	33.9213	34.2609	34.2677	34.27	34.168	34.3092	34.2067	34.4247	34.3776	34.4955
88	60 kDa lysophospholipase;L-asparaginase;Platelet-activating factor acetylhydrolase	A0JNU3	Aspg	1.80104	0.20056	1.261e-122	10240000000	92	15	39	60.594	564	29.6583	29.6834	30.1428	30.0726	29.9548	29.9108	29.7846	29.8481	29.8121	30.0743	29.9241	30.048
150	Cytidine monophosphate-N-acetylneuraminic acid hydroxylase	Q61419	Cmah	1.69221	0.196668	7.7202e-35	1979200000	41	9	21.1	66.935	577	27.7909	27.0734	27.528	27.3016	27.1913	27.2099	27.4728	27.6144	27.5978	27.7538	27.8089	27.7122
8	Alpha-actinin-4	P57780	Actn4	1.72943	0.187459	0	113620000000	698	60	73.5	104.98	912	33.2146	33.1452	33.3002	33.7048	33.5151	33.4826	33.3298	33.2056	33.313	33.5151	33.4816	33.414
119	Peptidyl-prolyl cis-trans isomerase FKBP3	Q62446	Fkbp3	1.72356	0.186083	1.581e-47	4619000000	66	11	34.8	25.147	224	28.924	28.8138	29.0469	28.2716	28.9377	28.6896	28.6901	28.541	28.6362	28.7882	28.785	28.8524
188	Ketosamine-3-kinase	Q8K274	Fn3krp	1.68388	0.172563	6.0415e-12	193420000	18	2	10.4	34.468	309	24.7358	23.771	24.0145	23.9843	24.6954	24.1767	24.0275	23.9648	23.9739	24.0792	24.2196	24.185
29	Choline dehydrogenase, mitochondrial	Q8BJ64	Chdh	1.48687	0.161569	0	49190000000	320	29	62.8	66.414	596	32.0405	32.1653	32.0471	32.2971	32.2063	32.2583	32.1094	32.1475	32.1975	32.2292	32.3743	32.3356
59	5-oxoprolinase	Q8K010	Oplah	2.60114	0.159854	0	22662000000	307	46	56.4	137.61	1288	31.0576	31.1101	31.1553	31.3458	31.2332	31.2037	30.7921	30.8501	30.7712	30.9628	30.9673	30.9629
34	2-oxoglutarate dehydrogenase, mitochondrial	Q60597	Ogdh	1.39523	0.132793	0	42667000000	429	46	55.2	116.45	1023	31.9692	31.8194	32.0632	32.2146	32.085	32.054	31.7815	31.8146	31.8276	32.0245	31.8901	31.9076
75	Isocitrate dehydrogenase [NAD] subunit alpha, mitochondrial	Q9D6R2	Idh3a	1.3466	0.0425282	2.1937e-129	16260000000	122	17	44.3	39.638	366	30.418	30.2601	30.3198	30.7964	30.6573	30.5215	30.6658	30.7044	30.696	30.7239	30.7491	30.7208
37	Alpha-methylacyl-CoA racemase	O09174	Amacr	2.29693	-0.150627	0	38240000000	256	24	76.4	41.704	381	32.0331	31.6804	31.6565	31.775	31.6966	31.8923	31.9295	31.8562	31.8627	31.7479	31.7056	31.7431
148	E3 ubiquitin-protein ligase NEDD4	P46935	Nedd4	1.45336	-0.227002	5.2095e-88	2040700000	54	14	23.2	102.71	887	27.7384	27.8053	27.9168	27.504	27.1453	27.3535	27.7781	27.6359	27.8046	27.4316	27.5017	27.6044
139	PDZ and LIM domain protein 5	Q8CI51	Pdlim5	1.48422	-0.22803	1.2663e-102	2737700000	58	10	28.8	63.299	591	28.1902	28.2926	28.2716	28.2124	28.1443	27.7019	27.9714	28.0716	27.8711	27.6607	27.7905	27.7787
110	40S ribosomal protein S27-like	Q6ZWY3	Rps27l	1.3835	-0.28259	2.7606e-29	5558400000	32	6	42.9	9.4771	84	29.1186	29.2086	29.4684	28.8224	28.6251	28.9211	29.2249	28.9926	29.221	28.7524	28.9018	28.9365
81	Aromatic-L-amino-acid decarboxylase	O88533	Ddc	1.32277	-0.283353	3.9298e-151	12621000000	124	14	48.8	53.873	480	29.9811	30.292	30.3276	30.2945	30.1715	30.5101	30.2254	30.1554	30.3007	30.0519	29.7628	30.0168
7	Cystathionine gamma-lyase	Q8VCN5	Cth	1.41399	-0.308058	0	119520000000	315	23	73.1	43.567	398	33.3941	33.4117	33.2405	33.5278	33.513	33.6242	33.5416	33.5638	33.4985	33.4217	33.164	33.094
5	Alpha-1-antitrypsin 1-4	Q00897	Serpina1d	1.79779	-0.320499	0	146390000000	370	21	50.6	45.998	413	33.5998	33.4789	33.7255	33.8383	33.62	33.5032	33.9637	34.0867	34.0416	33.7826	33.5676	33.7803
152	RNA-binding protein 47	Q91WT8	Rbm47	1.90529	-0.333092	1.6116e-41	1434800000	27	9	21.7	64.061	590	27.474	26.9846	27.0754	26.7601	23.8374	27.0304	27.3303	27.5113	27.3097	27.043	26.9804	27.1285
66	Glutathione S-transferase Mu 3	P19639	Gstm3	1.71102	-0.343569	0	20037000000	90	21	74.8	25.701	218	31.3335	30.8134	30.9311	31.0666	31.3776	30.9784	30.6697	30.522	30.7738	30.4198	30.2579	30.257
145	Microtubule-associated protein 4	P27546	Map4	1.51258	-0.344373	2.2461e-102	2203500000	64	17	27.4	117.43	1125	27.3343	27.4966	27.6608	27.0051	27.3179	27.3029	28.329	28.0774	28.1794	27.9892	27.7283	27.8353
112	Activator of 90 kDa heat shock protein ATPase homolog 1	Q8BK64	Ahsa1	1.41077	-0.344603	8.9373e-106	5502600000	48	10	35.2	38.117	338	28.984	28.7725	29.2879	29.0485	29.2818	28.7332	29.1779	29.2716	28.9937	28.8578	28.6469	28.9047
51	Apolipoprotein A-IV	P06728	Apoa4	1.36462	-0.346287	9.1552e-220	27334000000	155	19	59	45.029	395	31.2199	31.2862	31.0798	30.9125	31.1255	30.6644	31.6163	31.9197	31.8678	31.5961	31.3546	31.4142
142	6-phosphofructo-2-kinase/fructose-2,6-bisphosphatase 1;6-phosphofructo-2-kinase;Fructose-2,6-bisphosphatase	P70266	Pfkfb1	1.41288	-0.389457	1.5195e-31	2384300000	30	12	32.3	54.849	471	28.0964	27.8172	28.0471	27.6443	27.8189	28.09	27.7778	27.8677	27.6577	27.4458	27.1576	27.5314
103	Monoglyceride lipase	O35678	Mgll	1.58363	-0.392604	2.2194e-114	7101800000	68	10	42.9	33.387	303	29.322	29.4172	29.4279	29.2138	29.4986	29.3263	29.4475	29.6392	29.7512	29.1776	29.1232	29.3593
153	Endothelial differentiation-related factor 1	Q9JMG1	Edf1	1.57193	-0.393005	2.3695e-34	1395900000	34	6	39.9	16.369	148	27.2192	27.3728	27.0904	26.5516	26.4212	26.9873	27.3975	27.1544	27.0836	26.8708	26.6903	26.8954
77	Transcription factor BTF3	Q64152	Btf3	1.43902	-0.404682	4.2836e-274	14734000000	111	9	55.9	22.031	204	30.5438	30.6309	30.2796	30.3093	30.1026	30.5762	30.6213	30.8859	30.4408	30.2092	30.2769	30.2478
11	Serine protease inhibitor A3K	P07759	Serpina3k	1.83971	-0.42483	0	108440000000	308	16	38	46.879	418	33.4381	33.0181	33.457	33.1349	33.0388	33.0203	33.5589	33.5369	33.8484	33.2653	33.1895	33.215
109	Threonine synthase-like 2	Q80W22	Thnsl2	1.43188	-0.430861	3.2412e-221	5587000000	68	18	52.2	54.187	483	29.0377	29.3202	29.8171	29.0565	29.1783	29.6788	28.359	28.4549	28.7103	28.2627	27.9827	27.9862
39	Membrane-associated progesterone receptor component 1	O55022	Pgrmc1	1.36884	-0.482871	0	37581000000	196	15	65.6	21.694	195	32.0669	32.1123	32.0405	31.2558	31.3803	31.445	31.8437	32.1855	32.0234	31.7952	31.4403	31.3685
122	Probable aminopeptidase NPEPL1	Q6NSR8	Npepl1	2.07598	-0.497185	7.1681e-96	4166100000	70	10	32.8	55.939	524	28.667	29.0499	28.4731	28.961	28.5615	28.4538	28.5532	28.7217	28.6317	28.2921	28.1439	27.979
31	60S ribosomal protein L23	P62830	Rpl23	2.66895	-0.511522	3.8556e-133	44333000000	149	11	53.6	14.865	140	32.2403	32.273	32.0458	31.3344	31.3834	31.2571	32.4581	32.5656	32.481	31.9016	31.9521	32.1165
73	Carboxylesterase 1C	P23953	Ces1c	1.33875	-0.547455	1.0025e-185	16607000000	109	19	46.8	61.055	554	30.4109	30.2881	30.3822	30.4324	30.4436	30.2641	30.9323	31.04	30.9497	30.7975	30.1845	30.2976
104	Mitochondrial antiviral-signaling protein	Q8VCF0	Mavs	1.88552	-0.5571	1.1406e-283	7057100000	73	14	55.5	53.398	503	29.2658	29.4639	29.5683	29.3155	29.4611	29.0633	29.7532	29.5131	29.444	29.1898	28.8866	28.9626
32	Cytochrome c1, heme protein, mitochondrial	Q9D0M3	Cyc1	1.38243	-0.580624	2.4052e-232	44199000000	214	15	61.2	35.327	325	32.1476	32.2968	32.2743	31.2555	31.1122	31.6675	32.5719	32.2207	32.5118	32.1683	31.7743	31.6199
131	Phosphoribosyl pyrophosphate synthase-associated protein 1	Q9D0M1	Prpsap1	2.98719	-0.593543	1.7326e-54	3470300000	34	9	37.6	39.431	356	28.4516	28.718	28.1493	28.6606	28.7393	28.3106	28.4037	28.2615	28.3119	27.8189	27.6285	27.7492
116	60S ribosomal protein L35a	O55142	Rpl35a	1.57067	-0.672691	3.7353e-18	4943100000	45	7	37.3	12.554	110	29.0416	29.2359	29.2695	28.305	27.7506	28.0081	29.4477	29.5578	29.0789	28.5585	28.9557	28.5522
83	60S ribosomal protein L26	P61255	Rpl26	1.33071	-0.725359	1.0823e-67	12355000000	119	15	53.8	17.258	145	30.6445	30.588	30.7027	28.8386	28.6785	29.1884	30.6347	30.7372	30.5809	30.2896	30.0428	29.4444
20	40S ribosomal protein S4, X isoform	P62702	Rps4x	2.40228	-0.76659	5.6033e-214	62488000000	287	22	65.4	29.597	263	32.7692	32.7318	32.739	31.7507	31.7504	32.0247	32.9327	33.1718	32.9134	32.4352	32.1471	32.1358
111	Aldehyde oxidase	O54754	Aox1	1.75914	-0.768919	6.9444e-205	5535600000	41	20	23.3	146.68	1333	29.8921	29.9249	29.6403	28.6259	29.0405	29.6797	28.1968	27.9015	28.1618	27.0505	27.2603	27.6424
65	Serum paraoxonase/arylesterase 1	P52430	Pon1	1.75479	-0.79896	2.0759e-174	20540000000	129	12	48.5	39.565	355	31.1686	30.8264	31.3431	30.4586	30.34	31.0863	31.0523	31.2015	31.4452	30.7001	30.1174	30.4845
58	Mitochondrial carrier homolog 2	Q791V5	Mtch2	1.35955	-0.801128	1.7098e-176	23032000000	75	12	52.1	33.499	303	30.7271	31.4339	31.3876	29.8672	29.5661	30.9098	31.9053	31.2645	31.7436	31.2261	30.6936	30.5903
12	Histone H3.3;Histone H3.3C	P84244;P02301	H3f3a;H3f3c	1.62791	-0.808247	9.7e-106	106660000000	158	6	48.5	15.328	136	33.7452	33.7675	33.7436	32.4863	32.5809	32.5738	33.8366	33.5802	33.379	33.0551	32.4358	32.8801
57	40S ribosomal protein S16	P14131	Rps16	1.85351	-0.809312	1.0053e-58	23367000000	125	11	57.5	16.445	146	31.3297	31.3592	31.3046	30.4282	30.6298	30.7464	31.5548	31.6596	31.3919	30.9028	30.9048	30.3708
95	40S ribosomal protein S23	P62267	Rps23	2.16738	-0.824697	5.9447e-78	8682200000	113	7	49.7	15.807	143	30.1567	30.0367	30.0657	28.8889	28.5306	28.9169	30.2149	30.1279	29.9735	29.5691	29.1381	29.135
135	60S ribosomal protein L37a	P61514	Rpl37a	1.45532	-0.832639	1.2386e-27	2982400000	42	3	42.4	10.275	92	28.6222	28.3311	28.6446	27.0823	26.935	26.5323	28.4592	29.0241	28.6314	28.2652	27.5657	27.7859
96	Bile salt sulfotransferase 1;Bile salt sulfotransferase 2	P52843;P50236	Sult2a1;Sult2a2	1.765	-0.913347	4.1477e-60	8168900000	23	2	7.4	33.213	285	29.9234	29.4926	29.4998	29.3881	28.8813	29.7868	30.1229	29.8871	29.9415	29.3857	28.6432	29.1826
193	Chloride channel CLIC-like protein 1	Q99LI2	Clcc1	1.34478	-0.937093	1.3063e-05	64573000	6	2	4.5	60.621	539	22.0859	23.7105	23.9096	21.5771	22.9403	22.0915	23.8601	23.3724	23.7399	23.3013	22.3999	22.4599
146	Cleavage and polyadenylation specificity factor subunit 5	Q9CQF3	Nudt21	1.57222	-0.967924	2.4418e-38	2090300000	33	5	33	26.24	227	28.3984	27.7451	27.9156	26.8449	27.38	27.9566	27.514	27.7653	27.8967	26.2385	27.0385	26.9953
38	40S ribosomal protein S11	P62281	Rps11	1.75947	-1.00065	7.4959e-101	38035000000	118	13	60.8	18.431	158	32.3074	32.229	32.3137	30.3663	30.5562	30.6573	32.2951	32.6633	32.1147	31.5766	31.5339	30.9606
55	60S ribosomal protein L21	O09167	Rpl21	3.54385	-1.11666	2.4891e-46	24056000000	67	8	43.1	18.562	160	31.557	31.7667	31.3301	30.1924	30.393	30.2035	31.5472	31.745	31.7751	30.4577	30.595	30.6647
43	40S ribosomal protein S13	P62301	Rps13	1.61465	-1.18238	3.93e-67	36067000000	147	11	45	17.222	151	32.1562	32.3773	31.8664	30.6944	30.3254	30.7794	32.2534	32.5881	32.0908	31.5481	31.2935	30.5435
54	60S ribosomal protein L27	P61358	Rpl27	1.70772	-1.22849	2.37e-163	24314000000	111	10	54.4	15.798	136	31.4528	31.3958	31.4941	29.7309	29.7095	30.4385	31.7622	32.1652	31.7124	31.2133	30.2288	30.5121
97	Small nuclear ribonucleoprotein Sm D1	P62315	Snrpd1	1.85414	-1.24208	8.4116e-27	7821900000	44	2	27.7	13.281	119	30.4754	30.0296	30.241	27.9146	28.9043	29.3937	28.8372	29.4011	29.8379	27.9857	28.2164	28.1478
172	Choline-phosphate cytidylyltransferase A;Choline-phosphate cytidylyltransferase B	P49586;Q811Q9	Pcyt1a;Pcyt1b	1.38046	-1.28677	2.6945e-12	734850000	10	3	13.4	41.666	367	26.7711	22.1576	24.2458	22.9041	26.8212	26.5111	23.5342	23.5596	23.0537	21.4757	21.9605	22.8509
61	60S ribosomal protein L13	P47963	Rpl13	1.93021	-1.32074	5.3329e-169	22161000000	104	8	37	24.305	211	31.5353	31.4288	31.5011	29.3889	29.1726	29.5555	31.6925	31.9635	31.544	30.9436	30.0275	30.2667
33	60S ribosomal protein L10;60S ribosomal protein L10-like	Q6ZWV3;P86048	Rpl10;Rpl10l	1.69032	-1.36473	5.6626e-237	43173000000	160	16	55.6	24.604	214	32.5065	32.226	32.5264	30.7737	30.4348	30.3151	32.6443	32.9025	32.5103	31.9964	30.8384	31.1282
41	40S ribosomal protein S8	P62242	Rps8	1.7787	-1.40029	6.1583e-225	37146000000	173	14	59.1	24.205	208	32.1105	32.0295	32.2353	30.572	30.3616	30.69	32.3437	32.8593	32.2625	31.6729	30.6796	30.9121
125	60S ribosomal protein L39	P62892	Rpl39	1.48301	-1.41149	2.9755e-15	4052000000	24	2	23.5	6.4066	51	29.0679	28.9128	28.8563	26.6462	26.902	27.0972	28.9826	29.8989	29.0411	28.5114	27.3978	27.7789
63	40S ribosomal protein S6	P62754	Rps6	3.91831	-1.43887	1.2242e-109	20640000000	95	14	41	28.68	249	31.3541	31.4042	31.4513	29.4169	28.8544	29.3472	31.4617	31.6141	31.7383	30.2753	30.1213	30.101
179	COMM domain-containing protein 3	Q63829	Commd3	1.36775	-1.47548	4.6557e-20	464520000	6	4	29.7	22.037	195	20.2042	22.5103	22.3465	22.2226	26.3143	22.7451	25.8776	26.1848	25.2976	24.0759	23.7097	25.1479
50	40S ribosomal protein S9	Q6ZWN5	Rps9	2.00517	-1.50148	1.1934e-64	27884000000	118	14	46.4	22.591	194	31.9246	31.6766	31.8469	29.7518	29.9622	30.1588	32.0625	32.4635	31.7252	31.0635	30.4225	30.2607
113	60S ribosomal protein L28	P41105	Rpl28	2.19244	-1.51309	1.6083e-33	5359000000	53	10	51.8	15.733	137	29.2877	29.5979	29.9089	27.1165	26.4538	26.9543	29.7947	29.601	29.5975	28.6213	28.1874	27.6452
23	60S ribosomal protein L17	Q9CPR4	Rpl17	1.6337	-1.56791	3.2179e-120	58639000000	162	15	52.7	21.423	184	32.8175	32.9039	32.9956	31.0955	30.6696	31.0321	32.9818	33.5339	33.0319	32.2804	30.8932	31.6702
184	Leukemia inhibitory factor receptor	P42703	Lifr	1.7761	-1.64239	7.3679e-13	311290000	12	3	3.6	122.57	1092	25.4244	24.6964	25.9562	22.296	24.5784	24.9272	25.6651	25.0362	24.9478	24.2676	23.1684	23.286
68	60S ribosomal protein L15	Q9CZM2	Rpl15	1.67038	-1.74561	7.186e-92	19755000000	194	14	45.6	24.146	204	31.4226	31.1923	31.482	29.3799	28.7012	29.3655	31.4574	31.9612	31.4297	30.7558	29.4009	29.4547
78	60S ribosomal protein L27a	P14115	Rpl27a	1.4541	-1.79799	2.0318e-93	13193000000	89	7	32.4	16.605	148	30.895	30.5119	30.8018	29.0014	28.6645	28.9515	30.8871	31.3413	30.8337	30.2529	28.3679	29.0473
169	Putative helicase MOV-10	P23249	Mov10	1.79952	-1.80981	1.5588e-31	851590000	11	6	7.9	113.58	1004	24.0483	27.094	27.5828	22.8236	21.769	22.7317	23.5462	23.4766	22.4727	21.6996	21.5811	20.7852
35	60S ribosomal protein L7a	P12970	Rpl7a	2.90092	-1.91718	2.509e-263	41718000000	198	23	61.7	29.976	266	32.2805	32.3974	32.4528	30.5205	29.6203	30.5235	32.6679	33.056	32.7462	31.1489	31.07	30.4997
84	60S ribosomal protein L13a	P19253	Rpl13a	1.55478	-2.01079	5.1145e-56	11664000000	54	9	38.4	23.464	203	30.7985	30.4457	30.4821	27.8885	27.5735	27.7142	30.7502	31.3106	30.778	30.0692	28.3834	28.3538
56	60S ribosomal protein L8	P62918	Rpl8	2.3373	-2.03165	1.2502e-301	23583000000	130	17	58.4	28.024	257	31.7325	31.7965	31.8095	29.344	28.2991	29.2001	31.7517	32.1222	31.8632	30.5195	29.749	29.3736
91	60S ribosomal protein L35	Q6ZWV7	Rpl35	1.76499	-2.08347	8.8236e-60	9804100000	44	7	36.6	14.552	123	30.3183	30.457	30.5415	27.3439	26.416	27.5698	30.6599	30.9758	30.5187	29.6164	27.8833	28.4043
13	60S ribosomal protein L4	Q9D8E6	Rpl4	2.11689	-2.09811	0	106350000000	323	34	54.2	47.153	419	33.9819	33.7853	33.5941	31.5639	30.3996	31.1694	33.9712	34.5695	34.1118	32.8811	31.7722	31.7048
62	60S ribosomal protein L18	P35980	Rpl18	2.45256	-2.10372	1.9277e-106	21814000000	113	8	41.5	21.644	188	31.4505	31.5637	31.6382	29.1799	27.7927	28.8777	31.8321	32.1676	31.7817	30.4189	29.7259	29.3255
89	60S ribosomal protein L18a	P62717	Rpl18a	1.70649	-2.13753	4.8183e-53	10158000000	102	13	47.2	20.732	176	30.4338	30.3428	30.4872	28.5864	27.5672	28.7628	30.6061	30.9505	30.5184	29.4717	28.6268	27.564
167	NmrA-like family domain-containing protein 1	Q8K2T1	Nmral1	1.80749	-2.28022	1.4574e-11	921300000	17	3	12.9	34.376	309	26.4094	22.9964	26.8904	23.0057	20.8049	26.8412	26.7586	26.5186	27.3004	25.0641	25.1225	23.5504
86	60S ribosomal protein L19	P84099	Rpl19	2.03981	-2.29514	1.0284e-114	11162000000	76	11	34.7	23.466	196	30.6257	30.4384	30.6282	28.131	27.1203	27.9577	30.7862	31.2801	30.7857	29.5021	28.5293	27.9351
130	60S ribosomal protein L36a	P83882	Rpl36a	1.71856	-2.35375	5.0712e-74	3659800000	81	9	39.6	12.441	106	29.0155	29.0494	29.1227	26.4218	25.2695	25.7136	29.3496	29.6563	29.2469	28.2562	26.6675	26.2679
129	60S ribosomal protein L29	P47915	Rpl29	2.00018	-2.41568	9.0014e-11	3706300000	35	4	18.8	17.587	160	29.0312	28.9666	29.305	26.5207	24.8362	26.3279	29.181	29.5741	29.2057	27.876	26.6824	26.1554
126	60S ribosomal protein L34	Q9D1R9	Rpl34	2.06931	-2.73319	1.6337e-12	4046900000	21	5	23.1	13.293	117	29.3448	29.0479	29.1779	26.1492	20.4475	26.877	29.6149	29.7974	29.1427	27.8168	26.4979	26.0406
30	60S ribosomal protein L7	P14148	Rpl7	2.32659	-2.73695	1.2617e-219	46316000000	254	28	58.9	31.419	270	32.683	32.6753	32.7155	30.2324	28.5589	30.0337	32.8724	33.3722	32.9342	30.9881	30.5266	29.4533
40	60S ribosomal protein L6	P47911	Rpl6	2.09638	-2.80151	2.4466e-219	37234000000	167	18	46.3	33.509	296	32.5592	32.3026	32.4772	29.6489	26.7853	29.1924	32.6647	33.0232	32.5078	30.813	30.0585	28.9197
80	60S ribosomal protein L14	Q9CR57	Rpl14	2.87862	-2.82881	5.4114e-46	12856000000	70	9	39.6	23.564	217	30.8921	30.6769	30.8026	28.9412	27.235	28.8441	31.0294	31.2694	31.1374	28.9026	28.3444	27.7028
79	60S ribosomal protein L24	Q8BP67	Rpl24	2.16603	-3.01148	1.9812e-23	12903000000	40	5	26.8	17.779	157	30.9834	30.8984	30.8821	28.0209	26.0141	28.0233	30.9387	31.3492	31.2567	29.2933	27.8083	27.4086
186		Q8BVY0	Rsl1d1	1.45036	-3.10904	7.3292e-12	276190000	20	4	8.2	50.421	452	25.8995	20.9977	25.957	22.3866	20.5293	22.7526	26.1659	26.2176	23.5982	21.407	22.1354	23.1122
180	Transportin-3	Q6P2B1	Tnpo3	4.59734	-3.11735	1.4275e-21	451870000	10	2	4.9	104.17	923	26.2689	26.5687	26.6	20.0655	21.1093	23.725	25.4997	25.5835	25.4473	22.1439	22.6124	22.4221
171	Ras-related protein Rab-5A	Q9CQD1	Rab5a	3.78536	-3.28017	1.7556e-17	740860000	11	6	38.1	23.598	215	25.829	26.0325	26.8072	23.11	21.9376	26.3001	26.6932	26.0223	26.5405	23.1764	22.9029	23.3362
177	Selenoprotein T	P62342	Selt	2.54811	-3.44558	1.5881e-25	511790000	7	2	16.9	22.292	195	23.9521	26.4249	27.0432	21.4754	21.3703	25.8861	26.1502	25.7506	26.0938	23.4148	21.6427	22.6004
127	1,5-anhydro-D-fructose reductase	Q9DCT1	Akr1e2	3.86624	-3.53752	4.4102e-104	3873400000	38	10	60.1	34.46	301	29.2379	29.0893	29.1691	29.4228	29.2832	29.2715	26.9385	26.7371	26.458	23.2287	23.4943	22.7981
173	Coiled-coil domain-containing protein 22	Q9JIG7	Ccdc22	3.72368	-3.85571	2.0825e-22	660810000	8	6	13.4	70.843	627	26.3104	22.7381	22.1766	26.5664	23.0667	26.5989	26.156	26.1679	26.4556	22.5915	21.8633	22.7576
161	Ubiquitin-like modifier-activating enzyme ATG7	Q9D906	Atg7	1.5993	-4.11521	2.4223e-25	1097700000	12	8	17.9	77.519	698	21.9736	26.9127	26.8712	23.8746	22.7599	22.5528	26.5722	23.8238	27.2893	20.8869	21.746	22.7067
170	39S ribosomal protein L9, mitochondrial	Q99N94	Mrpl9	2.42454	-4.30324	1.0111e-25	769780000	14	8	32.5	30.244	265	26.6425	21.0542	26.7054	23.7452	26.2165	22.2223	26.8566	26.9658	26.3192	23.6621	22.2566	21.3132
176	Target of Myb protein 1	O88746	Tom1	2.66751	-4.31335	1.5527e-33	590700000	10	5	18.7	54.325	492	23.8503	26.742	22.5866	26.0877	22.2822	26.3578	26.1292	26.6241	25.9156	21.9599	20.8877	22.8812
168	Collagen alpha-1(I) chain	P11087	Col1a1	2.41232	-4.73761	3.3527e-58	880160000	17	5	4.1	138.03	1453	25.432	28.0179	27.7953	23.8604	23.182	23.0002	26.316	25.85	28.1919	22.3324	22.4257	21.3869
149	Costars family protein ABRACL	Q4KML4	Abracl	3.04074	-5.36755	8.3808e-29	2038300000	15	2	30.9	9.0303	81	22.1188	21.3753	23.1574	21.4841	21.5151	22.0259	27.657	27.8955	27.1641	21.1569	22.3442	23.1128
134	7-alpha-hydroxycholest-4-en-3-one 12-alpha-hydroxylase	O88962	Cyp8b1	2.29255	-6.09765	2.5628e-99	3007900000	35	15	36.4	57.706	500	26.5886	29.1569	28.3865	22.165	23.768	27.9937	29.4072	26.6438	30.0878	22.8527	22.9755	22.0175

## Sheet: CBA Ca Cont v C57BL 6J Cont
Supplemental Dataset 1 T-test (p <0.05) results and relative fold differences between CBA/Ca and C57BL/6J control mice. Protein ranking of overall abundance (based on protein MS intensity) is given.
Abundance Rank /354	Protein name	Majority protein ID	Gene name	minus Log (P-value)	Log2 Fold Difference	PEP	Intensity	MS/MS Count	Peptides	Sequence coverage [%]	Mol. weight [kDa]	Sequence length	LFQ intensity C57_Cont1	LFQ intensity C57_Cont2	LFQ intensity C57_Cont3	LFQ intensity C57_Inf1	LFQ intensity C57_Inf2	LFQ intensity C57_Inf3	LFQ intensity CBA_Cont1	LFQ intensity CBA_Cont2	LFQ intensity CBA_Cont3	LFQ intensity CBA_Inf1	LFQ intensity CBA_Inf2	LFQ intensity CBA_Inf3
17	Hemoglobin subunit beta-2	P02089	Hbb-b2	6.12794	13.6241	0	441330000000	240	21	95.9	15.878	147	22.6873	22.5558	23.0159	30.4835	29.7817	21.7264	36.6099	35.9451	36.5763	36.8875	36.0548	36.1736
171	S-methylmethionine--homocysteine S-methyltransferase BHMT2	Q91WS4	Bhmt2	4.91814	8.72252	4.4425e-263	16593000000	77	20	80.4	39.871	363	22.9668	23.5204	22.3991	22.6447	23.1209	22.2947	31.5682	31.7142	31.7715	31.7747	31.8183	32.045
216	Putative hydroxypyruvate isomerase	Q8R1F5	Hyi	3.02761	8.46144	3.9786e-190	8225900000	63	10	52.7	30.448	277	20.41	22.3076	23.695	20.9495	23.0931	21.1455	30.4159	30.9311	30.4499	30.6462	30.8705	31.3166
256	D-2-hydroxyglutarate dehydrogenase, mitochondrial	Q8CIM3	D2hgdh	5.04615	7.87152	2.3326e-214	4101700000	74	12	34.2	58.575	535	21.5585	22.308	21.4533	24.7101	21.8108	22.7684	29.6487	29.7488	29.5368	29.8673	29.9936	29.8454
309	Cholesterol 24-hydroxylase	Q9WVK8	Cyp46a1	3.28424	6.2601	1.6777e-37	1300600000	15	10	26.2	56.813	500	21.6316	22.938	21.41	23.4022	21.3748	22.2936	28.2989	27.5628	28.8982	28.0648	27.1677	27.3101
306	Pyridine nucleotide-disulfide oxidoreductase domain-containing protein 2	Q3U4I7	Pyroxd2	3.27004	6.10999	1.4779e-54	1342800000	21	9	24.6	62.939	581	21.292	21.4052	23.0577	22.9733	23.3182	20.9147	27.9436	28.4049	27.7364	27.9607	28.26	28.6368
264	Nucleoprotein TPR	F6ZDS4	Tpr	3.50102	5.86216	7.9311e-28	3589400000	9	12	5.6	273.99	2431	21.5672	23.0028	23.0862	28.5903	28.3363	28.6266	28.4026	28.6118	28.2284	28.562	28.5519	28.8699
318	L-lactate dehydrogenase B chain	P16125	Ldhb	3.11511	5.85435	2.249e-37	1127000000	23	11	36.5	36.572	334	21.8356	22.3857	22.1039	25.27	21.839	24.8571	27.0129	27.7627	29.1127	26.7066	26.9033	27.024
319	Proteasome subunit beta type-9	P28076	Psmb9	2.79456	5.64301	3.1089e-24	1119800000	18	4	40.2	23.396	219	21.7702	21.5582	23.626	21.7734	23.9993	22.6877	28.3582	27.273	28.2522	27.1088	27.203	28.2712
295	Costars family protein ABRACL	Q4KML4	Abracl	3.17558	5.35502	8.3808e-29	2038300000	15	2	30.9	9.0303	81	22.1188	21.3753	23.1574	21.4841	21.5151	22.0259	27.657	27.8955	27.1641	21.1569	22.3442	23.1128
267	Cytochrome c oxidase subunit 7C, mitochondrial	P17665	Cox7c	2.00596	5.24512	1.6675e-26	3464300000	25	3	50.8	7.3325	63	21.4458	22.407	22.0409	28.5702	28.4356	28.5187	25.0514	27.9231	28.6546	28.1437	28.8248	28.389
314	Thiomorpholine-carboxylate dehydrogenase	O54983	Crym	2.33693	5.04266	1.774e-51	1211700000	17	6	31	33.523	313	23.7567	21.0089	23.472	22.0497	20.7586	21.9577	27.9412	27.873	27.5514	27.6433	28.5381	27.7822
195	Alcohol dehydrogenase 4	Q9QYY9	Adh4	3.58313	5.02254	9.0733e-262	11774000000	101	17	71.6	40.21	377	26.0328	26.743	25.6035	27.2411	28.4249	27.7369	30.8002	31.6201	31.0268	31.272	30.8966	31.2931
330	2-amino-3-carboxymuconate-6-semialdehyde decarboxylase	Q8R519	Acmsd	1.51376	4.46327	3.0519e-12	765330000	7	3	20.2	38.027	336	20.4322	20.785	22.6954	27.04	26.4255	23.3022	26.8849	26.984	23.4334	26.8092	22.6933	21.9191
332	Cation-dependent mannose-6-phosphate receptor	P24668	M6pr	1.59991	4.4205	3.0529e-32	656460000	11	3	21.2	31.172	278	21.4993	22.0096	20.6513	22.7796	22.1664	26.7821	27.0623	23.4018	26.9576	26.8904	21.704	23.0762
335	H-2 class I histocompatibility antigen, D-K alpha chain	P14426	H2-D1	2.66011	4.3445	2.294e-97	576920000	15	8	26.5	40.619	362	22.2994	22.4323	22.497	22.8282	23.0729	22.5954	27.5848	25.5472	27.1302	27.513	26.6384	25.7353
312	Mitochondrial fission regulator 1-like	Q9CWE0	Mtfr1l	1.62446	4.32179	5.2854e-15	1232800000	8	5	29.4	31.726	289	20.9834	20.1454	23.3879	22.2106	26.3485	26.3128	26.6513	26.463	24.3677	24.3786	22.1728	28.0582
349	Adenylosuccinate synthetase isozyme 1	P28650	Adssl1	3.03818	4.29217	1.1599e-16	257290000	11	5	13.3	50.254	457	21.4054	20.5408	21.7101	23.5316	21.7885	21.5506	25.2041	25.1414	26.1873	25.3497	25.2727	24.9757
337	COMM domain-containing protein 3	Q63829	Commd3	2.18849	4.09966	4.6557e-20	464520000	6	4	29.7	22.037	195	20.2042	22.5103	22.3465	22.2226	26.3143	22.7451	25.8776	26.1848	25.2976	24.0759	23.7097	25.1479
334	Phospholipase B-like 1	Q8VCI0	Plbd1	1.8349	3.69773	5.8897e-19	601020000	10	6	15.5	62.998	550	24.6926	21.6819	22.5854	22.0807	22.3725	23.433	26.8865	26.5645	26.602	26.6812	26.5908	26.5218
338	ELKS/Rab6-interacting/CAST family member 1	Q99MI1	Erc1	1.33524	3.62771	3.3586e-16	454090000	7	2	2.8	128.33	1120	23.5467	20.86	20.8928	26.409	23.2815	22.1032	23.5942	26.4947	26.0937	21.9376	21.4253	25.7795
317	Thiamin pyrophosphokinase 1	Q9R0M5	Tpk1	2.42256	3.58786	3.7343e-28	1138800000	19	2	12.8	27.068	243	23.2145	21.5587	23.397	27.3451	27.9222	27.1772	26.2458	26.1761	26.5118	26.4855	27.4454	26.9001
343	Pre-mRNA-processing factor 40 homolog A	Q9R1C7	Prpf40a	1.67637	3.56557	1.1672e-07	405000000	5	4	4.7	108.48	953	20.6061	23.6653	23.2885	23.5227	20.3907	22.7007	26.0978	25.9297	26.2292	23.7447	26.3349	26.2042
298	Cytochrome c oxidase subunit 7A-related protein, mitochondrial	Q61387	Cox7a2l	4.58454	3.43571	2.2053e-36	1969900000	27	4	55.9	12.399	111	25.2834	25.2895	25.1488	23.4525	22.4251	21.9274	28.8283	28.3753	28.8253	28.6988	28.2796	28.7256
336	Serine--tRNA ligase, mitochondrial	Q9JJL8	Sars2	1.61385	3.18658	1.15e-11	469710000	13	3	9.7	58.316	518	21.5868	23.005	21.3352	25.9465	25.7406	25.9987	23.6836	25.9297	25.8734	25.7771	26.1822	26.0382
327	Transgelin	P37804	Tagln	1.60024	3.17974	1.01e-47	830510000	13	8	58.7	22.576	201	20.8349	23.0066	23.8737	26.1939	26.1194	24.9974	25.6212	25.655	25.9782	25.5838	29.3524	25.7658
223	Ig mu chain C region secreted form	P01872	Igh-6	2.49871	3.1412	8.3657e-161	7164600000	85	14	35.7	49.971	454	26.9446	26.3636	27.8929	28.1472	27.5138	27.9947	30.4795	29.7801	30.3651	30.9049	30.0049	30.0889
71	Probable 2-oxoglutarate dehydrogenase E1 component DHKTD1, mitochondrial	A2ATU0	Dhtkd1	6.08919	2.65493	0	88498000000	408	37	63.2	102.79	921	31.1447	31.1231	31.2603	31.5897	31.6306	31.2913	33.7829	33.8799	33.8301	34.0057	34.0277	34.1371
353	Equilibrative nucleoside transporter 1	Q9JIM1	Slc29a1	1.42708	1.87609	4.3428e-12	105120000	7	2	6.3	50.192	460	22.4792	22.3228	21.6885	23.4126	22.4043	22.0618	24.4472	22.9288	24.7428	23.3909	22.122	23.3947
247	Kynurenine formamidase	Q8K4H1	Afmid	2.78287	1.85191	1.2692e-175	5275500000	51	13	55.1	34.228	305	27.8214	28.2369	28.0237	27.1482	27.5647	27.079	29.6131	30.3025	29.7222	29.6511	29.5008	29.7921
331	ATP-dependent RNA helicase DDX39A	Q8VDW0	Ddx39a	1.47074	1.71814	1.9554e-40	699370000	5	11	27.2	49.067	427	22.1995	21.0796	20.6388	23.5542	26.9714	26.6764	22.9036	23.556	22.6126	23.7224	23.8427	22.3511
147	Carbonic anhydrase 1	P13634	Ca1	2.22921	1.60121	7.751e-240	23308000000	125	11	72	28.33	261	29.7847	29.9982	30.6592	30.3665	30.4527	30.1518	31.9793	31.4874	31.779	32.209	31.2048	31.5527
245	Redox-regulatory protein FAM213A	Q9CYH2	Fam213a	3.4668	1.55593	2.799e-26	5306900000	50	7	26.1	24.394	218	28.3902	28.3457	28.2535	27.1392	26.8464	27.2855	30.058	29.6291	29.9701	29.5804	29.7367	29.0392
84	Serine--pyruvate aminotransferase, mitochondrial	O35423	Agxt	2.96688	1.54641	0	67750000000	288	20	58.5	45.912	414	31.8109	31.5824	31.7832	32.0679	32.2935	31.9366	33.1845	33.5975	33.0338	33.0967	33.1607	33.1596
204	Perilipin-2	P43883	Plin2	3.00936	1.52679	5.1848e-128	9532400000	63	14	50.8	46.646	425	28.8937	28.8219	28.6092	29.9256	30.1718	30.0973	30.0893	30.6017	30.2142	28.3932	30.129	30.8262
120	2-oxoisovalerate dehydrogenase subunit beta, mitochondrial	Q6P3A8	Bckdhb	3.3652	1.50793	7.4494e-249	35756000000	192	13	60.3	42.88	390	30.9406	30.6613	30.5935	31.2003	31.2695	30.8712	32.1699	32.423	32.1262	32.6198	32.3705	32.3923
105	2-oxoisovalerate dehydrogenase subunit alpha, mitochondrial	P50136	Bckdha	3.25544	1.44921	0	43087000000	246	25	60.9	50.37	442	31.2384	31.0964	31.1232	31.2994	31.5083	31.3323	32.4784	32.8769	32.4504	32.614	32.5387	32.6567
102	3-mercaptopyruvate sulfurtransferase	Q99J99	Mpst	3.01838	1.41325	3.3887e-284	44606000000	188	20	71	33.023	297	31.1887	31.2624	31.1571	31.7142	31.5739	31.4448	32.4433	32.9342	32.4705	32.5818	32.5584	32.7759
142	Thiopurine S-methyltransferase	O55060	Tpmt	3.03679	1.37763	1.5198e-225	24905000000	220	21	82.9	27.585	240	30.5115	30.4412	30.4408	30.381	30.4005	30.384	31.7538	32.1431	31.6295	31.728	31.7364	31.9345
55	Phosphatidylethanolamine-binding protein 1;Hippocampal cholinergic neurostimulating peptide	P70296	Pebp1	2.90277	1.36296	0	117140000000	260	18	95.7	20.83	187	32.6638	32.7925	32.4651	32.7316	32.8358	32.7825	33.7293	34.1716	34.1093	33.9838	33.7936	34.293
208	Glutaredoxin-1	Q9QUH0	Glrx	2.32454	1.23119	3.2269e-143	9226900000	47	8	86	11.871	107	29.4134	28.7837	28.9079	28.8538	29.4064	28.3884	30.4051	30.0736	30.3199	29.6822	30.8552	30.8375
129	Fatty acid-binding protein, epidermal	Q05816	Fabp5	1.50016	1.15055	0	32216000000	123	17	85.9	15.137	135	31.0229	30.2955	31.1643	31.5436	31.3737	30.5248	31.7632	32.4403	31.7308	32.1913	31.878	32.3641
60	Delta-aminolevulinic acid dehydratase	P10518	Alad	3.16489	1.10432	0	109500000000	342	21	89.7	36.023	330	32.8772	32.6964	32.5149	32.5279	32.7664	32.8642	33.7573	33.9013	33.7428	33.7798	33.591	33.8856
136	Glycerol-3-phosphate dehydrogenase, mitochondrial	Q64521	Gpd2	3.96186	1.01552	0	26892000000	214	37	63.7	80.953	727	30.8115	30.7723	30.9087	30.9114	30.7054	30.577	31.8288	31.9458	31.7644	31.694	31.7893	31.8077
31	Lactoylglutathione lyase	Q9CPU0	Glo1	2.03612	1.00639	7.9458e-203	219560000000	324	17	86.4	20.809	184	33.7748	33.844	33.5924	33.6913	33.7508	33.9356	34.5996	35.1382	34.4925	34.7188	34.8696	35.2141
239	Centromere protein V	Q9CXS4	Cenpv	2.70057	0.920186	8.8547e-115	5862700000	76	8	48.4	27.541	252	28.4737	28.6462	28.7998	28.6952	28.684	28.7098	29.612	29.6777	29.3905	29.2639	29.4889	29.7384
224	Palmitoyl-protein thioesterase 1	O88531	Ppt1	1.7378	0.916916	1.9064e-149	6935500000	76	9	42.2	34.49	306	29.171	28.688	28.7594	29.2262	28.9877	29.0538	29.4662	30.1051	29.7978	29.4736	29.5241	29.9757
141	Haloacid dehalogenase-like hydrolase domain-containing protein 3	Q9CYW4	Hdhd3	2.87648	0.916382	3.059e-196	24953000000	182	13	69.3	28.027	251	30.8383	30.5841	30.55	30.5548	30.6664	30.5309	31.5344	31.7096	31.4776	31.5383	31.8413	31.8424
100	Hydroxyacid oxidase 1	Q9WU19	Hao1	2.31827	0.849646	0	45553000000	296	26	82.4	41.001	370	31.7681	31.3461	31.4353	31.8133	31.9807	31.5663	32.2188	32.483	32.3967	32.0789	32.4338	32.6392
274	L-2-hydroxyglutarate dehydrogenase, mitochondrial	Q91YP0	L2hgdh	1.78482	0.822957	7.4651e-41	2930600000	41	9	25.4	50.898	464	27.8512	27.4021	27.5013	28.0082	27.9764	28.0616	28.5356	28.5897	28.0981	28.4806	28.5369	28.1396
212	Beta-ureidopropionase	Q8VC97	Upb1	1.47666	0.814706	4.976e-80	8519900000	45	9	34.1	43.937	393	29.1005	29.3615	28.7875	29.5029	29.8288	29.4729	29.56	30.2343	29.8994	30.1494	29.6343	30.202
77	Major urinary protein 2	P11589	Mup2	1.53185	0.78574	0	80418000000	69	21	77.8	20.663	180	32.3885	32.7711	32.6118	32.5755	32.4065	32.3365	33.2567	33.7829	33.0889	33.3803	32.0924	32.2393
146	GTP:AMP phosphotransferase AK4, mitochondrial	Q9WUR9	Ak4	1.89659	0.783785	3.0878e-115	23426000000	120	10	59.6	25.061	223	30.653	30.627	30.5413	31.2654	30.9226	30.7922	31.2412	31.7479	31.1835	31.4157	31.5557	31.7836
255	Actin-related protein 2/3 complex subunit 1A	Q9R0Q6	Arpc1a	1.43581	0.761272	3.6282e-88	4174000000	28	8	38.9	41.626	370	28.46	28.1902	28.0496	28.6335	28.5709	28.5694	28.7959	29.4244	28.7633	28.2808	28.9639	28.8481
61	Glycine N-acyltransferase-like protein	Q5FW57	Gm4952	1.45122	0.718311	0	108190000000	295	24	91.6	34.168	296	33.0944	32.9259	32.59	33.3199	33.2409	33.1086	33.3462	33.9301	33.4889	33.6396	33.7605	33.5782
213	NADH dehydrogenase [ubiquinone] 1 alpha subcomplex subunit 2	Q9CQ75	Ndufa2	1.57597	0.71692	1.0747e-45	8420000000	39	7	56.6	10.916	99	29.6643	29.1816	29.1167	29.6874	29.704	28.9981	29.8915	30.2707	29.9512	29.3146	29.8994	29.8496
236	Apolipoprotein C-III	P33622	Apoc3	1.35795	0.701129	3.0146e-56	6013300000	36	4	50.5	10.982	99	28.9999	28.71	28.7126	29.1764	28.9666	28.6717	29.1607	29.9194	29.4458	28.977	29.7594	29.7601
290	Microtubule-associated protein 4	P27546	Map4	2.37182	0.698072	2.2461e-102	2203500000	64	17	27.4	117.43	1125	27.3343	27.4966	27.6608	27.0051	27.3179	27.3029	28.329	28.0774	28.1794	27.9892	27.7283	27.8353
233	Dynactin subunit 2	Q99KJ8	Dctn2	1.72796	0.685754	1.3463e-99	6196700000	55	11	37.8	44.116	402	29.0332	28.4812	28.7158	29.4275	29.5088	29.0043	29.4773	29.5391	29.2711	29.2413	29.1774	29.2036
33	3-ketoacyl-CoA thiolase A, peroxisomal	Q921H8	Acaa1a	2.86068	0.661355	0	207420000000	407	23	71.2	43.953	424	33.9697	33.8649	33.8096	34.0167	34.0491	33.643	34.4798	34.6808	34.4677	34.3715	34.8447	34.9238
265	Peptidyl-prolyl cis-trans isomerase F, mitochondrial	Q99KR7	Ppif	1.69949	0.658449	4.9218e-153	3541000000	61	6	47.1	21.737	206	28.0263	28.117	28.0878	28.312	28.2195	28.0282	28.538	29.0816	28.587	28.4597	28.6247	28.8088
254	Protein C19orf12 homolog	Q8WUR0		1.57988	0.64924	5.4076e-28	4340700000	45	5	49.6	15.087	141	28.6643	28.4655	28.3594	27.94	28.615	28.6344	28.8423	29.4154	29.1793	28.4773	28.3342	28.8461
285	Regulator of microtubule dynamics protein 1	Q9DCV4	Rmdn1	1.51765	0.648933	3.0187e-37	2420600000	38	7	25.2	35	305	27.5019	27.4667	27.3679	27.901	27.7362	27.8225	27.9708	28.4737	27.8388	27.88	27.7062	28.4594
272	m7GpppX diphosphatase	Q9DAR7	Dcps	1.49491	0.644418	2.9197e-68	3121600000	39	10	45.3	38.988	338	27.8188	27.6255	28.1388	28.3548	28.221	27.8837	28.4041	28.7672	28.345	28.4344	28.5039	28.1684
27	Dimethylglycine dehydrogenase, mitochondrial	Q9DBT9	Dmgdh	1.75843	0.635648	0	320900000000	974	59	81.4	97.254	869	34.4695	34.4022	34.3912	34.7592	34.7685	34.7146	34.9304	35.376	34.8635	35.0883	35.3616	35.3739
177	L-xylulose reductase	Q91X52	Dcxr	1.77028	0.62851	2.9982e-108	15876000000	140	12	53.3	25.746	244	30.2465	30.1237	30.0069	30.5047	30.497	30.4533	30.5811	31.0396	30.6419	30.625	30.8651	30.9973
91	Agmatinase, mitochondrial	A2AS89	Agmat	2.47706	0.627682	0	56850000000	215	13	59.8	38.255	358	31.834	31.9566	31.9814	32.4825	32.2274	32.3672	32.3751	32.6643	32.6158	32.7986	32.8937	32.7482
329	Growth arrest-specific protein 2	P11862	Gas2	2.57537	0.618031	1.0522e-16	786330000	21	5	20.4	34.9	314	25.7621	25.9409	25.9503	25.6813	26.004	25.5114	26.3717	26.5248	26.6109	26.6958	26.8762	26.6714
170	Carboxylesterase 1C	P23953	Ces1c	3.60014	0.613566	1.0025e-185	16607000000	109	19	46.8	61.055	554	30.4109	30.2881	30.3822	30.4324	30.4436	30.2641	30.9323	31.04	30.9497	30.7975	30.1845	30.2976
135	Phytanoyl-CoA dioxygenase, peroxisomal	O35386	Phyh	1.45421	0.606457	7.3926e-202	27030000000	166	22	68	38.607	338	31.2657	30.7977	31.0373	30.9802	31.0502	31.0518	31.4281	31.9011	31.5908	31.4943	31.6917	31.6117
134	Apolipoprotein A-IV	P06728	Apoa4	2.25166	0.605939	9.1552e-220	27334000000	155	19	59	45.029	395	31.2199	31.2862	31.0798	30.9125	31.1255	30.6644	31.6163	31.9197	31.8678	31.5961	31.3546	31.4142
43	Nucleoside diphosphate kinase B	Q01768	Nme2	1.35632	0.605127	1.9602e-222	154510000000	167	13	84.2	17.363	152	33.4363	33.344	33.7229	33.5763	33.5211	33.6169	33.9602	34.4538	33.9046	33.9938	33.7463	34.2433
50	Protein NipSnap homolog 1	O55125	Nipsnap1	2.30291	0.602912	0	131160000000	314	22	66.9	33.363	284	33.3368	33.2381	33.3593	33.3928	33.3501	32.9619	33.8473	34.1127	33.7829	33.7863	34.0773	33.9539
234	Beta-2-glycoprotein 1	Q01339	Apoh	1.31683	0.601501	7.6519e-82	6101400000	62	14	41.4	38.618	345	28.5262	28.633	29.0158	29.0117	28.9215	28.9773	29.323	29.0619	29.5947	29.7353	29.7373	29.1419
6	Betaine--homocysteine S-methyltransferase 1	O35490	Bhmt	2.28935	0.601238	0	1198700000000	1470	37	85.3	45.02	407	36.4119	36.3545	36.1633	36.4843	36.5346	36.8319	36.9654	37.0105	36.7576	36.8491	37.3075	37.1543
113	Tubulin beta-2A chain;Tubulin beta-2B chain	Q7TMM9;Q9CWF2	Tubb2a;Tubb2b	1.51075	0.598169	0	40732000000	117	28	69.9	49.906	445	31.8226	31.3839	31.3465	32.1895	31.8326	31.4911	31.9791	32.3123	32.056	32.2483	32.1845	32.2086
7	Catalase	P24270	Cat	1.49572	0.593356	0	1021800000000	1317	48	83.7	59.795	527	36.4086	36.2125	36.0295	36.4555	36.407	36.2495	36.653	37.1048	36.6728	36.4306	36.9476	36.9706
68	D-beta-hydroxybutyrate dehydrogenase, mitochondrial	Q80XN0	Bdh1	2.49605	0.589272	0	96550000000	298	21	62.7	38.299	343	32.8981	32.9022	32.7871	33.1371	33.148	32.7613	33.3879	33.6204	33.3469	33.4827	33.2583	33.3338
258	S-methyl-5-thioadenosine phosphorylase	Q9CQ65	Mtap	2.40467	0.578555	4.445e-71	3878400000	58	9	44.9	31.062	283	28.1733	27.968	28.1735	28.2047	28.387	28.3007	28.5662	28.8032	28.6809	28.7679	28.978	29.0998
130	Cytochrome b-c1 complex subunit 6, mitochondrial	P99028	Uqcrh	1.4033	0.574093	1.4951e-123	32008000000	70	4	57.3	10.435	89	30.992	31.3572	31.5541	31.4408	31.0666	30.9944	31.8262	32.0606	31.7388	31.893	32.0012	31.7382
276	Anamorsin	Q8WTY4	Ciapin1	1.33619	0.56944	2.7524e-144	2752400000	39	6	45.6	33.429	309	27.9126	27.6777	27.766	27.3009	27.5871	25.0886	28.5911	28.4884	27.9851	28.4897	28.526	28.5569
205	Acetoacetyl-CoA synthetase	Q9D2R0	Aacs	1.55419	0.567924	1.3531e-62	9494800000	71	16	32.6	75.199	672	29.5106	29.8311	29.498	29.2324	29.56	29.5506	30.2561	29.9313	30.356	30.0069	30.1516	30.086
92	NADH dehydrogenase [ubiquinone] flavoprotein 1, mitochondrial	Q91YT0	Ndufv1	2.60681	0.5647	0	55657000000	251	27	70.5	50.834	464	31.9897	32.0696	31.9451	32.3199	32.2974	32.2135	32.44	32.6993	32.5592	32.6714	32.6182	32.6497
240	Probable proline dehydrogenase 2	Q8VCZ9	Prodh2	1.79994	0.555147	2.8847e-237	5747900000	66	15	46.3	50.723	456	28.7274	28.798	28.6936	28.9782	28.7487	28.5941	29.5052	29.0442	29.335	29.6091	29.6666	29.294
94	Aldehyde dehydrogenase X, mitochondrial	Q9CZS1	Aldh1b1	1.95331	0.543584	0	52141000000	276	30	71.1	57.552	519	31.8216	31.6049	31.892	32.4236	32.4703	32.107	32.3745	32.4273	32.1475	32.684	32.6748	32.5515
202	Trifunctional purine biosynthetic protein adenosine-3;Phosphoribosylamine--glycine ligase;Phosphoribosylformylglycinamidine cyclo-ligase;Phosphoribosylglycinamide formyltransferase	Q64737	Gart	2.1352	0.541278	4.7685e-201	9995500000	114	25	38.9	107.5	1010	29.5863	29.3691	29.6779	29.7369	29.5252	29.801	30.0299	30.1986	30.0287	30.2649	30.1892	30.2701
182	Sulfide:quinone oxidoreductase, mitochondrial	Q9R112	Sqrdl	2.22749	0.540229	1.3156e-216	14581000000	131	23	53.6	50.282	450	30.1756	30.3381	30.291	29.9074	29.8527	30.3484	30.8299	30.6449	30.9505	30.9439	30.5041	30.2519
86	ATP synthase subunit b, mitochondrial	Q9CQQ7	Atp5f1	3.47529	0.532314	3.5004e-134	66593000000	182	15	52.3	28.948	256	32.1819	32.2929	32.3291	32.6749	32.3185	32.6742	32.7964	32.7773	32.8271	32.7479	32.6331	32.7156
30	Electron transfer flavoprotein subunit beta	Q9DCW4	Etfb	1.71548	0.52942	0	281420000000	408	23	84.3	27.623	255	34.2899	34.3672	34.2323	34.7555	34.6362	34.6181	34.7696	35.081	34.6269	34.8666	35.2467	35.1444
79	ES1 protein homolog, mitochondrial	Q9D172	D10Jhu81e	1.59399	0.528412	1.4927e-278	77052000000	191	13	57.5	28.09	266	32.3741	32.4949	32.4885	32.8455	32.8095	32.5738	32.8171	33.2741	32.8516	32.9624	33.0594	33.4571
165	Glucokinase regulatory protein	Q91X44	Gckr	1.42946	0.52667	3.9275e-233	18219000000	167	19	46	64.679	587	30.1839	30.602	30.5928	30.7103	30.274	30.4591	31.1253	30.7878	31.0456	31.1661	31.1769	30.6502
101	Pterin-4-alpha-carbinolamine dehydratase	P61458	Pcbd1	1.48449	0.525976	2.5477e-213	44950000000	104	7	63.5	11.985	104	31.5586	31.6893	31.7195	32.2575	32.1279	32.3158	32.1802	32.4537	31.9114	32.1658	32.1074	32.5243
308	Probable D-tyrosyl-tRNA(Tyr) deacylase 2	Q8BHA3	Dtd2	2.90545	0.522665	2.3926e-67	1327200000	18	4	39.3	18.236	168	26.6598	26.6422	26.5813	26.6875	26.7287	26.7933	27.0404	27.2456	27.1653	27.4354	26.6364	27.0811
29	Serotransferrin	Q921I1	Tf	1.61747	0.517863	0	283520000000	871	58	68.1	76.723	697	34.3924	34.1087	34.5023	34.8214	34.7434	34.4149	34.8287	34.7133	35.0148	35.2979	34.7829	34.8032
151	ATP synthase subunit e, mitochondrial	Q06185	Atp5i	1.35233	0.512285	2.5797e-39	22450000000	130	10	78.9	8.2355	71	30.7487	30.6966	30.8163	30.8122	31.0884	30.9058	30.9987	31.5918	31.2079	31.2902	30.9537	31.4326
34	Apolipoprotein A-I;Truncated apolipoprotein A-I	Q00623	Apoa1	2.50419	0.51071	0	203150000000	504	25	76.9	30.615	264	33.8803	34.0584	33.9168	33.9294	34.0643	33.7125	34.3528	34.5556	34.4792	34.5377	34.7712	34.6802
2	ATP synthase subunit beta, mitochondrial	P56480	Atp5b	1.31549	0.508251	0	1794500000000	1467	32	79	56.3	529	37.094	37.078	36.8047	37.2398	37.2221	37.093	37.3211	37.8084	37.3719	37.304	37.6121	37.6639
249	NADPH:adrenodoxin oxidoreductase, mitochondrial	Q61578	Fdxr	2.04383	0.506837	6.8057e-136	4997900000	57	15	46	54.201	494	28.7566	28.4286	28.5256	28.7606	28.9364	28.496	29.009	29.1605	29.0619	29.0526	29.265	29.118
112	Alpha-1-antitrypsin 1-3	Q00896	Serpina1c	2.19085	0.503202	0	41246000000	161	20	53.4	45.823	412	31.612	31.4505	31.5879	32.1923	31.8142	31.6315	31.9307	32.2098	32.0195	32.0591	31.556	31.6871
66	ATP synthase subunit gamma, mitochondrial	Q91VR2	Atp5c1	1.79513	0.495476	1.8188e-266	98652000000	331	14	47.7	32.886	298	32.9673	32.8503	32.8536	32.9547	33.1805	33.1473	33.2034	33.6053	33.3489	33.2392	33.2305	33.4299
36	Aconitate hydratase, mitochondrial	Q99KI0	Aco2	2.46133	0.491966	0	178780000000	653	45	63.3	85.462	780	33.6216	33.7859	33.5954	34.2601	34.0809	33.9981	34.0986	34.2641	34.116	34.3137	34.166	34.324
21	Acetyl-CoA acetyltransferase, mitochondrial	Q8QZT1	Acat1	1.56957	0.490185	0	378410000000	596	29	78.3	44.816	424	34.7537	34.8931	34.5232	35.2276	35.3902	35.1941	35.1305	35.4026	35.1075	35.1917	35.5715	35.5587
4	ATP synthase subunit alpha, mitochondrial	Q03265	Atp5a1	1.51681	0.488778	0	1238300000000	1115	47	69.8	59.752	553	36.595	36.4016	36.3613	36.9168	36.7627	36.6699	36.819	37.2018	36.8035	36.7624	37.1254	37.2734
131	Acyl-coenzyme A synthetase ACSM5, mitochondrial	Q8BGA8	Acsm5	2.16389	0.487998	0	31606000000	250	27	69.9	64.328	578	31.2655	31.2122	31.1825	31.5195	31.3751	31.5662	31.5272	31.7686	31.8284	31.7425	31.771	31.7376
62	Long-chain specific acyl-CoA dehydrogenase, mitochondrial	P51174	Acadl	2.39859	0.485022	0	105050000000	328	24	47.7	47.907	430	32.8998	32.87	32.8998	33.453	33.3431	33.2792	33.2777	33.5354	33.3116	33.4738	33.5851	33.5517
226	39S ribosomal protein L12, mitochondrial	Q9DB15	Mrpl12	1.55427	0.480564	3.0086e-44	6800500000	43	8	52.2	21.708	201	28.8246	29.1253	28.8013	29.2047	29.0576	29.1293	29.3238	29.5897	29.2794	28.9891	30.1504	29.8759
42	Serine hydroxymethyltransferase, cytosolic	P50431	Shmt1	2.00818	0.479468	0	158870000000	440	38	88.7	52.6	478	33.5691	33.4711	33.5207	33.5245	33.9312	33.671	34.0678	34.128	33.8036	34.1848	34.2885	34.4705
65	Enoyl-CoA hydratase, mitochondrial	Q8BH95	Echs1	2.95388	0.476874	0	98882000000	263	19	62.1	31.474	290	32.8171	32.8158	32.6756	33.3668	33.1403	33.2199	33.2273	33.3092	33.2026	33.352	33.649	33.5691
39	Murinoglobulin-1	P28665	Mug1	1.47961	0.473071	0	166430000000	739	55	53.9	165.3	1476	33.6389	33.5142	33.9338	33.6998	33.8666	33.8304	34.2483	34.0076	34.2501	34.2917	33.9289	34.2116
78	NADH-ubiquinone oxidoreductase 75 kDa subunit, mitochondrial	Q91VD9	Ndufs1	2.31116	0.469579	0	79719000000	401	43	66.4	79.776	727	32.5042	32.6107	32.4393	32.9796	32.8259	32.7718	32.8802	33.1098	32.9729	33.1177	33.0858	33.3412
37	Nucleoside diphosphate kinase A	P15532	Nme1	1.40516	0.468358	8.6485e-198	174690000000	307	14	86.2	17.208	152	33.958	33.5569	33.762	33.9772	33.8316	34.0102	34.1762	34.4267	34.0792	34.0761	33.9375	34.3397
9	Non-specific lipid-transfer protein	P32020	Scp2	2.85312	0.467489	0	673530000000	1038	47	73.3	59.125	547	35.6959	35.6256	35.5655	35.7493	35.8538	35.7236	36.048	36.188	36.0533	36.0433	36.1489	36.4026
98	Cytochrome b-c1 complex subunit 7	Q9D855	Uqcrb	1.40747	0.454765	2.3801e-190	47702000000	154	15	69.4	13.527	111	31.847	32	31.8123	32.208	32.0648	32.1998	32.2092	32.6192	32.1952	32.1851	32.2543	32.4407
73	Sulfite oxidase, mitochondrial	Q8R086	Suox	1.83938	0.454467	0	84170000000	335	23	59.5	60.755	546	32.5772	32.5883	32.4657	33.0721	32.9679	32.9277	32.9038	33.2035	32.8872	33.169	33.265	33.245
190	NADH dehydrogenase [ubiquinone] 1 alpha subcomplex subunit 5	Q9CPP6	Ndufa5	1.39537	0.452673	3.9597e-164	12768000000	93	9	69.8	13.36	116	29.8465	29.956	29.7698	30.3188	30.2772	30.3118	30.1064	30.5815	30.2424	30.4419	30.6625	30.5844
63	Adenylate kinase 2, mitochondrial;Adenylate kinase 2, mitochondrial, N-terminally processed	Q9WTP6	Ak2	1.38625	0.449477	1.8385e-302	104230000000	306	17	76.2	26.468	239	32.8843	33.084	32.6968	33.2936	33.3868	33.2062	33.2923	33.5326	33.1886	33.4782	33.3633	33.4486
111	60S ribosomal protein L7a	P12970	Rpl7a	1.58919	0.446467	2.509e-263	41718000000	198	23	61.7	29.976	266	32.2805	32.3974	32.4528	30.5205	29.6203	30.5235	32.6679	33.056	32.7462	31.1489	31.07	30.4997
144	60S ribosomal protein L27	P61358	Rpl27	1.3804	0.432323	2.37e-163	24314000000	111	10	54.4	15.798	136	31.4528	31.3958	31.4941	29.7309	29.7095	30.4385	31.7622	32.1652	31.7124	31.2133	30.2288	30.5121
278	Cysteine-rich with EGF-like domain protein 2	Q9CYA0	Creld2	3.76549	0.430303	1.6094e-100	2663500000	53	12	37.1	38.219	350	27.6831	27.6341	27.6715	27.9414	27.7159	28.1579	28.1155	28.1267	28.0374	28.5325	28.1896	28.1361
115	Peroxisomal acyl-coenzyme A oxidase 2	Q9QXD1	Acox2	1.39945	0.430012	0	40008000000	353	39	64.3	76.862	681	31.6568	31.7385	31.8987	31.4194	31.5243	31.4465	32.366	31.9528	32.2652	32.2024	32.2336	31.9102
47	Alpha-1-antitrypsin 1-4	Q00897	Serpina1d	2.24021	0.429279	0	146390000000	370	21	50.6	45.998	413	33.5998	33.4789	33.7255	33.8383	33.62	33.5032	33.9637	34.0867	34.0416	33.7826	33.5676	33.7803
302	Protein lin-7 homolog C	O88952	Lin7c	1.52055	0.414388	9.8414e-41	1655200000	33	6	37.6	21.834	197	27.1483	27.0069	26.7912	27.1214	27.1101	27.0997	27.3423	27.5376	27.3097	27.378	27.547	27.5856
107	NAD kinase 2, mitochondrial	Q8C5H8	Nadk2	1.59847	0.412961	0	42234000000	243	25	61.3	50.858	452	31.5699	31.7252	31.6722	32.0029	31.8133	31.8617	31.9763	32.2866	31.9434	32.0015	32.3743	32.2144
257	Indoleamine 2,3-dioxygenase 2	Q8R0V5	Ido2	3.0616	0.410915	6.7922e-74	4013600000	45	10	41	44.467	398	28.454	28.4511	28.4715	28.3531	28.2884	28.3798	28.9038	28.9259	28.7796	28.846	28.61	28.498
246	Ubiquinone biosynthesis monooxygenase COQ6	Q8R1S0	Coq6	1.32068	0.409047	2.062e-104	5305000000	60	12	41.4	51.392	476	28.8338	28.5729	28.5562	28.7367	28.9894	29.076	28.9621	29.2905	28.9375	28.9935	29.4054	29.3492
35	Succinate dehydrogenase [ubiquinone] flavoprotein subunit, mitochondrial	Q8K2B3	Sdha	2.4817	0.403992	0	202290000000	688	35	70.3	72.585	664	33.7705	33.7802	33.9213	34.2609	34.2677	34.27	34.168	34.3092	34.2067	34.4247	34.3776	34.4955
166	Glyoxalase domain-containing protein 4	Q9CPV4	Glod4	1.58662	0.403713	8.7347e-131	18066000000	123	17	70.1	33.316	298	30.4959	30.604	30.4869	30.4629	30.5338	30.9358	30.8711	31.1474	30.7795	30.9018	30.6946	31.1443
5	Fatty acid-binding protein, liver	P12710	Fabp1	1.31397	0.394746	0	1214600000000	756	24	96.1	14.245	127	36.4449	36.2777	36.1873	36.2832	36.8698	36.3437	36.5437	36.6189	36.9316	36.5926	37.8783	37.49
85	Propionyl-CoA carboxylase alpha chain, mitochondrial	Q91ZA3	Pcca	2.81286	0.392924	0	67498000000	402	42	66.2	79.921	724	32.3762	32.307	32.2704	32.6536	32.5974	32.659	32.6365	32.7764	32.7195	32.9464	33.0022	32.9544
87	Peroxisomal sarcosine oxidase	Q9D826	Pipox	1.33872	0.390699	0	64013000000	290	25	76.2	43.846	390	32.4842	32.2392	32.3189	32.6925	32.7279	32.2006	32.5699	32.9603	32.6842	32.652	32.6603	32.7019
183	Galectin-9	O08573	Lgals9	1.47781	0.387512	2.6161e-193	14539000000	125	15	49.3	40.035	353	30.0911	30.1486	30.0898	30.3516	30.3902	30.3857	30.3417	30.7334	30.4169	30.8069	30.4186	30.7587
96	Succinate dehydrogenase [ubiquinone] iron-sulfur subunit, mitochondrial	Q9CQA3	Sdhb	1.88565	0.383418	4.9606e-151	48956000000	245	20	68.1	31.814	282	31.9753	31.8857	31.8616	32.0441	32.1947	32.1124	32.2373	32.4538	32.1817	32.4488	32.5137	32.3909
93	Alanine--glyoxylate aminotransferase 2, mitochondrial	Q3UEG6	Agxt2	1.83047	0.380559	0	54076000000	371	33	76.4	57.114	513	32.1058	31.8866	32.0112	32.3707	32.2371	32.2359	32.4024	32.4871	32.2559	32.4861	32.4297	32.8407
56	Dihydrolipoyl dehydrogenase, mitochondrial	O08749	Dld	2.13343	0.377872	0	114460000000	365	23	53.6	54.272	509	33.0813	33.1461	33.0469	33.6912	33.3971	33.403	33.3578	33.5965	33.4537	33.4654	33.5211	33.6755
152	60S ribosomal protein L18	P35980	Rpl18	1.32611	0.37638	1.9277e-106	21814000000	113	8	41.5	21.644	188	31.4505	31.5637	31.6382	29.1799	27.7927	28.8777	31.8321	32.1676	31.7817	30.4189	29.7259	29.3255
191	NADH dehydrogenase [ubiquinone] iron-sulfur protein 6, mitochondrial	P52503	Ndufs6	1.81951	0.374684	2.0463e-181	12198000000	145	7	56.9	13.02	116	29.8583	29.9078	29.884	29.934	30.1304	30.0465	30.1147	30.4263	30.2332	30.4241	30.9043	30.6921
12	Aspartate aminotransferase, mitochondrial	P05202	Got2	1.57756	0.372215	0	609230000000	702	38	77.2	47.411	430	35.739	35.4428	35.4572	35.8346	35.7767	35.6767	35.8223	35.9873	35.946	36.0341	36.0703	35.8374
32	Cytochrome b-c1 complex subunit 1, mitochondrial	Q9CZ13	Uqcrc1	1.72681	0.370276	0	209650000000	447	26	60	52.851	480	34.0224	34.0533	33.909	34.3514	34.1813	34.2516	34.2554	34.5357	34.3046	34.4065	34.5205	34.5805
184	Na(+)/H(+) exchange regulatory cofactor NHE-RF3	Q9JIL4	Pdzk1	1.99497	0.369513	2.121e-217	14317000000	112	20	56.5	56.498	519	30.3496	30.195	30.0999	30.0789	30.1251	30.2677	30.6532	30.5474	30.5524	30.3456	30.6782	30.7978
143	Inorganic pyrophosphatase 2, mitochondrial	Q91VM9	Ppa2	3.18955	0.368869	1.2165e-227	24531000000	194	19	66.4	38.114	330	30.889	30.8917	30.9244	31.1122	31.0634	31.269	31.2412	31.3432	31.2274	31.5001	31.3916	31.5537
14	Fatty acid synthase;[Acyl-carrier-protein] S-acetyltransferase;[Acyl-carrier-protein] S-malonyltransferase;3-oxoacyl-[acyl-carrier-protein] synthase;3-oxoacyl-[acyl-carrier-protein] reductase;3-hydroxyacyl-[acyl-carrier-protein] dehydratase;Enoyl-[acyl-carrier-protein] reductase;Oleoyl-[acyl-carrier-protein] hydrolase	P19096	Fasn	2.41465	0.368127	0	520580000000	2135	140	69.6	272.43	2504	35.2708	35.3328	35.437	35.3094	35.6014	35.2232	35.7176	35.649	35.7783	35.9087	35.9196	35.7243
155	Prolow-density lipoprotein receptor-related protein 1;Low-density lipoprotein receptor-related protein 1 85 kDa subunit;Low-density lipoprotein receptor-related protein 1 515 kDa subunit;Low-density lipoprotein receptor-related protein 1 intracellular domain	Q91ZX7	Lrp1	1.62447	0.366683	0	19837000000	308	62	18.8	504.74	4545	30.4352	30.376	30.5876	30.8297	30.8013	30.9425	30.9962	30.7587	30.7438	31.4911	31.0797	31.2446
220	40S ribosomal protein S27	Q6ZWU9	Rps27	1.93733	0.363176	1.397e-34	7799700000	55	7	42.9	9.461	84	29.2946	29.3414	29.4493	29.1703	29.1238	29.3121	29.8534	29.7009	29.6205	29.6452	29.9777	29.5659
40	Delta-1-pyrroline-5-carboxylate dehydrogenase, mitochondrial	Q8CHT0	Aldh4a1	2.09939	0.358303	0	164090000000	453	26	68.1	61.84	562	33.6041	33.5865	33.4971	33.7895	33.8979	33.8981	33.8805	34.048	33.8342	34.0653	34.1086	34.0906
174	Isocitrate dehydrogenase [NAD] subunit alpha, mitochondrial	Q9D6R2	Idh3a	2.77131	0.35608	2.1937e-129	16260000000	122	17	44.3	39.638	366	30.418	30.2601	30.3198	30.7964	30.6573	30.5215	30.6658	30.7044	30.696	30.7239	30.7491	30.7208
138	NADH dehydrogenase [ubiquinone] 1 alpha subcomplex subunit 8	Q9DCJ5	Ndufa8	1.48014	0.355749	7.0841e-136	26028000000	164	10	73.3	19.992	172	31.0852	31.0643	30.9873	31.0719	31.0005	31.3296	31.1988	31.5643	31.4409	31.5084	31.3937	31.2996
262	60S ribosomal protein L36a	P83882	Rpl36a	1.30976	0.355092	5.0712e-74	3659800000	81	9	39.6	12.441	106	29.0155	29.0494	29.1227	26.4218	25.2695	25.7136	29.3496	29.6563	29.2469	28.2562	26.6675	26.2679
173	Alanine aminotransferase 2	Q8BGT5	Gpt2	2.06349	0.354979	3.7648e-202	16274000000	117	20	59.4	57.943	522	30.4639	30.4022	30.2471	30.5598	30.3712	30.4611	30.6813	30.7975	30.6993	30.6877	30.6772	31.1845
188	60S ribosomal protein L14	Q9CR57	Rpl14	1.71997	0.354884	5.4114e-46	12856000000	70	9	39.6	23.564	217	30.8921	30.6769	30.8026	28.9412	27.235	28.8441	31.0294	31.2694	31.1374	28.9026	28.3444	27.7028
64	Electron transfer flavoprotein-ubiquinone oxidoreductase, mitochondrial	Q921G7	Etfdh	2.25173	0.353255	0	101670000000	494	36	64.9	68.09	616	32.9924	32.9667	33.048	33.3019	33.035	33.1848	33.2923	33.4766	33.2979	33.4876	33.3366	33.3388
232	Dynein light chain 2, cytoplasmic	Q9D0M5	Dynll2	1.59837	0.351868	3.3188e-48	6213000000	58	6	51.7	10.35	89	28.8024	29.1037	29.0524	29.3851	29.0134	29.11	29.3646	29.261	29.3885	29.3167	29.5152	29.2845
95	Alpha-1-antitrypsin 1-5	Q00898	Serpina1e	1.90273	0.350014	0	50112000000	209	19	41.6	45.891	413	32.0418	32.007	32.2394	32.1751	31.7788	32.1421	32.3759	32.4629	32.4995	32.463	31.789	32.1272
140	ATP synthase subunit delta, mitochondrial	Q9D3D9	Atp5d	1.3879	0.348021	8.5755e-143	24998000000	62	5	58.3	17.6	168	30.9101	31.0743	30.8562	30.7446	31.0299	31.053	31.2824	31.4686	31.1337	31.5725	31.6802	31.662
80	Prohibitin-2	O35129	Phb2	1.51933	0.347488	2.9943e-274	75632000000	229	19	71.6	33.296	299	32.6242	32.5892	32.5201	32.89	32.8708	32.7694	32.8647	33.1227	32.7885	32.7659	32.9519	32.8405
289	Platelet-activating factor acetylhydrolase IB subunit alpha	P63005	Pafah1b1	1.54489	0.346754	2.5392e-96	2226500000	32	7	28.3	46.67	410	27.4436	27.1506	27.3534	27.8435	28.2326	27.8521	27.5525	27.7397	27.6958	27.8493	27.6329	27.9151
304	RNA-binding protein 8A	Q9CWZ3	Rbm8a	1.39444	0.342388	2.8674e-90	1517000000	29	4	37.4	19.888	174	27.109	26.8609	26.7914	27.0104	27.3878	27.3001	27.1909	27.3858	27.2117	27.1888	26.7802	27.1326
286	Kinesin-1 heavy chain	Q61768	Kif5b	1.48256	0.340703	1.1995e-92	2404200000	54	20	29.2	109.55	963	27.6186	27.4276	27.5199	27.301	27.7793	28.0252	28.0395	27.7362	27.8125	28.2281	28.1051	28.0517
300	Xaa-Pro aminopeptidase 1	Q6P1B1	Xpnpep1	2.51464	0.339602	1.8057e-28	1823400000	31	8	15.9	69.59	623	27.2905	27.2144	27.2622	27.117	27.6218	27.3968	27.6634	27.5023	27.6202	27.9519	27.0797	27.3606
58	Protein disulfide-isomerase A6	Q922R8	Pdia6	1.34741	0.338946	0	111670000000	332	22	59.3	48.1	440	33.2073	32.9815	32.91	33.4355	33.3992	33.3794	33.4174	33.4751	33.2232	33.1735	33.7897	33.7225
116	Cytochrome c oxidase subunit 6B1	P56391	Cox6b1	1.33231	0.337116	4.2749e-79	38796000000	114	9	72.1	10.071	86	31.6069	31.677	31.6708	31.7875	31.7536	31.7132	31.9261	32.2139	31.826	31.9906	32.2156	32.0873
150	Plasminogen;Plasmin heavy chain A;Activation peptide;Angiostatin;Plasmin heavy chain A, short form;Plasmin light chain B	P20918	Plg	1.63008	0.335321	0	22528000000	204	37	58.5	90.807	812	30.3768	30.5076	30.6897	31.5243	31.1612	31.2212	30.9007	30.8158	30.8635	31.5722	31.461	31.2456
104	2-amino-3-ketobutyrate coenzyme A ligase, mitochondrial	O88986	Gcat	1.74655	0.335234	0	43974000000	261	18	76.9	44.93	416	31.6692	31.7325	31.9314	32.1942	32.0091	31.8393	32.0434	32.1369	32.1585	32.1323	32.2602	32.2709
218	Glucokinase	P52792	Gck	1.53173	0.331309	4.2897e-204	8066700000	113	18	49	52.088	465	29.3531	29.397	29.2485	29.3094	29.6505	29.3164	29.6458	29.8277	29.5191	29.567	30.1261	30.2484
109	Delta(3,5)-Delta(2,4)-dienoyl-CoA isomerase, mitochondrial	O35459	Ech1	1.50013	0.330266	0	42122000000	298	18	70	36.118	327	31.6487	31.7045	31.5326	32.1675	31.8312	32.1819	31.8025	32.1085	31.9658	31.9646	32.1643	32.2331
126	Alpha-1-antitrypsin 1-2	P22599	Serpina1b	2.18629	0.317696	0	32850000000	166	21	55.7	45.974	413	31.5131	31.3294	31.3812	31.8529	31.5911	31.4864	31.7688	31.6753	31.7328	31.6621	31.4084	31.5609
103	60S ribosomal protein L23	P62830	Rpl23	1.80565	0.315201	3.8556e-133	44333000000	149	11	53.6	14.865	140	32.2403	32.273	32.0458	31.3344	31.3834	31.2571	32.4581	32.5656	32.481	31.9016	31.9521	32.1165
268	Phosphatidylinositol transfer protein alpha isoform	P53810	Pitpna	1.30822	0.314407	2.1324e-127	3333300000	37	8	41.3	31.893	271	27.9889	27.9631	28.0148	28.8645	28.4425	28.646	28.407	28.4227	28.0803	28.1691	27.8292	28.2172
106	Succinyl-CoA ligase [ADP-forming] subunit beta, mitochondrial	Q9Z2I9	Sucla2	1.4415	0.309622	9.9088e-257	42491000000	206	26	55.3	50.113	463	31.6899	31.7078	31.7276	31.875	32.0898	31.9867	32.0203	32.1888	31.8451	32.1032	32.1309	32.3393
114	NADH dehydrogenase [ubiquinone] iron-sulfur protein 2, mitochondrial	Q91WD5	Ndufs2	1.65865	0.303102	1.2924e-248	40167000000	263	20	61.3	52.625	463	31.7992	31.5385	31.7449	31.9018	31.735	31.7678	32.0473	31.9742	31.9704	32.0467	32.1736	31.8558
297	Polyribonucleotide nucleotidyltransferase 1, mitochondrial	Q8K1R3	Pnpt1	1.7919	0.295284	3.8565e-48	2008400000	35	12	18.8	85.682	783	27.1735	27.1939	27.276	27.5927	27.6976	28.0005	27.6042	27.3805	27.5446	27.4451	27.5268	27.65
260	NADH dehydrogenase [ubiquinone] 1 beta subcomplex subunit 3	Q9CQZ6	Ndufb3	2.00834	0.294828	1.576e-17	3843400000	48	4	26	11.692	104	28.1985	28.4143	28.3337	28.4176	28.2643	28.6793	28.5911	28.6216	28.6184	28.685	28.6272	28.6908
159	Acetyl-CoA carboxylase 1;Biotin carboxylase	Q5SWU9	Acaca	1.79596	0.289801	0	19394000000	202	47	28.1	265.25	2345	30.6484	30.719	30.7931	30.5475	30.853	30.3846	31.0734	30.8922	31.0643	30.9875	30.9745	31.1319
127	Cytochrome c oxidase subunit 5B, mitochondrial	P19536	Cox5b	1.35622	0.288194	1.9859e-88	32845000000	166	8	51.6	13.813	128	31.2937	31.5449	31.3404	31.4759	31.3859	31.5811	31.6748	31.7926	31.5761	31.8647	31.9764	31.8485
119	Fibronectin;Anastellin	P11276	Fn1	1.36776	0.284387	0	35835000000	404	62	38.6	272.53	2477	31.2601	31.2596	31.4856	32.083	31.9727	31.929	31.5864	31.5337	31.7384	32.0759	31.8429	31.8325
203	NADH dehydrogenase [ubiquinone] 1 alpha subcomplex subunit 12	Q7TMF3	Ndufa12	1.68967	0.282949	1.0198e-116	9770900000	118	12	79.3	17.086	145	29.7102	29.8064	29.7331	29.3595	29.7306	29.844	29.8924	30.103	30.1032	30.1126	30.1287	29.5613
15	Pyruvate carboxylase, mitochondrial	Q05920	Pc	1.91826	0.281986	0	483060000000	1195	70	66	129.68	1178	35.1562	35.1069	35.2644	35.6967	35.5978	35.4245	35.3904	35.5431	35.44	35.6045	35.7736	35.6254
269	NADH dehydrogenase [ubiquinone] 1 beta subcomplex subunit 7	Q9CR61	Ndufb7	1.65834	0.278123	3.9107e-47	3292000000	30	6	57.7	16.331	137	28.15	28.3734	28.2819	28.2659	27.5013	28.1136	28.4848	28.5324	28.6225	28.9695	27.5886	27.9609
180	Dipeptidyl peptidase 3	Q99KK7	Dpp3	1.68002	0.274304	0	15233000000	142	28	58.5	82.897	738	30.454	30.292	30.3246	30.136	30.545	30.4093	30.7417	30.5741	30.5778	30.5204	30.6219	30.7679
133	Myosin light polypeptide 6	Q60605	Myl6	1.67074	0.264889	1.2258e-108	28600000000	111	9	55.6	16.93	151	30.9862	30.9673	30.9053	31.7494	31.6765	31.6606	31.1033	31.3381	31.2121	31.5572	31.7673	31.4995
59	Ribosome-binding protein 1	Q99PL5	Rrbp1	1.8834	0.261344	0	109540000000	778	69	42.4	172.88	1605	33.0245	33.1061	33.0936	33.3021	33.3787	33.3496	33.3698	33.4115	33.2269	33.558	33.7603	33.6977
89	40S ribosomal protein S4, X isoform	P62702	Rps4x	1.43711	0.259243	5.6033e-214	62488000000	287	22	65.4	29.597	263	32.7692	32.7318	32.739	31.7507	31.7504	32.0247	32.9327	33.1718	32.9134	32.4352	32.1471	32.1358
161	Isobutyryl-CoA dehydrogenase, mitochondrial	Q9D7B6	Acad8	1.36852	0.257455	5.6036e-192	18937000000	180	19	57.1	45.019	413	30.6598	30.557	30.5458	30.8883	30.8327	30.5893	30.7055	30.9827	30.8468	31.1653	31.3265	31.3013
76	Voltage-dependent anion-selective channel protein 1	Q60932	Vdac1	1.45565	0.249774	0	80755000000	244	18	77.7	32.351	296	32.6736	32.746	32.8344	32.9443	32.8472	32.6808	32.959	33.1281	32.9162	32.6972	32.6974	33.0054
271	F-actin-capping protein subunit alpha-1	P47753	Capza1	1.32729	0.242076	1.9595e-68	3212500000	43	10	56.6	32.939	286	27.7973	28.0384	27.9828	28.5096	28.7473	28.7384	28.149	28.1263	28.2695	28.212	27.9482	28.0301
186	Bifunctional UDP-N-acetylglucosamine 2-epimerase/N-acetylmannosamine kinase;UDP-N-acetylglucosamine 2-epimerase (hydrolyzing);N-acetylmannosamine kinase	Q91WG8	Gne	1.54262	0.233931	2.1398e-181	13632000000	149	23	43.2	79.198	722	30.2007	30.1276	30.2797	30.3133	30.4024	30.2842	30.447	30.5252	30.3377	30.3589	30.3216	30.0964
287	RuvB-like 1	P60122	Ruvbl1	1.8814	0.227464	9.9169e-29	2360300000	25	7	24.1	50.213	456	27.5872	27.4971	27.5071	27.9316	27.8229	27.8232	27.7715	27.8287	27.6736	27.9808	27.7185	27.9534
88	Alpha-2-HS-glycoprotein	P29699	Ahsg	1.78938	0.219845	2.2365e-243	63454000000	191	11	46.4	37.325	345	32.0104	31.9914	31.9263	32.7293	32.9151	32.9334	32.2888	32.1234	32.1754	32.7317	32.7848	32.5362
45	Urocanate hydratase	Q8VC12	Uroc1	1.38627	0.218189	0	151880000000	528	34	67.9	74.589	676	33.6632	33.6043	33.7152	33.7387	33.8832	33.7482	33.8389	34.0082	33.7901	33.8323	33.8153	33.9115
97	Mitochondrial inner membrane protein	Q8CAQ8	Immt	1.46363	0.209208	0	48330000000	372	46	67.2	83.899	757	31.957	32.1067	31.9366	32.087	32.1371	32.2066	32.1418	32.209	32.2771	32.1535	32.3812	32.1756
83	4-aminobutyrate aminotransferase, mitochondrial	P61922	Abat	1.63519	0.205485	0	69440000000	416	35	79	56.451	500	32.5873	32.554	32.6982	32.7015	32.4484	32.7452	32.8	32.7654	32.8906	32.8365	32.5739	32.2709
197	Vacuolar protein sorting-associated protein 35	Q9EQH3	Vps35	1.55617	0.204183	2.7684e-173	10703000000	141	21	34	91.712	796	29.8818	29.9213	30.0628	29.8885	29.8806	30.0659	30.1984	30.1125	30.1676	30.2849	29.6046	29.6559
194	Catenin beta-1	Q02248	Ctnnb1	3.02988	0.201308	6.5196e-233	11880000000	195	24	46.6	85.47	781	30.1385	30.1746	30.2142	29.8998	29.8254	29.9393	30.3761	30.3897	30.3655	30.2636	30.1913	29.8127
313	Charged multivesicular body protein 1a	Q921W0	Chmp1a	1.39028	0.186857	9.6199e-10	1215400000	16	4	18.4	21.607	196	26.7573	26.7269	26.7628	26.9277	27.2539	26.4844	26.8235	26.948	27.0361	27.0844	27.3159	27.3229
53	Cystathionine gamma-lyase	Q8VCN5	Cth	1.49224	0.185836	0	119520000000	315	23	73.1	43.567	398	33.3941	33.4117	33.2405	33.5278	33.513	33.6242	33.5416	33.5638	33.4985	33.4217	33.164	33.094
175	Eukaryotic translation initiation factor 3 subunit C	Q8R1B4	Eif3c	1.39339	0.150878	5.4657e-207	16142000000	170	26	33.3	105.53	911	30.4418	30.4496	30.4535	30.6195	30.5533	30.7181	30.6933	30.5209	30.5833	30.5224	30.5481	30.5537
1	Carbamoyl-phosphate synthase [ammonia], mitochondrial	Q8C196	Cps1	2.07778	0.142454	0	8389400000000	5381	140	84.1	164.62	1500	39.3149	39.3764	39.3546	39.7805	39.7555	39.5704	39.4514	39.5319	39.4899	39.5438	39.8738	39.7586
244	Mitochondrial import inner membrane translocase subunit TIM44	O35857	Timm44	3.42009	0.118666	7.5345e-103	5351800000	113	14	35.8	51.091	452	28.9074	28.9068	28.9144	28.9382	28.8955	28.9208	29.0479	29.0246	29.0122	29.0083	29.165	29.0938
139	26S proteasome non-ATPase regulatory subunit 2	Q8VDM4	Psmd2	1.45472	-0.103952	0	25299000000	281	35	51.5	100.2	908	31.1916	31.1144	31.1993	31.2999	31.426	31.4511	31.0851	31.0262	31.0821	31.2753	31.0454	31.2747
82	Selenide, water dikinase 2	P97364	Sephs2	1.36513	-0.138313	0	70788000000	243	18	65.7	47.833	452	32.7274	32.8355	32.6786	32.5695	32.6943	32.749	32.6275	32.6032	32.5957	32.6202	32.6513	32.8498
20	Phosphoglycerate kinase 1	P09411	Pgk1	1.37719	-0.151918	0	392440000000	668	38	89	44.55	417	35.228	35.197	35.076	35.3312	35.4325	35.2093	34.9838	35.0586	35.0028	34.9629	35.138	35.1945
16	Estradiol 17 beta-dehydrogenase 5	P70694	Akr1c6	2.10751	-0.158742	0	467320000000	667	33	82	37.047	323	35.4682	35.4625	35.3981	35.4495	35.8075	35.5452	35.3179	35.2943	35.2404	35.2693	35.156	35.5349
125	Glutamate--cysteine ligase catalytic subunit	P97494	Gclc	1.55515	-0.194923	0	33245000000	260	30	50.7	72.571	637	31.5339	31.6548	31.6019	31.9063	31.8211	31.7838	31.4355	31.3112	31.4592	31.4991	31.5809	31.3637
132	T-complex protein 1 subunit delta	P80315	Cct4	1.69957	-0.208679	3.6762e-293	29476000000	210	25	59.4	58.066	539	31.5162	31.4665	31.4272	31.5239	31.5742	31.6142	31.2306	31.3579	31.1954	31.3141	31.43	31.3656
52	Phosphoglucomutase-1	Q9D0F9	Pgm1	2.10131	-0.208797	0	123520000000	585	43	86.5	61.417	562	33.6149	33.5294	33.5459	33.5449	33.4612	33.6374	33.4208	33.3139	33.3291	33.371	33.3132	33.2082
189	FGGY carbohydrate kinase domain-containing protein	A2AJL3	Fggy	1.69851	-0.212795	8.6271e-154	12828000000	147	16	49.1	60.336	552	30.436	30.3744	30.4206	30.1071	30.421	30.0061	30.1319	30.304	30.1568	30.0466	29.9235	30.0884
118	Proteasome activator complex subunit 2	P97372	Psme2	2.83718	-0.223962	2.9577e-266	37438000000	199	19	80.3	27.057	239	31.7761	31.8088	31.8353	31.8071	32.0181	32.0008	31.6148	31.5955	31.5381	31.7213	31.3559	31.7162
51	Aldehyde dehydrogenase family 8 member A1	Q8BH00	Aldh8a1	1.35451	-0.227839	0	129630000000	511	31	75.4	53.663	487	33.837	33.5842	33.6981	33.603	33.6586	33.5872	33.5305	33.4307	33.4746	33.5353	33.3812	33.2574
122	T-complex protein 1 subunit zeta	P80317	Cct6a	2.7008	-0.233531	0	35512000000	311	25	53.9	58.004	531	31.6412	31.6401	31.6822	31.815	31.9673	31.9182	31.4253	31.4696	31.368	31.2131	31.4611	31.6126
169	Pyridoxal kinase	Q8K183	Pdxk	1.62507	-0.242575	1.5994e-218	17374000000	139	13	56.4	35.015	312	30.7231	30.6757	30.6071	30.6882	31.0613	30.8955	30.3783	30.5441	30.3557	30.6058	30.4608	30.7007
342	DNA topoisomerase 1	Q04750	Top1	1.41323	-0.251565	6.6362e-17	415640000	18	7	10.6	90.875	767	25.4172	25.4897	25.3003	25.2208	25.2416	25.1097	25.1298	25.0557	25.267	25.2355	25.3717	25.404
185	Glutamate--cysteine ligase regulatory subunit	O09172	Gclm	1.89918	-0.26292	1.7196e-140	13806000000	106	12	43.8	30.534	274	30.5395	30.3925	30.3848	30.4105	30.3052	30.4891	30.2335	30.1808	30.1138	30.3931	30.506	30.211
70	Ubiquitin-like modifier-activating enzyme 1	Q02053	Uba1	1.56087	-0.265213	0	93011000000	522	48	65.7	117.81	1058	33.2232	33.1463	33.1456	33.0574	33.3993	33.1501	32.9033	33.0359	32.7802	33.0192	33.0537	33.1565
326	Mimitin, mitochondrial	Q59J78	Ndufaf2	1.38859	-0.266186	1.0173e-27	862240000	23	4	41.7	19.628	168	26.6656	26.6269	26.4688	26.6262	26.5664	26.4016	26.3285	26.4314	26.2027	23.7157	26.2523	26.2476
280	Protein CutA	Q9CQ89	Cuta	2.21884	-0.272103	5.487e-22	2612100000	27	4	49.2	18.865	177	28.0473	28.1207	28.0728	27.2126	27.7819	28.2023	27.8853	27.8145	27.7246	27.9314	27.5563	28.5952
49	Microsomal triglyceride transfer protein large subunit	O08601	Mttp	2.45357	-0.27431	0	135700000000	522	50	50.6	99.098	894	33.8712	33.728	33.7634	33.6327	33.7013	33.7213	33.5135	33.4937	33.5325	33.5396	33.6327	33.4552
81	Isovaleryl-CoA dehydrogenase, mitochondrial	Q9JHI5	Ivd	1.64084	-0.274886	0	72752000000	268	21	63	46.325	424	32.6312	32.7105	32.5604	32.853	32.931	32.8572	32.3515	32.4719	32.2541	32.5895	32.629	32.8132
277	PDZ and LIM domain protein 5	Q8CI51	Pdlim5	1.88401	-0.280111	1.2663e-102	2737700000	58	10	28.8	63.299	591	28.1902	28.2926	28.2716	28.2124	28.1443	27.7019	27.9714	28.0716	27.8711	27.6607	27.7905	27.7787
227	Transgelin-2	Q9WVA4	Tagln2	1.66797	-0.282228	3.4699e-128	6667500000	88	12	71.4	22.395	199	28.8851	29.1071	28.8847	30.1261	29.8106	29.573	28.6624	28.6495	28.7183	28.8418	29.9574	29.2247
121	Alanine--tRNA ligase, cytoplasmic	Q8BGQ7	Aars	1.93146	-0.286479	0	35641000000	339	39	57.2	106.91	968	31.8908	31.8498	31.7524	31.8744	31.9332	31.6954	31.6285	31.5513	31.4537	31.6755	31.5597	31.7816
217	Dihydrofolate reductase	P00375	Dhfr	1.85428	-0.290888	8.9725e-70	8080500000	69	9	54	21.606	187	29.7293	29.5592	29.6523	29.7747	29.7939	29.7689	29.3488	29.4449	29.2743	29.4329	29.2069	29.5128
167	von Willebrand factor A domain-containing protein 8	Q8CC88	Vwa8	2.09513	-0.295321	0	17924000000	202	49	37.8	213.42	1905	30.6939	30.6997	30.6844	31.0241	31.0344	31.0885	30.4385	30.4745	30.279	30.5387	30.4486	30.6224
201	Protein SEC13 homolog	Q9D1M0	Sec13	1.39841	-0.296743	2.2482e-232	10115000000	51	11	58.7	35.565	322	29.8529	30.089	30.0746	29.6673	30.0547	29.9881	29.7518	29.7894	29.585	29.9489	29.9471	29.9894
228	Protein DDI1 homolog 2	A2ADY9	Ddi2	1.72892	-0.299075	9.4023e-169	6527000000	86	10	39.8	44.59	399	29.1682	29.3475	29.4219	29.3876	29.4721	29.5128	28.9764	29.0151	29.0489	29.1064	29.1858	29.04
148	5-oxoprolinase	Q8K010	Oplah	2.92579	-0.303176	0	22662000000	307	46	56.4	137.61	1288	31.0576	31.1101	31.1553	31.3458	31.2332	31.2037	30.7921	30.8501	30.7712	30.9628	30.9673	30.9629
13	Elongation factor 1-alpha 1	P10126	Eef1a1	1.51649	-0.305777	0	596060000000	831	33	67.3	50.113	462	35.8316	35.6155	35.6775	35.5864	35.9314	35.8404	35.5306	35.3748	35.3018	35.512	35.8133	35.6981
252	Peptidyl-prolyl cis-trans isomerase FKBP3	Q62446	Fkbp3	1.72333	-0.305799	1.581e-47	4619000000	66	11	34.8	25.147	224	28.924	28.8138	29.0469	28.2716	28.9377	28.6896	28.6901	28.541	28.6362	28.7882	28.785	28.8524
176	NAD(P)H-hydrate epimerase	Q8K4Z3	Apoa1bp	1.44353	-0.310033	5.5488e-190	16010000000	104	13	51.1	30.972	282	30.711	30.5637	30.5805	30.7187	30.9851	30.7003	30.2534	30.4813	30.1906	30.0311	30.3838	30.1898
229	Serum paraoxonase/lactonase 3	Q62087	Pon3	2.58282	-0.316493	1.003e-51	6476000000	89	7	31.6	39.351	354	29.4463	29.4063	29.5486	29.1153	29.3357	29.1465	29.172	29.1082	29.1715	29.0968	28.9835	28.9315
18	Regucalcin	Q64374	Rgn	1.32596	-0.317463	0	435480000000	716	31	97	33.406	299	35.263	35.3402	35.2497	35.488	35.7683	35.5348	34.8083	35.1743	34.9179	35.0825	35.3828	35.4801
339	Geranylgeranyl transferase type-2 subunit alpha	Q9JHK4	Rabggta	1.78591	-0.318064	3.6747e-21	453100000	22	7	17.3	64.989	567	25.5738	25.416	25.4831	25.0477	25.5756	25.6217	25.2266	25.2496	25.0426	25.3203	25.3353	25.411
57	Histidine ammonia-lyase	P35492	Hal	1.59133	-0.31817	0	113740000000	448	32	67.4	72.257	657	33.2199	33.3535	33.2607	33.9421	33.9248	33.8171	32.9117	33.1211	32.8468	33.0772	33.0869	33.2445
67	UDP-glucose 6-dehydrogenase	O70475	Ugdh	2.86883	-0.323153	0	97210000000	396	35	79.7	54.831	493	33.3593	33.2217	33.2774	33.2074	33.0698	33.4433	32.9757	32.9501	32.9632	32.9974	32.7961	32.9976
181	Acetyl-coenzyme A synthetase, cytoplasmic	Q9QXG4	Acss2	1.91371	-0.324315	5.9478e-174	14863000000	114	20	37.2	78.861	701	30.6076	30.5112	30.5208	30.3338	30.9642	30.6462	30.3012	30.0868	30.2787	30.218	30.2824	30.2222
19	Sarcosine dehydrogenase, mitochondrial	Q99LB7	Sardh	1.59802	-0.33099	0	401690000000	1055	60	79.3	101.68	919	35.1369	35.3135	35.123	35.4986	35.5249	35.4271	34.8045	35.004	34.7719	35.0783	35.1269	35.024
279	28S ribosomal protein S35, mitochondrial	Q8BJZ4	Mrps35	1.93906	-0.349384	2.1096e-30	2617600000	40	7	23.8	35.975	320	28.1536	27.9367	28.1358	27.8499	27.9066	28.2967	27.7994	27.675	27.7036	27.8289	27.6222	27.9404
25	Carboxylesterase 3A	Q63880	Ces3a	2.05239	-0.3543	0	329850000000	671	24	71.5	63.317	571	35.2226	34.9717	35.1086	34.7569	34.6959	34.8082	34.7165	34.7728	34.7507	34.6865	34.5936	34.7055
162	Leukotriene A-4 hydrolase	P24527	Lta4h	2.469	-0.363425	1.6278e-187	18595000000	165	27	52	69.05	611	30.8788	30.7246	30.9043	31.2058	30.8381	30.9339	30.4406	30.4838	30.4931	30.7436	30.349	30.4607
235	Actin-related protein 2/3 complex subunit 3	Q9JM76	Arpc3	2.1039	-0.371401	1.168e-35	6021200000	62	7	51.1	20.524	178	29.3514	29.1667	29.2567	29.1451	29.3813	29.3913	28.8411	28.8266	28.993	29.1527	28.975	28.8949
288	Mitochondrial fission 1 protein	Q9CQ92	Fis1	1.30272	-0.37353	6.2011e-97	2336400000	48	5	43.4	17.008	152	27.6163	27.8624	28.0275	27.5185	27.881	27.7159	27.5845	27.4071	27.394	27.8737	28.1992	28.3449
237	Coronin-1B	Q9WUM3	Coro1b	1.42377	-0.373862	1.9018e-119	5972100000	98	11	33.3	53.912	484	29.3122	29.1298	29.1214	29.3661	29.2335	29.2481	29.024	28.6984	28.7195	29.3763	29.0122	28.9492
270	Eukaryotic translation initiation factor 5B	Q05D44	Eif5b	2.25499	-0.380569	3.3786e-129	3220100000	74	17	19.8	137.61	1216	28.4048	28.386	28.5392	27.8672	28.4034	28.2049	28.0553	28.1542	27.9789	28.2963	28.1237	28.4471
283	Inosine-5-monophosphate dehydrogenase 2	P24547	Impdh2	2.07823	-0.39118	4.3307e-106	2472800000	32	9	34	55.814	514	27.8564	28.0014	27.7947	28.0998	27.8802	28.2061	27.3881	27.551	27.5399	27.7385	27.8146	27.3675
303	Ribonuclease T2	Q9CQ01	Rnaset2	1.32041	-0.397593	1.2592e-37	1585200000	32	5	19.7	29.608	259	27.4221	27.1766	27.0524	27.1954	27.3532	27.7725	26.8397	26.964	26.6547	27.2721	27.1811	27.3394
38	Alcohol dehydrogenase class-3	P28474	Adh5	2.76021	-0.39967	0	171650000000	411	23	67.9	39.547	374	34.0233	34.1131	34.0641	34.2338	34.217	34.1038	33.6966	33.7297	33.5752	33.9435	33.6223	33.8373
325	Myristoylated alanine-rich C-kinase substrate	P26645	Marcks	1.46373	-0.405678	8.6666e-41	967740000	22	3	23.6	29.661	309	26.7013	26.2695	26.4045	26.6561	26.476	26.7203	26.0814	26.0531	26.0238	27.1978	26.8039	26.3805
263	Tartrate-resistant acid phosphatase type 5	Q05117	Acp5	1.6444	-0.417505	2.8325e-86	3650700000	33	6	33.9	36.807	327	28.6101	28.573	28.6645	28.5716	28.5358	28.5497	28.0528	28.4203	28.122	27.7601	28.2095	28.3213
199	Coatomer subunit zeta-1	P61924	Copz1	1.81875	-0.42658	3.7643e-95	10379000000	54	6	35	20.198	177	30.2259	30.0278	30.1804	29.2051	30.049	30.0647	29.7414	29.8539	29.5591	29.6593	30.1732	30.3105
137	14-3-3 protein zeta/delta	P63101	Ywhaz	1.34398	-0.427111	4.197e-261	26174000000	178	20	75.9	27.771	245	31.4385	31.2882	31.4424	31.1668	31.5781	31.5357	31.0008	31.1832	30.7039	31.2601	30.8746	31.2325
266	Biliverdin reductase A	Q9CY64	Blvra	1.41165	-0.428227	1.2182e-96	3468600000	51	11	54.9	33.524	295	28.4496	28.1916	28.5172	28.8099	28.8834	28.3687	27.9676	28.1272	27.779	27.9937	27.7715	28.0264
160	3(2),5-bisphosphate nucleotidase 1	Q9Z0S1	Bpnt1	1.78813	-0.429441	1.2259e-200	18952000000	149	18	79.9	33.196	308	31.021	30.7752	30.8137	30.8346	31.0081	31.1675	30.372	30.5922	30.3574	30.5835	30.7615	30.7393
209	Prolyl endopeptidase	Q9QUR6	Prep	1.44756	-0.431836	5.3313e-174	8916500000	127	21	38.7	80.751	710	29.8781	29.817	29.909	29.837	29.9017	29.7909	29.1812	29.482	29.6455	29.5515	29.2523	29.499
168	Peroxisomal 2,4-dienoyl-CoA reductase	Q9WV68	Decr2	1.49506	-0.432978	5.5917e-153	17555000000	179	14	59.6	31.3	292	31.0056	30.6907	30.7216	31.0764	30.7955	30.922	30.4207	30.2006	30.4977	30.4326	30.3909	30.3792
200	Proteasome subunit beta type-6	Q60692	Psmb6	1.34057	-0.442174	1.0698e-108	10260000000	80	9	63	25.378	238	29.9766	29.7574	29.7928	30.4423	30.2536	30.3739	29.3415	29.6639	29.1949	29.5064	29.5487	29.7409
193	Tripeptidyl-peptidase 2	Q64514	Tpp2	1.88807	-0.461686	1.9505e-191	11889000000	175	32	35.3	139.88	1262	30.246	30.3345	30.4054	29.8941	30.2979	30.157	30.0624	29.7636	29.7748	29.9695	30.1255	30.0619
149	Peroxisomal carnitine O-octanoyltransferase	Q9DC50	Crot	3.03355	-0.46684	0	22586000000	224	24	59	70.264	612	30.9602	30.9629	31.0981	31.553	31.2295	31.4962	30.558	30.4864	30.5763	30.9503	30.7126	30.6416
164	Nitrilase homolog 1	Q8VDK1	Nit1	1.598	-0.471649	2.099e-242	18500000000	150	17	73.4	35.705	323	30.9523	30.7537	30.8008	31.0838	30.9714	31.0762	30.2451	30.6066	30.2401	30.4646	30.5431	30.7374
75	Glycerol-3-phosphate dehydrogenase [NAD(+)], cytoplasmic	P13707	Gpd1	1.87598	-0.490637	0	81631000000	333	29	85.1	37.572	349	33.0056	33.324	32.9691	33.1485	33.0232	33.1231	32.559	32.6499	32.6178	32.5638	32.503	32.707
291	Aldose reductase-related protein 2	P45377	Akr1b8	2.04087	-0.495082	5.2897e-15	2139200000	23	4	19	36.12	316	27.5865	27.7117	27.7668	27.791	28.2199	28.0745	27.2818	27.2848	27.0132	27.3408	27.7698	21.2954
231	Sec1 family domain-containing protein 1	Q8BRF7	Scfd1	2.85624	-0.495798	2.156e-125	6352200000	56	14	36.6	72.322	639	29.4463	29.422	29.301	29.3632	29.469	29.2068	28.9308	28.9444	28.8066	29.0174	28.9723	29.4229
215	Endoplasmic reticulum aminopeptidase 1	Q9EQH2	Erap1	2.1981	-0.500167	9.6848e-127	8286100000	101	20	30.4	106.6	930	29.7324	29.8505	29.8509	29.6834	29.7402	29.355	29.4698	29.1703	29.2932	29.7871	29.477	29.2159
108	Farnesyl pyrophosphate synthase	Q920E5	Fdps	1.59068	-0.508853	3.0238e-193	42198000000	213	16	60.6	40.581	353	32.3026	31.8367	32.1236	32.1127	32.2056	32.3771	31.5161	31.5297	31.6906	31.6723	31.2864	31.4188
157	Dehydrogenase/reductase SDR family member 1	Q99L04	Dhrs1	1.62082	-0.51391	7.5678e-262	19688000000	194	19	75.7	34.005	313	31.1027	31.1378	31.1415	30.8853	30.8524	30.7628	30.7545	30.3244	30.7614	30.8022	30.641	30.4333
322	Calpain-2 catalytic subunit	O08529	Capn2	1.6511	-0.5205	3.6821e-19	1006400000	21	7	12.3	79.871	700	26.5945	27.0043	26.73	26.5774	26.6647	26.6978	26.2134	26.1465	26.4075	26.835	26.5836	26.6262
221	Acyl-coenzyme A thioesterase 13	Q9CQR4	Acot13	1.47184	-0.523919	8.0289e-96	7663400000	43	7	69.3	15.183	140	29.3815	29.7152	29.6832	29.6524	29.7004	29.3915	28.9443	29.322	28.9418	29.4013	29.5715	29.7593
24	Bifunctional ATP-dependent dihydroxyacetone kinase/FAD-AMP lyase (cyclizing);ATP-dependent dihydroxyacetone kinase;FAD-AMP lyase (cyclizing)	Q8VC30	Dak	1.43589	-0.542734	0	358900000000	621	32	72.1	59.69	578	35.3807	35.0124	35.0046	35.0489	35.2263	34.7841	34.45	34.8382	34.4813	34.7448	34.9376	34.9605
296	Phosphoacetylglucosamine mutase	Q9CYR6	Pgm3	1.99138	-0.547085	7.9797e-48	2022000000	21	8	22.3	59.452	542	27.7285	27.5267	27.5337	27.8775	27.7633	28.343	27.231	26.8881	27.0285	27.5859	27.2771	26.9508
158	Alpha-tocopherol transfer protein	Q8BWP5	Ttpa	1.92634	-0.551298	6.1442e-196	19538000000	182	16	73	32.014	278	31.2676	31.1044	30.8888	30.9104	31.0788	30.8692	30.6507	30.516	30.4402	30.7054	30.5512	30.3686
48	Acyl-CoA synthetase family member 2, mitochondrial	Q8VCW8	Acsf2	3.03542	-0.556421	0	143160000000	562	38	66.2	67.95	615	33.8979	33.8945	33.9409	34.017	33.7646	34.0776	33.2804	33.4766	33.3069	33.4265	33.1334	33.3074
26	Glycogen phosphorylase, liver form	Q9ET01	Pygl	4.111	-0.563137	0	322880000000	943	66	76.2	97.462	850	35.2043	35.2033	35.1529	34.8991	34.974	34.9431	34.6527	34.5648	34.6535	34.5371	34.6454	34.3815
214	Eukaryotic translation initiation factor 1;Eukaryotic translation initiation factor 1b	P48024;Q9CXU9	Eif1;Eif1b	2.06722	-0.566294	5.1987e-124	8418600000	43	7	80.5	12.746	113	29.7247	29.894	29.7717	29.7722	29.7527	29.7351	29.0599	29.4256	29.2059	29.4418	29.8693	29.7277
282	Serine racemase	Q9QZX7	Srr	1.31295	-0.56866	4.0011e-39	2496500000	39	7	34.8	36.358	339	27.9739	27.8932	27.9739	27.4023	28.3861	28.3683	27.1684	27.7803	27.1862	27.702	27.4812	27.6583
22	L-lactate dehydrogenase A chain	P06151	Ldha	2.20833	-0.575209	0	368810000000	698	29	85.5	36.498	332	35.4032	35.0709	35.288	35.3388	35.2483	35.2469	34.6929	34.5878	34.7557	35.0967	34.5438	34.5668
238	Lysosomal protective protein;Lysosomal protective protein 32 kDa chain;Lysosomal protective protein 20 kDa chain	P16675	Ctsa	2.67467	-0.58039	6.4775e-103	5966800000	105	10	24.7	53.844	474	29.2768	29.0776	29.2702	29.459	29.4325	29.5782	28.5489	28.7198	28.6147	28.9653	28.9037	28.999
99	Flavin reductase (NADPH)	Q923D2	Blvrb	2.6482	-0.58168	0	46302000000	202	17	94.7	22.197	206	32.3544	32.2644	32.1914	32.2202	32.2334	32.1515	31.6109	31.8263	31.628	31.7641	31.6607	32.0331
179	UDP-glucose:glycoprotein glucosyltransferase 1	Q6P5E4	Uggt1	1.37514	-0.59209	0	15459000000	161	38	42.2	176.43	1551	30.8962	30.5815	30.7341	30.5462	30.4944	30.7934	30.4085	29.8027	30.2244	30.3647	30.0666	29.9521
248	Protein CREG1	O88668	Creg1	1.43579	-0.592603	4.3174e-32	5094800000	39	3	18.6	24.452	220	29.2842	28.8143	28.8604	28.9407	28.6863	29.5635	28.4283	28.5826	28.1702	28.8425	28.6761	28.7479
192	Actin-related protein 2/3 complex subunit 1B	Q9WV32	Arpc1b	2.6281	-0.616815	2.9449e-139	12154000000	96	18	58.3	41.063	372	30.2595	30.313	30.3095	30.738	30.491	30.3112	29.7916	29.7361	29.5038	30.055	29.6632	29.8401
178	Coproporphyrinogen-III oxidase, mitochondrial	P36552	Cpox	2.333	-0.627247	9.2825e-186	15517000000	137	21	60.9	49.714	443	30.768	30.6496	30.5822	31.0512	30.8542	31.0143	29.9432	30.2302	29.9446	29.8717	29.8301	29.919
41	Alcohol dehydrogenase [NADP(+)]	Q9JII6	Akr1a1	1.98037	-0.6339	0	162030000000	414	29	86.2	36.586	325	34.1416	34.1926	33.9797	33.9713	34.1157	34.1473	33.3457	33.7184	33.3481	33.442	33.559	33.8572
293	Dipeptidyl peptidase 2	Q9ET22	Dpp7	1.62522	-0.635282	1.3519e-47	2075400000	41	8	21.9	56.253	506	27.7219	27.7842	27.9946	27.947	27.9268	27.9632	27.079	27.5124	27.0036	27.0338	27.3885	27.0515
123	Plastin-2	Q61233	Lcp1	2.21924	-0.63983	0	35003000000	318	38	74.8	70.148	627	31.7497	31.5107	31.737	32.1831	32.286	32.1	30.8453	31.1473	31.0852	31.6125	31.3696	31.3027
23	Sorbitol dehydrogenase	Q64442	Sord	2.6522	-0.646362	0	366030000000	613	25	68.3	38.249	357	35.245	35.2582	35.0977	35.3751	35.6219	35.4655	34.518	34.7019	34.442	34.5733	34.6192	34.8518
225	Legumain	O89017	Lgmn	1.85671	-0.647132	2.0857e-129	6814000000	91	9	26.7	49.372	435	29.4273	29.2168	29.5378	29.8829	29.8052	29.5148	28.5919	28.9895	28.6592	29.3547	28.8931	29.0789
154	Plastin-3	Q99K51	Pls3	3.17595	-0.652077	0	20055000000	177	30	58.3	70.741	630	31.0947	31.1677	31.0718	30.9737	31.1714	31.0322	30.4737	30.5583	30.3459	30.5255	30.7852	30.7316
110	Vimentin	P20152	Vim	2.13177	-0.656489	0	41834000000	256	36	67.6	53.687	466	31.8815	31.8809	31.713	32.7962	32.7641	32.3271	30.9482	31.2054	31.3524	31.5856	31.8515	31.3444
46	Indolethylamine N-methyltransferase	P40936	Inmt	2.1876	-0.670739	0	148160000000	295	17	62.1	29.459	264	33.795	34.1136	33.88	33.873	34.6011	34.1301	33.1929	33.4308	33.1528	33.2824	32.9078	33.3846
69	Pyruvate kinase PKLR	P53657	Pklr	2.83291	-0.684205	0	94660000000	360	33	57.5	62.308	574	33.335	33.6042	33.3515	33.177	33.5652	32.949	32.7417	32.7682	32.7282	32.6943	32.7855	33.0149
196	Secernin-2	Q8VCA8	Scrn2	1.66427	-0.707952	8.1738e-218	10943000000	91	16	66.1	46.6	425	30.2419	30.2756	30.1807	30.2079	30.2596	30.063	29.2897	29.9046	29.3801	29.588	30.1218	29.8725
10	Glutathione S-transferase A3	P30115	Gsta3	1.94508	-0.712133	0	629360000000	1020	20	73.3	25.36	221	36.0022	36.1029	35.9313	35.9059	36.1438	35.8851	35.1889	35.6016	35.1095	35.1033	35.6177	35.6397
333	Intracellular hyaluronan-binding protein 4	Q9JKS5	Habp4	2.82875	-0.73714	8.6134e-15	614090000	14	3	11.2	45.924	411	26.3205	26.3395	26.1354	25.4749	25.6357	25.7924	25.5931	25.3898	25.6011	25.4499	25.8198	25.7698
320	GTP cyclohydrolase 1	Q05915	Gch1	1.56099	-0.739679	2.1465e-32	1079000000	22	6	28.2	27.014	241	27.0809	26.8673	26.5296	26.8334	27.2094	27.1678	25.8359	26.347	26.0758	26.2134	25.8556	25.9282
284	Phosphoglycolate phosphatase	Q8CHP8	Pgp	1.81377	-0.742287	6.6587e-57	2435700000	40	6	36.1	34.54	321	28.4434	28.0009	27.8904	28.2235	28.4749	27.8554	27.5088	27.3076	27.2914	27.1878	27.5058	27.2682
241	Signal recognition particle 54 kDa protein	P14576	Srp54	2.18693	-0.750926	2.1308e-130	5613700000	68	16	49.2	55.72	504	29.3676	29.7312	29.3659	28.7627	28.975	28.9798	28.619	28.7086	28.8842	28.4901	28.6836	29.0707
124	Fatty aldehyde dehydrogenase	P47740	Aldh3a2	1.7857	-0.760474	7.1758e-195	34530000000	219	19	45.2	53.97	484	31.9476	32.3763	32.0493	31.5576	31.4029	31.9793	31.3812	31.1123	31.5983	31.2413	30.9624	30.7334
210	Lysosomal acid lipase/cholesteryl ester hydrolase	Q9Z0M5	Lipa	2.49108	-0.770274	1.3799e-31	8654200000	44	7	26.4	45.325	397	29.984	29.8021	29.8607	29.8009	29.8565	29.9809	29.3021	29.1118	28.9221	29.7142	29.301	29.2867
44	Glutamine synthetase	P15105	Glul	2.21298	-0.801641	0	154240000000	443	25	70.5	42.119	373	34.3524	34.0983	34.0648	34.0525	34.0533	33.9618	33.2115	33.6084	33.2906	33.2449	33.2739	33.5634
187	Ectonucleoside triphosphate diphosphohydrolase 5	Q9WUZ9	Entpd5	1.69909	-0.807156	1.1732e-100	13146000000	105	13	45	47.101	427	30.7588	30.4366	30.2931	30.0554	30.6951	30.6035	29.421	29.9916	29.6545	29.8932	29.912	30.2018
310	Nicalin	Q8VCM8	Ncln	1.46453	-0.80831	2.8652e-38	1263800000	15	8	15.3	62.907	563	27.3597	28.0252	27.2902	27.0679	21.4642	26.6641	26.7049	26.5978	26.9475	27.1895	26.428	23.2826
156	Xanthine dehydrogenase/oxidase;Xanthine dehydrogenase;Xanthine oxidase	Q00519	Xdh	1.50335	-0.833034	0	19804000000	248	34	40.4	146.56	1335	30.7857	31.1819	31.126	31.1122	31.1195	31.4144	30.4266	29.7493	30.4186	30.3419	30.3181	30.4372
222	Serpin H1	P19324	Serpinh1	1.52508	-0.850212	4.4923e-61	7608700000	43	11	36.2	46.533	417	29.4674	29.0016	29.764	30.9322	29.7396	29.9304	28.5147	28.8062	28.3614	29.586	29.2299	28.1784
11	Glutathione S-transferase Mu 1	P10649	Gstm1	1.76435	-0.871789	0	622110000000	836	31	88.5	25.97	218	36.405	36.0328	35.943	36.1902	36.2307	35.9201	35.1107	35.5966	35.0581	35.1294	35.2513	35.3102
172	Major vault protein	Q9EQK5	Mvp	2.51232	-0.876083	3.6531e-287	16326000000	146	29	46.3	95.923	861	30.7102	30.6456	30.6375	31.2907	31.0458	30.9512	29.6933	30.0549	29.6168	30.4682	30.3374	30.3419
294	Pentatricopeptide repeat domain-containing protein 3, mitochondrial	Q14C51	Ptcd3	2.29978	-0.877872	3.4624e-73	2042200000	34	9	24.1	77.795	685	28.2164	28.4398	28.248	27.0137	27.196	27.6328	27.5934	27.1445	27.5327	27.3478	25.4893	25.8806
3	Alcohol dehydrogenase 1	P00329	Adh1	3.74785	-0.880716	0	1320900000000	833	29	86.1	39.771	375	37.0809	37.2808	37.1447	37.4873	37.2899	37.0938	36.2936	36.2354	36.3353	36.1673	36.3575	36.2955
242	Threonine synthase-like 2	Q80W22	Thnsl2	1.61303	-0.883612	3.2412e-221	5587000000	68	18	52.2	54.187	483	29.0377	29.3202	29.8171	29.0565	29.1783	29.6788	28.359	28.4549	28.7103	28.2627	27.9827	27.9862
219	Small nuclear ribonucleoprotein Sm D1	P62315	Snrpd1	1.3149	-0.889961	8.4116e-27	7821900000	44	2	27.7	13.281	119	30.4754	30.0296	30.241	27.9146	28.9043	29.3937	28.8372	29.4011	29.8379	27.9857	28.2164	28.1478
163	Pyridoxine-5-phosphate oxidase	Q91XF0	Pnpo	1.85322	-0.905567	2.3825e-242	18549000000	154	12	52.5	30.114	261	31.2689	31.1298	31.0206	30.8882	30.9971	31.033	30.0605	30.6425	29.9997	30.1881	29.6987	30.3407
292	Pirin	Q9D711	Pir	2.68875	-0.930918	7.7879e-34	2117500000	52	8	43.8	32.066	290	28.0635	28.077	27.7779	27.6934	27.843	28.0812	27.0069	27.2068	26.9121	27.2053	26.3896	27.637
253	Methylthioribose-1-phosphate isomerase	Q9CQT1	Mri1	2.69763	-0.953484	4.861e-194	4419600000	62	9	49.3	39.41	369	28.9167	29.0134	29.0028	28.8906	28.736	29.1068	27.9071	28.2827	27.8827	28.0258	28.0737	28.3037
211	Galectin-1	P16045	Lgals1	2.59673	-0.955666	1.0781e-63	8520400000	46	5	51.1	14.866	135	29.3058	29.7633	29.6316	30.7839	30.0904	30.3192	28.6864	28.5476	28.5996	29.5087	28.6828	29.1967
299	Basic leucine zipper and W2 domain-containing protein 1	Q9CQC6	Bzw1	2.40518	-0.956338	1.9071e-37	1960200000	52	7	25.3	48.043	419	28.1505	27.8401	28.1141	27.5966	27.1523	27.453	27.0119	26.9006	27.3232	27.3371	26.8407	26.9828
340	Transportin-3	Q6P2B1	Tnpo3	2.99718	-0.969054	1.4275e-21	451870000	10	2	4.9	104.17	923	26.2689	26.5687	26.6	20.0655	21.1093	23.725	25.4997	25.5835	25.4473	22.1439	22.6124	22.4221
72	Arylacetamide deacetylase	Q99PG0	Aadac	1.99804	-0.980089	0	84499000000	250	23	54.5	45.25	398	33.3358	33.5737	33.5487	32.8168	32.7224	33.1004	32.6789	32.1084	32.7306	32.6001	32.0825	32.1717
351	DnaJ homolog subfamily C member 7	Q9QYI3	Dnajc7	1.46812	-1.08935	2.0772e-09	167650000	5	3	7.5	56.475	494	24.0941	23.1405	23.91	22.7647	24.5135	22.0854	22.4853	22.9869	22.4043	24.4015	24.1911	22.9172
117	Glutaminase liver isoform, mitochondrial	Q571F8	Gls2	2.72849	-1.09113	0	38338000000	272	28	63.6	66.365	602	31.8215	32.1383	32.0598	32.4179	32.2913	32.1528	30.7552	31.1386	30.8524	31.0611	31.0271	31.0695
28	Peroxisomal acyl-coenzyme A oxidase 1	Q9R0H0	Acox1	3.08237	-1.09837	0	314250000000	885	58	94.1	74.648	661	35.3046	35.1889	34.981	35.3455	35.4304	35.205	33.9082	34.1458	34.1253	34.242	34.1129	34.0385
74	Ornithine aminotransferase, mitochondrial	P29758	Oat	2.14889	-1.18093	0	83262000000	328	30	81.1	48.354	439	33.281	32.9225	32.7893	33.4716	33.5751	33.8613	31.458	32.0303	31.9617	32.1574	32.2693	32.1769
198	Hydroxyacid-oxoacid transhydrogenase, mitochondrial	Q8R0N6	Adhfe1	4.21659	-1.19889	6.9387e-98	10477000000	65	13	45.4	49.937	465	30.1322	30.3627	30.2306	30.8555	30.5809	30.0337	29.0596	29.018	29.0512	29.023	28.4799	29.4109
275	Alpha-N-acetylgalactosaminidase	Q9QWR8	Naga	2.41313	-1.20055	3.5192e-66	2837100000	47	9	24.6	47.234	415	28.3799	28.6318	28.5448	28.5344	28.1811	28.1928	27.1531	27.6889	27.113	27.3736	27.7471	27.6215
230	Histone H3.1	P68433	Hist1h3a	2.09109	-1.21392	6.4478e-54	6372300000	38	6	48.5	15.404	136	29.7211	30.2798	30.1455	22.1179	28.2397	28.2079	29.1857	28.5722	28.7469	28.8293	27.3058	26.9505
206	40S ribosomal protein S28	P62858	Rps28	2.30388	-1.23387	1.4161e-97	9470800000	31	6	44.9	7.8409	69	30.0804	30.212	30.0841	29.986	29.9241	30.4789	28.7064	29.3217	28.6468	29.7188	29.8233	29.2566
273	Arsenite methyltransferase	Q91WU5	As3mt	2.41932	-1.26475	2.7743e-107	2989900000	52	11	35.6	41.793	376	28.5029	28.3882	28.815	28.4287	28.6643	28.4359	27.2168	27.6258	27.0694	27.3633	27.176	26.8002
153	N(G),N(G)-dimethylarginine dimethylaminohydrolase 1	Q9CWS0	Ddah1	2.89099	-1.48243	2.386e-164	20625000000	118	15	65.3	31.381	285	31.04	31.5393	31.0931	31.4141	31.5521	31.6341	29.9021	29.7448	29.5783	30.0307	30.0464	30.051
261	Ubiquitin-conjugating enzyme E2 D3;Ubiquitin-conjugating enzyme E2 D2	P61079;P62838	Ube2d3;Ube2d2	2.38547	-1.52138	6.8327e-32	3665900000	33	4	42.9	16.687	147	29.5378	28.7683	29.0733	28.9646	28.8142	27.6088	27.4132	27.8473	27.5547	28.4744	27.6566	27.2961
352	Bridging integrator 2	D3Z6Q9	Bin2	2.05111	-1.55636	9.6553e-13	134600000	6	2	8.2	52.553	489	22.6533	23.5028	23.5807	24.6033	22.5497	25.68	21.5456	21.9618	21.5603	21.5788	22.2757	22.1733
354	Calcium-binding mitochondrial carrier protein SCaMC-2	A2ASZ8	Slc25a25	2.03193	-1.61416	9.4256e-07	103490000	9	3	9.4	52.62	469	22.5821	23.4108	23.7071	22.5811	22.4772	22.4893	21.6784	21.4857	21.6934	23.0497	21.8162	21.7086
128	Major urinary protein 20	Q5FW60	Mup20	3.76363	-1.71124	1.6538e-136	32762000000	107	13	61.3	20.93	181	32.486	32.3723	32.4573	31.5314	30.6887	32.1891	30.7251	30.9392	30.5176	30.065	29.5627	30.6735
145		Q91WG0	Ces2c	4.03866	-1.73089	0	24083000000	160	19	52.9	62.469	561	31.9012	31.8012	31.7019	31.422	31.1322	31.7813	29.8857	30.1629	30.163	29.5381	29.2339	29.8375
243	Aldehyde oxidase	O54754	Aox1	3.74402	-1.73244	6.9444e-205	5535600000	41	20	23.3	146.68	1333	29.8921	29.9249	29.6403	28.6259	29.0405	29.6797	28.1968	27.9015	28.1618	27.0505	27.2603	27.6424
347	Sulfiredoxin-1	Q9D975	Srxn1	1.61465	-1.80346	1.317e-06	266350000	7	2	24.3	14.149	136	25.9505	24.6417	24.6674	25.6718	26.429	25.2306	23.8212	23.0981	22.9301	23.5937	22.445	21.7589
251	Phospholysine phosphohistidine inorganic pyrophosphate phosphatase	Q9D7I5	Lhpp	3.64202	-1.83729	2.898e-114	4750700000	36	6	56.7	29.144	270	29.3892	29.2654	29.3203	29.4404	29.3236	29.1687	27.3576	27.3354	27.77	27.6605	28.0342	27.5524
8	Selenium-binding protein 2	Q63836	Selenbp2	4.21191	-2.05445	0	837250000000	880	45	96.4	52.609	472	37.1091	37.0217	37.0076	36.0524	36.0361	37.0239	34.8983	35.2155	34.8613	34.5618	34.5276	34.7966
259	1,5-anhydro-D-fructose reductase	Q9DCT1	Akr1e2	4.13687	-2.45422	4.4102e-104	3873400000	38	10	60.1	34.46	301	29.2379	29.0893	29.1691	29.4228	29.2832	29.2715	26.9385	26.7371	26.458	23.2287	23.4943	22.7981
344	WASH complex subunit FAM21	Q6PGL7	Fam21	1.35976	-2.75193	1.3977e-21	295910000	6	3	4.1	145.31	1334	25.766	23.924	23.0318	22.3195	25.2093	24.8858	20.5721	21.6173	22.2766	23.8064	22.2593	24.9071
305	Protein S100-A11	P50543	S100a11	1.60331	-2.89333	6.6318e-25	1353700000	20	3	63.3	11.083	98	26.7823	26.7833	26.6209	28.3773	27.2584	27.3904	22.6736	25.4316	23.4013	22.7065	27.6127	27.0503
350	Glutathione S-transferase A2	P10648	Gsta2	2.88029	-2.95558	2.1963e-107	177740000	14	10	39.2	25.542	222	24.6648	24.7144	24.5496	24.7251	24.7031	24.7963	21.985	22.1172	20.9599	22.2547	23.6775	22.492
90	Cysteine sulfinic acid decarboxylase	Q9DBE0	Csad	3.74482	-3.0719	0	59786000000	237	25	52.5	55.144	493	33.5346	33.7512	33.2784	32.6243	32.3949	32.7562	30.1757	30.8001	30.3727	29.6392	30.1382	30.6884
345	Desmoglein-2	O55111	Dsg2	1.89145	-3.44045	1.1513e-25	287350000	6	3	4	122.38	1122	24.1947	25.9742	26.1132	25.9462	22.0574	20.7856	23.0042	21.609	21.3474	21.2866	21.4723	22.859
346	Steryl-sulfatase	P50427	Sts	2.8224	-3.44103	1.6814e-15	267300000	7	3	7.7	66.59	624	24.9859	25.8612	25.4006	25.0175	25.0295	24.9192	21.5658	21.6535	22.7054	25.0851	23.6462	21.1214
328	C-type lectin domain family 4 member F	P70194	Clec4f	1.40702	-3.59903	9.4626e-20	787750000	5	4	10.2	61.268	548	26.8272	26.5435	26.4851	26.7717	27.1487	26.5641	22.4532	21.3059	25.2996	26.3701	20.3411	22.4167
348	Coiled-coil domain-containing protein 51	Q3URS9	Ccdc51	2.30366	-4.00971	1.8947e-27	259710000	13	3	9.6	45.132	406	25.696	25.429	25.2642	24.8938	25.2221	24.7531	21.5042	22.6464	20.2094	25.0778	22.7089	22.2949
311	Zinc finger and BTB domain-containing protein 20	Q8K0L9	Zbtb20	2.31656	-4.33148	2.8187e-38	1236400000	10	3	5.9	81.033	741	26.8371	27.0058	27.6105	26.7191	27.0898	26.8392	24.1545	21.6427	22.6618	26.7447	22.6261	20.1766
341	UDP-glucuronosyltransferase 3A1	Q3UP75	Ugt3a1	1.70657	-4.4301	2.0909e-34	432090000	4	6	19.1	59.698	523	26.2149	23.9061	27.8741	22.8369	20.3393	21.3833	21.0959	21.7046	21.9045	21.7911	22.4874	22.1444
323	Osteoclast-stimulating factor 1	Q62422	Ostf1	3.66802	-4.47601	1.2441e-21	993000000	17	2	17.2	23.782	215	27.3512	27.1805	27.2294	26.9109	26.8827	26.8904	23.1505	22.0864	23.0962	23.0735	21.9432	22.5728
307	Galectin-3	P16110	Lgals3	3.51217	-4.88651	3.141e-29	1334900000	14	3	15.2	27.515	264	26.4165	26.4797	26.2565	28.533	28.178	27.4806	20.9467	21.24	22.3065	26.7193	27.6331	26.5702
321	Beta-galactosidase	P23780	Glb1	3.2463	-5.14175	3.4672e-13	1023700000	9	5	9.9	73.12	647	27.6345	27.3872	27.1606	27.8869	21.9405	27.8135	22.29	23.0935	21.3735	23.2181	23.2901	20.8967
207	Complement C4-B;Complement C4 beta chain;Complement C4 alpha chain;C4a anaphylatoxin;Complement C4 gamma chain	P01029	C4b	1.66669	-5.30223	0	9438100000	113	34	32.5	192.91	1738	29.9688	30.7064	30.4805	29.9835	30.0113	31.4934	27.8524	23.0702	24.3265	25.8062	29.465	23.2072
281	Dipeptidyl peptidase 1;Dipeptidyl peptidase 1 exclusion domain chain;Dipeptidyl peptidase 1 heavy chain;Dipeptidyl peptidase 1 light chain	P97821	Ctsc	2.33757	-5.45026	1.4894e-44	2539900000	25	7	22.7	52.376	462	27.8898	27.2541	27.539	29.0441	29.0767	28.3284	23.2434	20.2592	22.8296	28.0706	27.1584	27.594
324	Putative phospholipase B-like 2;Putative phospholipase B-like 2 28 kDa form;Putative phospholipase B-like 2 40 kDa form;Putative phospholipase B-like 2 15 kDa form	Q3TCN2	Plbd2	3.4215	-5.45074	6.2878e-17	984440000	13	4	10.6	66.289	594	26.9523	26.4206	26.2976	27.572	26.7844	21.1807	21.2948	20.2503	21.7731	26.8007	23.2106	27.1088
315	H-2 class I histocompatibility antigen, D-B alpha chain	P01899	H2-D1	4.08679	-5.93256	2.2221e-63	1200900000	17	10	33.7	40.836	362	27.5085	27.7925	28.235	27.4713	26.7567	27.7634	21.3332	22.1078	22.2974	23.5131	23.0029	20.6243
250	Murinoglobulin-2	P28666	Mug2	4.46457	-6.26405	7.3031e-241	4950100000	49	36	34.3	162.38	1451	29.1175	29.0467	29.1338	29.9557	30.2894	29.9238	22.2386	23.0128	23.2545	22.2717	21.217	22.4895
301	H-2 class I histocompatibility antigen, K-B alpha chain	P01901	H2-K1	1.9689	-6.28342	1.7026e-111	1806800000	36	12	47.7	41.301	369	27.8396	28.5225	28.5308	27.9753	27.2999	28.104	24.7596	20.5238	20.7593	22.7015	22.3576	22.1446
316	ADP-ribosylation factor 5	P84084	Arf5	3.79574	-6.46794	1.4066e-139	1168100000	11	8	72.2	20.529	180	27.0963	28.222	27.9574	27.4447	20.8453	27.1788	21.8408	20.7223	21.3088	23.2762	22.698	27.4054
54	Aox3	G3X982	Aox3	3.56263	-6.73629	0	117630000000	491	64	70.9	146.9	1335	34.1066	34.1992	34.7254	34.1237	33.9289	34.2882	28.2078	26.5596	28.0549	27.2791	26.1223	26.0556

## Sheet: CBA Ca Inf v C57BL 6J Inf
Supplemental Dataset 1 T-test (p <0.05) results and relative fold differences between CBA/Ca infected and C57BL/6J infected mice. Protein ranking of overall abundance (based on protein MS intensity) is given.
Abundance Rank /410	Protein name	Majority protein ID	Gene name	minus Log (P-value)	Log2 Fold Difference	PEP	Intensity	MS/MS Count	Peptides	Sequence coverage [%]	Mol. weight [kDa]	Sequence length	LFQ intensity C57_Cont1	LFQ intensity C57_Cont2	LFQ intensity C57_Cont3	LFQ intensity C57_Inf1	LFQ intensity C57_Inf2	LFQ intensity C57_Inf3	LFQ intensity CBA_Cont1	LFQ intensity CBA_Cont2	LFQ intensity CBA_Cont3	LFQ intensity CBA_Inf1	LFQ intensity CBA_Inf2	LFQ intensity CBA_Inf3
239	Putative hydroxypyruvate isomerase	Q8R1F5	Hyi	3.68696	9.21506	3.9786e-190	8225900000	63	10	52.7	30.448	277	20.41	22.3076	23.695	20.9495	23.0931	21.1455	30.4159	30.9311	30.4499	30.6462	30.8705	31.3166
187	S-methylmethionine--homocysteine S-methyltransferase BHMT2	Q91WS4	Bhmt2	5.4607	9.19258	4.4425e-263	16593000000	77	20	80.4	39.871	363	22.9668	23.5204	22.3991	22.6447	23.1209	22.2947	31.5682	31.7142	31.7715	31.7747	31.8183	32.045
13	Hemoglobin subunit beta-2	P02089	Hbb-b2	1.48471	9.04144	0	441330000000	240	21	95.9	15.878	147	22.6873	22.5558	23.0159	30.4835	29.7817	21.7264	36.6099	35.9451	36.5763	36.8875	36.0548	36.1736
291	D-2-hydroxyglutarate dehydrogenase, mitochondrial	Q8CIM3	D2hgdh	2.87158	6.80569	2.3326e-214	4101700000	74	12	34.2	58.575	535	21.5585	22.308	21.4533	24.7101	21.8108	22.7684	29.6487	29.7488	29.5368	29.8673	29.9936	29.8454
355	Thiomorpholine-carboxylate dehydrogenase	O54983	Crym	3.66705	6.39923	1.774e-51	1211700000	17	6	31	33.523	313	23.7567	21.0089	23.472	22.0497	20.7586	21.9577	27.9412	27.873	27.5514	27.6433	28.5381	27.7822
341	Cytochrome c oxidase subunit 7A-related protein, mitochondrial	Q61387	Cox7a2l	3.64797	5.96633	2.2053e-36	1969900000	27	4	55.9	12.399	111	25.2834	25.2895	25.1488	23.4525	22.4251	21.9274	28.8283	28.3753	28.8253	28.6988	28.2796	28.7256
350	Pyridine nucleotide-disulfide oxidoreductase domain-containing protein 2	Q3U4I7	Pyroxd2	2.79105	5.8838	1.4779e-54	1342800000	21	9	24.6	62.939	581	21.292	21.4052	23.0577	22.9733	23.3182	20.9147	27.9436	28.4049	27.7364	27.9607	28.26	28.6368
351	Cholesterol 24-hydroxylase	Q9WVK8	Cyp46a1	2.86744	5.15731	1.6777e-37	1300600000	15	10	26.2	56.813	500	21.6316	22.938	21.41	23.4022	21.3748	22.2936	28.2989	27.5628	28.8982	28.0648	27.1677	27.3101
353	CaiB/baiF CoA-transferase family protein C7orf10 homolog	Q7TNE1		6.68779	5.04129	2.0363e-15	1244000000	9	5	19.7	47.69	436	22.5309	22.8175	23.9974	22.5724	22.6113	22.4933	22.154	22.7507	23.7939	27.5494	27.5333	27.7182
359	Proteasome subunit beta type-9	P28076	Psmb9	2.4919	4.7075	3.1089e-24	1119800000	18	4	40.2	23.396	219	21.7702	21.5582	23.626	21.7734	23.9993	22.6877	28.3582	27.273	28.2522	27.1088	27.203	28.2712
392	Glutamine--fructose-6-phosphate aminotransferase [isomerizing] 1	P47856	Gfpt1	1.54764	4.09496	8.1556e-06	336020000	2	2	4.3	78.538	697	24.0775	22.3845	21.0567	21.9486	20.3466	21.8008	23.0104	21.0314	21.0906	23.2684	26.8248	26.2876
373	Phospholipase B-like 1	Q8VCI0	Plbd1	3.18174	3.96921	5.8897e-19	601020000	10	6	15.5	62.998	550	24.6926	21.6819	22.5854	22.0807	22.3725	23.433	26.8865	26.5645	26.602	26.6812	26.5908	26.5218
375	H-2 class I histocompatibility antigen, D-K alpha chain	P14426	H2-D1	2.6925	3.79674	2.294e-97	576920000	15	8	26.5	40.619	362	22.2994	22.4323	22.497	22.8282	23.0729	22.5954	27.5848	25.5472	27.1302	27.513	26.6384	25.7353
401	Afadin	Q9QZQ1	Mllt4	1.82398	3.62419	2.8522e-33	243820000	10	6	4.7	206.5	1820	25.2807	25.0282	24.7072	22.8613	19.8392	21.3746	23.5039	24.9165	23.3732	25.1471	25.1323	24.6683
396	CD2-associated protein	Q9JLQ0	Cd2ap	1.44821	3.37142	3.6893e-10	283270000	5	5	10.4	70.449	637	23.7361	24.3745	22.6739	21.9745	22.0029	19.9094	21.554	22.9631	21.897	23.0071	25.5391	25.4549
215	Alcohol dehydrogenase 4	Q9QYY9	Adh4	3.10057	3.35293	9.0733e-262	11774000000	101	17	71.6	40.21	377	26.0328	26.743	25.6035	27.2411	28.4249	27.7369	30.8002	31.6201	31.0268	31.272	30.8966	31.2931
383	Shootin-1	Q8K2Q9	Kiaa1598	1.44757	3.1191	6.769e-16	438630000	8	5	10.9	71.342	631	25.4256	25.788	25.6009	22.9692	20.6061	22.3782	25.7569	25.9104	25.7779	25.8323	23.6922	25.7864
377	Ethanolamine kinase 2	A7MCT6	Etnk2	4.22072	3.09222	5.7534e-13	556370000	8	3	8.3	44.567	385	23.4013	25.9325	26.0231	22.9003	23.311	22.8085	26.3617	26.0123	26.3122	26.2525	25.9722	26.0718
382	Kinesin light chain 4	Q9DBS5	Klc4	3.14057	3.03116	5.5806e-31	469330000	11	8	20.8	68.612	619	25.7257	23.2073	22.3584	22.4327	22.4264	22.124	26.0863	25.3372	22.4088	25.6863	24.745	25.6452
400	Adenylosuccinate synthetase isozyme 1	P28650	Adssl1	1.99305	2.90914	1.1599e-16	257290000	11	5	13.3	50.254	457	21.4054	20.5408	21.7101	23.5316	21.7885	21.5506	25.2041	25.1414	26.1873	25.3497	25.2727	24.9757
379	Zinc finger CCCH-type antiviral protein 1	Q3UPF5	Zc3hav1	1.49156	2.90425	2.8426e-17	529210000	6	5	8.6	106.69	946	21.4946	25.9249	22.2273	21.9206	23.3564	21.4586	26.0037	23.7738	25.7488	25.8295	25.8641	23.7548
409	Phosphatidate phosphatase LPIN1	Q91ZP3	Lpin1	2.30894	2.588	1.2026e-29	169490000	5	3	6.4	102	924	21.5702	22.0371	21.6512	23.1915	21.9371	23.2123	22.4774	25.209	25.2133	25.0936	25.2938	25.7176
71	Probable 2-oxoglutarate dehydrogenase E1 component DHKTD1, mitochondrial	A2ATU0	Dhtkd1	4.6223	2.55295	0	88498000000	408	37	63.2	102.79	921	31.1447	31.1231	31.2603	31.5897	31.6306	31.2913	33.7829	33.8799	33.8301	34.0057	34.0277	34.1371
384	Bax inhibitor 1	Q9D2C7	Tmbim6	1.63405	2.546	1.0407e-07	437740000	8	2	8.9	26.477	237	22.2083	26.2633	26.7095	21.4355	21.8652	22.1905	26.0347	21.812	26.7535	25.4691	24.5233	23.1367
388	Putative transferase CAF17 homolog, mitochondrial	Q8CAK1	Iba57	1.50755	2.5247	4.5667e-16	413980000	7	4	19.3	38.399	358	21.2381	25.2501	21.4651	22.1956	22.2999	22.9658	23.2374	23.1807	22.1868	25.8865	23.5493	25.5995
397	Mitochondrial import receptor subunit TOM6 homolog	Q9CQN3	Tomm6	2.48599	2.4985	4.3586e-10	271920000	9	3	32.4	7.8648	74	20.939	25.0753	21.865	22.8942	23.7823	22.5155	23.15	25.9852	24.9803	25.457	25.821	25.4095
251	Ig mu chain C region secreted form	P01872	Igh-6	2.68246	2.4477	8.3657e-161	7164600000	85	14	35.7	49.971	454	26.9446	26.3636	27.8929	28.1472	27.5138	27.9947	30.4795	29.7801	30.3651	30.9049	30.0049	30.0889
278	Kynurenine formamidase	Q8K4H1	Afmid	3.78954	2.38401	1.2692e-175	5275500000	51	13	55.1	34.228	305	27.8214	28.2369	28.0237	27.1482	27.5647	27.079	29.6131	30.3025	29.7222	29.6511	29.5008	29.7921
276	Redox-regulatory protein FAM213A	Q9CYH2	Fam213a	3.17068	2.36177	2.799e-26	5306900000	50	7	26.1	24.394	218	28.3902	28.3457	28.2535	27.1392	26.8464	27.2855	30.058	29.6291	29.9701	29.5804	29.7367	29.0392
404	Cleft lip and palate transmembrane protein 1 homolog	Q8VBZ3	Clptm1	2.09089	2.02218	9.3352e-23	200890000	6	5	13.6	75.29	664	22.8921	25.547	25.5932	21.9207	20.9872	20.7742	25.6783	22.7485	25.3793	23.4468	23.486	22.8158
229	Glutaredoxin-1	Q9QUH0	Glrx	1.49722	1.57545	3.2269e-143	9226900000	47	8	86	11.871	107	29.4134	28.7837	28.9079	28.8538	29.4064	28.3884	30.4051	30.0736	30.3199	29.6822	30.8552	30.8375
141	Thiopurine S-methyltransferase	O55060	Tpmt	4.50309	1.4111	1.5198e-225	24905000000	220	21	82.9	27.585	240	30.5115	30.4412	30.4408	30.381	30.4005	30.384	31.7538	32.1431	31.6295	31.728	31.7364	31.9345
113	2-oxoisovalerate dehydrogenase subunit beta, mitochondrial	Q6P3A8	Bckdhb	3.11004	1.34721	7.4494e-249	35756000000	192	13	60.3	42.88	390	30.9406	30.6613	30.5935	31.2003	31.2695	30.8712	32.1699	32.423	32.1262	32.6198	32.3705	32.3923
146	Carbonic anhydrase 1	P13634	Ca1	1.90769	1.33182	7.751e-240	23308000000	125	11	72	28.33	261	29.7847	29.9982	30.6592	30.3665	30.4527	30.1518	31.9793	31.4874	31.779	32.209	31.2048	31.5527
273	60S ribosomal protein L28	P41105	Rpl28	1.71473	1.30976	1.6083e-33	5359000000	53	10	51.8	15.733	137	29.2877	29.5979	29.9089	27.1165	26.4538	26.9543	29.7947	29.601	29.5975	28.6213	28.1874	27.6452
410	Cysteine and glycine-rich protein 1	P97315	Csrp1	1.72437	1.28636	5.0809e-06	92009000	7	2	17.6	20.583	193	22.6055	22.8055	24.3541	21.9442	22.077	22.1179	22.048	22.5644	21.663	23.9669	22.8389	23.1924
57	Phosphatidylethanolamine-binding protein 1;Hippocampal cholinergic neurostimulating peptide	P70296	Pebp1	2.94813	1.24017	0	117140000000	260	18	95.7	20.83	187	32.6638	32.7925	32.4651	32.7316	32.8358	32.7825	33.7293	34.1716	34.1093	33.9838	33.7936	34.293
272	NADH dehydrogenase [ubiquinone] 1 beta subcomplex subunit 5, mitochondrial	Q9CQH3	Ndufb5	2.04232	1.226	2.8762e-35	5370100000	25	6	26.5	21.71	189	28.4751	28.9637	29.2538	28.3525	27.8427	28.0213	29.2625	28.3973	29.9313	29.7192	29.1238	29.0516
100	2-oxoisovalerate dehydrogenase subunit alpha, mitochondrial	P50136	Bckdha	4.11786	1.22315	0	43087000000	246	25	60.9	50.37	442	31.2384	31.0964	31.1232	31.2994	31.5083	31.3323	32.4784	32.8769	32.4504	32.614	32.5387	32.6567
139	Haloacid dehalogenase-like hydrolase domain-containing protein 3	Q9CYW4	Hdhd3	3.34278	1.15665	3.059e-196	24953000000	182	13	69.3	28.027	251	30.8383	30.5841	30.55	30.5548	30.6664	30.5309	31.5344	31.7096	31.4776	31.5383	31.8413	31.8424
26	Lactoylglutathione lyase	Q9CPU0	Glo1	2.64982	1.14156	7.9458e-203	219560000000	324	17	86.4	20.809	184	33.7748	33.844	33.5924	33.6913	33.7508	33.9356	34.5996	35.1382	34.4925	34.7188	34.8696	35.2141
216	Apolipoprotein A-II	P09813	Apoa2	1.6794	1.12081	1.3546e-34	11616000000	42	3	56.9	11.309	102	29.775	30.2219	30.0923	29.3775	28.8819	29.5258	30.1814	31.1053	30.3633	30.3731	30.7901	29.9845
98	3-mercaptopyruvate sulfurtransferase	Q99J99	Mpst	3.28478	1.06107	3.3887e-284	44606000000	188	20	71	33.023	297	31.1887	31.2624	31.1571	31.7142	31.5739	31.4448	32.4433	32.9342	32.4705	32.5818	32.5584	32.7759
368	Glutamyl aminopeptidase	P16406	Enpep	2.95962	1.05407	2.8365e-29	802450000	29	9	13.8	107.96	945	25.3124	26.1517	26.5959	25.6525	25.6887	25.7641	26.6632	25.3744	26.6686	26.9563	26.7732	26.538
153	60S ribosomal protein L13	P47963	Rpl13	1.61013	1.04027	5.3329e-169	22161000000	104	8	37	24.305	211	31.5353	31.4288	31.5011	29.3889	29.1726	29.5555	31.6925	31.9635	31.544	30.9436	30.0275	30.2667
83	Serine--pyruvate aminotransferase, mitochondrial	O35423	Agxt	3.21207	1.03967	0	67750000000	288	20	58.5	45.912	414	31.8109	31.5824	31.7832	32.0679	32.2935	31.9366	33.1845	33.5975	33.0338	33.0967	33.1607	33.1596
62	Delta-aminolevulinic acid dehydratase	P10518	Alad	2.84259	1.03266	0	109500000000	342	21	89.7	36.023	330	32.8772	32.6964	32.5149	32.5279	32.7664	32.8642	33.7573	33.9013	33.7428	33.7798	33.591	33.8856
137	Glycerol-3-phosphate dehydrogenase, mitochondrial	Q64521	Gpd2	3.24454	1.03239	0	26892000000	214	37	63.7	80.953	727	30.8115	30.7723	30.9087	30.9114	30.7054	30.577	31.8288	31.9458	31.7644	31.694	31.7893	31.8077
358	Thymidine phosphorylase	Q99N42	Tymp	2.78366	1.03133	1.8601e-42	1128000000	25	10	28.5	49.335	471	26.1451	26.9976	22.739	26.6983	26.4092	26.3632	26.8987	27.2988	27.0696	27.3541	27.6486	27.5619
211	60S ribosomal protein L26	P61255	Rpl26	1.60332	1.02378	1.0823e-67	12355000000	119	15	53.8	17.258	145	30.6445	30.588	30.7027	28.8386	28.6785	29.1884	30.6347	30.7372	30.5809	30.2896	30.0428	29.4444
321	60S ribosomal protein L37a	P61514	Rpl37a	1.7463	1.0224	1.2386e-27	2982400000	42	3	42.4	10.275	92	28.6222	28.3311	28.6446	27.0823	26.935	26.5323	28.4592	29.0241	28.6314	28.2652	27.5657	27.7859
369	Growth arrest-specific protein 2	P11862	Gas2	2.51849	1.01554	1.0522e-16	786330000	21	5	20.4	34.9	314	25.7621	25.9409	25.9503	25.6813	26.004	25.5114	26.3717	26.5248	26.6109	26.6958	26.8762	26.6714
294	60S ribosomal protein L39	P62892	Rpl39	1.34771	1.01424	2.9755e-15	4052000000	24	2	23.5	6.4066	51	29.0679	28.9128	28.8563	26.6462	26.902	27.0972	28.9826	29.8989	29.0411	28.5114	27.3978	27.7789
124	Fatty acid-binding protein, epidermal	Q05816	Fabp5	1.34834	0.997135	0	32216000000	123	17	85.9	15.137	135	31.0229	30.2955	31.1643	31.5436	31.3737	30.5248	31.7632	32.4403	31.7308	32.1913	31.878	32.3641
161	40S ribosomal protein S6	P62754	Rps6	2.17914	0.959674	1.2242e-109	20640000000	95	14	41	28.68	249	31.3541	31.4042	31.4513	29.4169	28.8544	29.3472	31.4617	31.6141	31.7383	30.2753	30.1213	30.101
180	60S ribosomal protein L32	P62911	Rpl32	1.34266	0.935876	2.8285e-83	17935000000	103	12	55.6	15.86	135	31.1253	30.9387	30.9681	29.2735	29.4189	29.8962	31.06	31.7477	31.0367	30.8454	29.9523	30.5985
109	40S ribosomal protein S11	P62281	Rps11	1.7345	0.830468	7.4959e-101	38035000000	118	13	60.8	18.431	158	32.3074	32.229	32.3137	30.3663	30.5562	30.6573	32.2951	32.6633	32.1147	31.5766	31.5339	30.9606
217	Heat shock 70 kDa protein 1A;Heat shock 70 kDa protein 1B	Q61696;P17879	Hspa1a;Hspa1b	1.71627	0.820517	6.9762e-262	11512000000	127	25	42.9	70.078	641	30.0879	30.0495	30.1251	29.2972	29.3772	29.9364	30.5099	30.3066	30.1041	30.2022	30.4677	30.4024
29	3-ketoacyl-CoA thiolase A, peroxisomal	Q921H8	Acaa1a	1.70012	0.810384	0	207420000000	407	23	71.2	43.953	424	33.9697	33.8649	33.8096	34.0167	34.0491	33.643	34.4798	34.6808	34.4677	34.3715	34.8447	34.9238
265	Centromere protein V	Q9CXS4	Cenpv	2.36664	0.800725	8.8547e-115	5862700000	76	8	48.4	27.541	252	28.4737	28.6462	28.7998	28.6952	28.684	28.7098	29.612	29.6777	29.3905	29.2639	29.4889	29.7384
336	ATPase family AAA domain-containing protein 1	Q9D5T0	Atad1	2.14488	0.791809	1.9673e-106	2186200000	39	8	29.6	40.744	361	27.1375	27.9451	27.7192	27.0382	26.9797	27.177	28.241	27.7387	28.1507	28.1462	27.6955	27.7286
309	Pyridoxal-dependent decarboxylase domain-containing protein 1	Q99K01	Pdxdc1	1.6919	0.76921	5.7953e-74	3326400000	41	12	27.6	87.334	787	28.2394	28.3208	28.1455	27.6609	27.8647	28.1168	28.0957	28.3983	28.1796	28.3466	28.8823	28.7212
30	Apolipoprotein A-I;Truncated apolipoprotein A-I	Q00623	Apoa1	2.46038	0.760962	0	203150000000	504	25	76.9	30.615	264	33.8803	34.0584	33.9168	33.9294	34.0643	33.7125	34.3528	34.5556	34.4792	34.5377	34.7712	34.6802
302	Protein CDV3	Q4VAA2	Cdv3	1.33221	0.75182	2.3664e-182	3700100000	55	6	41.3	29.729	281	28.4317	28.7307	28.4584	28.0474	28.1631	27.402	28.4344	29.0234	28.6429	28.6377	28.8173	28.4131
266	Probable proline dehydrogenase 2	Q8VCZ9	Prodh2	2.01865	0.749575	2.8847e-237	5747900000	66	15	46.3	50.723	456	28.7274	28.798	28.6936	28.9782	28.7487	28.5941	29.5052	29.0442	29.335	29.6091	29.6666	29.294
92	ATP synthase-coupling factor 6, mitochondrial	P97450	Atp5j	2.69262	0.724843	2.4003e-231	51779000000	115	10	62	12.496	108	32.0694	32.1587	31.8623	32.1206	31.856	31.8772	32.1559	32.741	32.419	32.5748	32.7662	32.6874
106	Persulfide dioxygenase ETHE1, mitochondrial	Q9DCM0	Ethe1	3.08042	0.719049	0	38811000000	129	11	73.6	27.738	254	31.2934	31.416	31.3044	31.7859	31.6983	31.5625	31.9987	32.4729	31.5959	32.4858	32.3281	32.3899
131	Carboxylesterase 1E	Q64176	Ces1e	1.59708	0.711906	2.6064e-206	29555000000	188	17	45	61.581	562	31.5178	31.4246	31.1082	30.9021	31.0497	30.6739	31.6263	32.0788	31.6865	31.4827	31.3542	31.9245
126	Cytochrome b-c1 complex subunit 6, mitochondrial	P99028	Uqcrh	1.96428	0.710256	1.4951e-123	32008000000	70	4	57.3	10.435	89	30.992	31.3572	31.5541	31.4408	31.0666	30.9944	31.8262	32.0606	31.7388	31.893	32.0012	31.7382
393	Microtubule-associated protein RP/EB family member 1	Q61166	Mapre1	1.6209	0.705045	4.1296e-15	304300000	10	2	10.4	30.016	268	24.9316	25.0844	25.3123	24.2723	24.3776	23.8116	25.1526	25.3688	25.0009	25.0336	24.6991	24.8438
48	Protein NipSnap homolog 1	O55125	Nipsnap1	1.92407	0.704292	0	131160000000	314	22	66.9	33.363	284	33.3368	33.2381	33.3593	33.3928	33.3501	32.9619	33.8473	34.1127	33.7829	33.7863	34.0773	33.9539
138	ATP synthase subunit delta, mitochondrial	Q9D3D9	Atp5d	2.57575	0.695761	8.5755e-143	24998000000	62	5	58.3	17.6	168	30.9101	31.0743	30.8562	30.7446	31.0299	31.053	31.2824	31.4686	31.1337	31.5725	31.6802	31.662
362	182 kDa tankyrase-1-binding protein	P58871	Tnks1bp1	2.22853	0.679884	1.3873e-67	1026400000	33	11	10.2	181.82	1720	26.6358	26.3848	26.4661	26.0767	26.3621	26.1686	26.6064	27.2597	27.1134	26.7286	26.8614	27.0571
248	Mitochondrial 2-oxoglutarate/malate carrier protein	Q9CR62	Slc25a11	1.46254	0.669774	7.8213e-90	7509200000	73	13	52.5	34.155	314	28.7754	29.3423	29.446	29.1862	28.859	29.3126	29.8346	28.9265	29.99	29.8782	30.018	29.4711
175	Asialoglycoprotein receptor 1	P34927	Asgr1	1.3663	0.668218	1.5969e-116	19221000000	108	12	36.6	32.591	284	30.2598	30.9814	30.9016	30.4537	29.9998	30.4365	31.3579	30.5695	31.5112	31.2478	30.9977	30.6492
285	60S ribosomal protein L35a	O55142	Rpl35a	1.48378	0.667595	3.7353e-18	4943100000	45	7	37.3	12.554	110	29.0416	29.2359	29.2695	28.305	27.7506	28.0081	29.4477	29.5578	29.0789	28.5585	28.9557	28.5522
99	60S ribosomal protein L23	P62830	Rpl23	3.05914	0.665103	3.8556e-133	44333000000	149	11	53.6	14.865	140	32.2403	32.273	32.0458	31.3344	31.3834	31.2571	32.4581	32.5656	32.481	31.9016	31.9521	32.1165
105	Peroxisomal acyl-coenzyme A oxidase 2	Q9QXD1	Acox2	2.4253	0.651979	0	40008000000	353	39	64.3	76.862	681	31.6568	31.7385	31.8987	31.4194	31.5243	31.4465	32.366	31.9528	32.2652	32.2024	32.2336	31.9102
300	S-methyl-5-thioadenosine phosphorylase	Q9CQ65	Mtap	2.3849	0.651087	4.445e-71	3878400000	58	9	44.9	31.062	283	28.1733	27.968	28.1735	28.2047	28.387	28.3007	28.5662	28.8032	28.6809	28.7679	28.978	29.0998
1	Hemoglobin subunit beta-1	P02088	Hbb-b1	1.35104	0.64562	0	4894200000000	1804	25	97.3	15.84	147	38.2999	38.5	38.8314	38.2665	38.5892	38.1371	38.9893	38.6851	39.1535	39.3071	38.6949	38.9275
335	Microtubule-associated protein 4	P27546	Map4	2.14394	0.642322	2.2461e-102	2203500000	64	17	27.4	117.43	1125	27.3343	27.4966	27.6608	27.0051	27.3179	27.3029	28.329	28.0774	28.1794	27.9892	27.7283	27.8353
213	NADH dehydrogenase [ubiquinone] iron-sulfur protein 6, mitochondrial	P52503	Ndufs6	1.87735	0.636584	2.0463e-181	12198000000	145	7	56.9	13.02	116	29.8583	29.9078	29.884	29.934	30.1304	30.0465	30.1147	30.4263	30.2332	30.4241	30.9043	30.6921
134	40S ribosomal protein S25	P62852	Rps25	1.68252	0.635097	9.074e-27	27422000000	65	6	31.2	13.742	125	31.9306	31.4902	31.2766	30.5058	30.8706	30.7994	31.2859	31.6642	31.6785	31.5585	31.1151	31.4075
226	Acetoacetyl-CoA synthetase	Q9D2R0	Aacs	2.26996	0.633829	1.3531e-62	9494800000	71	16	32.6	75.199	672	29.5106	29.8311	29.498	29.2324	29.56	29.5506	30.2561	29.9313	30.356	30.0069	30.1516	30.086
366	UPF0598 protein C8orf82 homolog	Q8VE95		3.94495	0.614894	8.6497e-46	829780000	23	6	36.7	24.33	218	26.1939	26.133	25.9557	26.017	26.0376	26.1253	26.8339	26.5666	26.2136	26.7	26.6273	26.6972
2	Hemoglobin subunit alpha	P01942	Hba	1.83328	0.613107	0	4077500000000	1553	17	95.8	15.085	142	38.0941	38.4458	38.6186	38.1766	38.1989	37.9281	38.8892	38.5468	38.8105	38.9433	38.6683	38.5313
41	Serine hydroxymethyltransferase, cytosolic	P50431	Shmt1	1.85231	0.60569	0	158870000000	440	38	88.7	52.6	478	33.5691	33.4711	33.5207	33.5245	33.9312	33.671	34.0678	34.128	33.8036	34.1848	34.2885	34.4705
186	Beta-2-microglobulin	P01887	B2m	1.61472	0.603691	2.3844e-112	16653000000	63	6	66.4	13.779	119	30.6203	30.1689	30.3642	30.1154	30.4007	30.7059	30.718	30.8012	30.2719	30.9919	31.0407	31.0005
97	Hydroxyacid oxidase 1	Q9WU19	Hao1	1.37263	0.597236	0	45553000000	296	26	82.4	41.001	370	31.7681	31.3461	31.4353	31.8133	31.9807	31.5663	32.2188	32.483	32.3967	32.0789	32.4338	32.6392
277	NADH dehydrogenase [ubiquinone] flavoprotein 3, mitochondrial	Q8BK30	Ndufv3	1.6022	0.595742	4.2677e-39	5281700000	39	3	46.2	11.813	104	28.7411	28.9601	28.7767	28.8931	28.5703	28.5464	28.7232	29.6685	28.9658	29.1648	29.521	29.1112
145	GTP:AMP phosphotransferase AK4, mitochondrial	Q9WUR9	Ak4	1.53932	0.591592	3.0878e-115	23426000000	120	10	59.6	25.061	223	30.653	30.627	30.5413	31.2654	30.9226	30.7922	31.2412	31.7479	31.1835	31.4157	31.5557	31.7836
325	Mitochondrial import inner membrane translocase subunit Tim10	P62073	Timm10	3.61986	0.580993	5.5589e-27	2697500000	25	3	40	10.333	90	28.0626	27.5914	27.8499	27.836	27.7073	27.7504	28.0086	28.2674	28.1108	28.349	28.3912	28.2965
136	Phytanoyl-CoA dioxygenase, peroxisomal	O35386	Phyh	3.11426	0.571817	7.3926e-202	27030000000	166	22	68	38.607	338	31.2657	30.7977	31.0373	30.9802	31.0502	31.0518	31.4281	31.9011	31.5908	31.4943	31.6917	31.6117
254	Palmitoyl-protein thioesterase 1	O88531	Ppt1	1.50524	0.568618	1.9064e-149	6935500000	76	9	42.2	34.49	306	29.171	28.688	28.7594	29.2262	28.9877	29.0538	29.4662	30.1051	29.7978	29.4736	29.5241	29.9757
262	Beta-2-glycoprotein 1	Q01339	Apoh	1.32986	0.567956	7.6519e-82	6101400000	62	14	41.4	38.618	345	28.5262	28.633	29.0158	29.0117	28.9215	28.9773	29.323	29.0619	29.5947	29.7353	29.7373	29.1419
385	Serine/threonine-protein phosphatase PGAM5, mitochondrial	Q8BX10	Pgam5	2.05686	0.559217	3.257e-16	426270000	22	3	12.2	31.994	288	25.0798	25.0711	25.1996	25.0373	25.1851	24.9072	25.1027	25.7224	25.4288	25.4709	25.5745	25.7617
263	Glutaredoxin-related protein 5, mitochondrial	Q80Y14	Glrx5	2.00571	0.556505	4.045e-53	6053800000	48	3	27	16.292	152	28.9865	29.0665	29.127	28.8951	28.9945	28.7816	28.546	29.8043	29.2923	29.2399	29.5474	29.5534
135	Apolipoprotein A-IV	P06728	Apoa4	1.66299	0.554165	9.1552e-220	27334000000	155	19	59	45.029	395	31.2199	31.2862	31.0798	30.9125	31.1255	30.6644	31.6163	31.9197	31.8678	31.5961	31.3546	31.4142
224	Trifunctional purine biosynthetic protein adenosine-3;Phosphoribosylamine--glycine ligase;Phosphoribosylformylglycinamidine cyclo-ligase;Phosphoribosylglycinamide formyltransferase	Q64737	Gart	2.49881	0.553691	4.7685e-201	9995500000	114	25	38.9	107.5	1010	29.5863	29.3691	29.6779	29.7369	29.5252	29.801	30.0299	30.1986	30.0287	30.2649	30.1892	30.2701
140	ATP synthase subunit f, mitochondrial	P56135	Atp5j2	2.08467	0.537476	9.3257e-32	24929000000	44	5	37.5	10.344	88	30.6079	31.2851	31.2866	30.9201	31.1145	30.7885	31.4728	30.9591	31.4061	31.4293	31.5918	31.4144
242	40S ribosomal protein S27	Q6ZWU9	Rps27	1.72426	0.527492	1.397e-34	7799700000	55	7	42.9	9.461	84	29.2946	29.3414	29.4493	29.1703	29.1238	29.3121	29.8534	29.7009	29.6205	29.6452	29.9777	29.5659
19	Dimethylglycine dehydrogenase, mitochondrial	Q9DBT9	Dmgdh	2.29212	0.527135	0	320900000000	974	59	81.4	97.254	869	34.4695	34.4022	34.3912	34.7592	34.7685	34.7146	34.9304	35.376	34.8635	35.0883	35.3616	35.3739
340	Cytidine monophosphate-N-acetylneuraminic acid hydroxylase	Q61419	Cmah	3.54047	0.524041	7.7202e-35	1979200000	41	9	21.1	66.935	577	27.7909	27.0734	27.528	27.3016	27.1913	27.2099	27.4728	27.6144	27.5978	27.7538	27.8089	27.7122
231	NADH dehydrogenase [ubiquinone] 1 alpha subcomplex subunit 13	Q9ERS2	Ndufa13	1.84564	0.523052	5.1238e-71	9101100000	77	9	63.2	16.859	144	29.4916	29.9863	30.049	29.0913	29.4666	29.4466	30.3387	28.5307	30.3174	29.8519	29.8056	29.9161
233	Ras-related protein Rab-1A	P62821	Rab1A	1.55576	0.523032	3.9933e-56	8683700000	62	8	48.8	22.677	205	29.3711	30.1317	29.9987	29.1779	29.2982	29.3035	30.0942	29.1658	29.8297	30.0291	29.8061	29.5136
176	Isobutyryl-CoA dehydrogenase, mitochondrial	Q9D7B6	Acad8	2.03963	0.494239	5.6036e-192	18937000000	180	19	57.1	45.019	413	30.6598	30.557	30.5458	30.8883	30.8327	30.5893	30.7055	30.9827	30.8468	31.1653	31.3265	31.3013
6	Betaine--homocysteine S-methyltransferase 1	O35490	Bhmt	1.31769	0.486732	0	1198700000000	1470	37	85.3	45.02	407	36.4119	36.3545	36.1633	36.4843	36.5346	36.8319	36.9654	37.0105	36.7576	36.8491	37.3075	37.1543
260	NADH dehydrogenase [ubiquinone] 1 subunit C2	Q9CQ54	Ndufc2	1.33805	0.485574	8.711e-68	6395700000	108	9	63.3	14.164	120	28.7568	29.3198	29.3622	29.0876	28.7443	29.1139	29.2628	29.0139	29.7138	29.3763	29.7072	29.3189
319	Enhancer of rudimentary homolog	P84089	Erh	1.62332	0.484975	1.726e-59	3010400000	44	6	44.2	12.259	104	27.8651	27.8269	27.7811	27.9507	28.2862	28.0949	28.0869	28.32	27.798	28.53	28.7847	28.472
12	Fatty acid synthase;[Acyl-carrier-protein] S-acetyltransferase;[Acyl-carrier-protein] S-malonyltransferase;3-oxoacyl-[acyl-carrier-protein] synthase;3-oxoacyl-[acyl-carrier-protein] reductase;3-hydroxyacyl-[acyl-carrier-protein] dehydratase;Enoyl-[acyl-carrier-protein] reductase;Oleoyl-[acyl-carrier-protein] hydrolase	P19096	Fasn	1.64862	0.472861	0	520580000000	2135	140	69.6	272.43	2504	35.2708	35.3328	35.437	35.3094	35.6014	35.2232	35.7176	35.649	35.7783	35.9087	35.9196	35.7243
293	Lamin-B2	P21619	Lmnb2	1.57085	0.472659	1.245e-149	4070300000	89	23	44	67.317	596	28.2324	28.4124	28.384	28.5505	28.5627	28.2523	28.7521	29.087	28.2454	28.7893	29.1072	28.8869
163	Aspartoacylase-2	Q91XE4	Acy3	1.38281	0.469805	1.1869e-220	20568000000	118	14	60.1	35.286	318	30.8835	30.8449	31.1433	30.9354	30.5061	30.4872	31.0292	31.2589	31.0377	30.9985	31.133	31.2066
365	Serine protease HTRA2, mitochondrial	Q9JIY5	Htra2	1.85227	0.45625	2.848e-26	866710000	13	6	15.5	49.348	458	26.5133	26.2031	24.1118	26.3682	26.3034	26.2854	26.4235	26.9552	26.5734	26.6232	26.7219	26.9806
89	Agmatinase, mitochondrial	A2AS89	Agmat	2.22575	0.45444	0	56850000000	215	13	59.8	38.255	358	31.834	31.9566	31.9814	32.4825	32.2274	32.3672	32.3751	32.6643	32.6158	32.7986	32.8937	32.7482
326	Protein 4.1	P48193	Epb41	1.71326	0.451925	3.4519e-113	2623300000	59	13	17.8	95.91	858	27.7983	28.0831	28.2978	27.6147	27.6217	27.4801	28.1463	28.0467	28.2782	28.219	28.0156	27.8377
203	Na(+)/H(+) exchange regulatory cofactor NHE-RF3	Q9JIL4	Pdzk1	1.42692	0.449992	2.121e-217	14317000000	112	20	56.5	56.498	519	30.3496	30.195	30.0999	30.0789	30.1251	30.2677	30.6532	30.5474	30.5524	30.3456	30.6782	30.7978
348	Hexaprenyldihydroxybenzoate methyltransferase, mitochondrial	Q8BMS4	Coq3	2.57622	0.449038	8.9185e-104	1595900000	42	6	23	40.956	370	26.864	27.0065	26.9593	27.1195	27.1719	27.0275	27.081	27.6033	27.3003	27.5213	27.6587	27.486
317	Septin-11	Q8C1B7	2011-09-01	2.78374	0.447624	1.9581e-129	3064000000	55	13	34.6	49.694	431	27.8271	27.7476	27.9564	28.1283	28.0728	28.215	28.3108	28.4426	27.9732	28.5568	28.6699	28.5323
303	Peptidyl-prolyl cis-trans isomerase F, mitochondrial	Q99KR7	Ppif	1.56217	0.444517	4.9218e-153	3541000000	61	6	47.1	21.737	206	28.0263	28.117	28.0878	28.312	28.2195	28.0282	28.538	29.0816	28.587	28.4597	28.6247	28.8088
333	Mitochondrial import inner membrane translocase subunit Tim9	Q9WV98	Timm9	2.25082	0.442193	3.3491e-48	2227400000	44	4	61.8	10.344	89	27.368	27.551	27.6818	27.5019	27.5283	27.7218	27.5713	28.2595	27.3758	27.9552	28.0196	28.1038
184	Nicotinamide phosphoribosyltransferase	Q99KQ4	Nampt	1.35431	0.439776	1.2977e-159	17115000000	157	21	54.4	55.446	491	30.7111	30.4865	30.4681	30.4911	30.7411	30.3099	30.4806	30.8509	30.6375	30.8339	31.1207	30.9068
64	Glycine N-acyltransferase-like protein	Q5FW57	Gm4952	2.22875	0.436303	0	108190000000	295	24	91.6	34.168	296	33.0944	32.9259	32.59	33.3199	33.2409	33.1086	33.3462	33.9301	33.4889	33.6396	33.7605	33.5782
173	Acetyl-CoA carboxylase 1;Biotin carboxylase	Q5SWU9	Acaca	1.3911	0.436253	0	19394000000	202	47	28.1	265.25	2345	30.6484	30.719	30.7931	30.5475	30.853	30.3846	31.0734	30.8922	31.0643	30.9875	30.9745	31.1319
349	Mitochondrial import inner membrane translocase subunit Tim8 B	P62077	Timm8b	1.65803	0.428826	3.0826e-17	1575500000	22	4	50.6	9.2864	83	27.0445	26.9772	26.5623	27.0073	27.1037	27.1071	27.2229	27.9217	27.1038	27.3071	27.6992	27.4982
331	RNA-binding protein FUS	P56959	Fus	1.51511	0.427839	3.6769e-30	2300500000	32	5	11.2	52.673	518	27.5875	27.5336	27.7124	27.8231	27.6686	27.4886	27.5486	28.0625	27.4682	28.1203	27.9225	28.221
202	ATP synthase protein 8	P03930	Mtatp8	1.31821	0.425693	2.3281e-06	14497000000	24	2	26.9	7.7662	67	29.5375	30.1627	29.8408	30.4371	30.0385	30.455	30.7853	30.0371	31.0955	30.6126	30.8394	30.7556
205	Ubiquinone biosynthesis protein COQ9, mitochondrial	Q8K1Z0	Coq9	1.70711	0.423598	2.5816e-293	13790000000	151	12	49.5	35.082	313	30.0793	30.1278	30.0686	30.1651	30.3666	30.2086	30.3395	30.8198	30.2012	30.5061	30.8326	30.6725
43	Nucleoside diphosphate kinase B	Q01768	Nme2	1.35331	0.423054	1.9602e-222	154510000000	167	13	84.2	17.363	152	33.4363	33.344	33.7229	33.5763	33.5211	33.6169	33.9602	34.4538	33.9046	33.9938	33.7463	34.2433
10	Non-specific lipid-transfer protein	P32020	Scp2	1.68613	0.422696	0	673530000000	1038	47	73.3	59.125	547	35.6959	35.6256	35.5655	35.7493	35.8538	35.7236	36.048	36.188	36.0533	36.0433	36.1489	36.4026
315	Cordon-bleu protein-like 1	Q3UMF0	Cobll1	1.37401	0.421317	2.3779e-152	3083200000	77	20	29	137.38	1273	28.345	28.2919	28.1951	27.6931	27.9325	28.0007	28.3224	28.1039	27.9517	28.0856	28.358	28.4466
223	Eukaryotic translation initiation factor 5	P59325	Eif5	1.50862	0.419889	6.8683e-78	10124000000	72	12	32.9	48.968	429	29.9915	29.7955	29.8583	29.92	29.5571	29.6886	29.8934	30.1522	29.7326	30.2867	30.0557	30.083
259	Basigin	P18572	Bsg	2.90683	0.418949	7.2006e-82	6461900000	64	7	22.6	42.444	389	29.0447	28.9241	29.4454	29.0144	28.9142	28.9836	29.7183	28.9762	29.7586	29.3113	29.4023	29.4555
21	Electron transfer flavoprotein subunit beta	Q9DCW4	Etfb	1.57395	0.41592	0	281420000000	408	23	84.3	27.623	255	34.2899	34.3672	34.2323	34.7555	34.6362	34.6181	34.7696	35.081	34.6269	34.8666	35.2467	35.1444
121	Cytochrome c oxidase subunit 5B, mitochondrial	P19536	Cox5b	2.41025	0.415592	1.9859e-88	32845000000	166	8	51.6	13.813	128	31.2937	31.5449	31.3404	31.4759	31.3859	31.5811	31.6748	31.7926	31.5761	31.8647	31.9764	31.8485
283	NADPH:adrenodoxin oxidoreductase, mitochondrial	Q61578	Fdxr	1.3578	0.41422	6.8057e-136	4997900000	57	15	46	54.201	494	28.7566	28.4286	28.5256	28.7606	28.9364	28.496	29.009	29.1605	29.0619	29.0526	29.265	29.118
170	Prolow-density lipoprotein receptor-related protein 1;Low-density lipoprotein receptor-related protein 1 85 kDa subunit;Low-density lipoprotein receptor-related protein 1 515 kDa subunit;Low-density lipoprotein receptor-related protein 1 intracellular domain	Q91ZX7	Lrp1	1.50663	0.413963	0	19837000000	308	62	18.8	504.74	4545	30.4352	30.376	30.5876	30.8297	30.8013	30.9425	30.9962	30.7587	30.7438	31.4911	31.0797	31.2446
296	Pyruvate dehydrogenase protein X component, mitochondrial	Q8BKZ9	Pdhx	2.00775	0.411884	1.141e-84	4012400000	66	13	37.9	53.998	501	28.494	28.4195	28.1918	28.5567	28.3855	28.504	28.6658	28.7526	28.3255	28.7996	28.8441	29.038
185	40S ribosomal protein S21	Q9CQR2	Rps21	1.42875	0.399335	2.2827e-92	16962000000	81	5	60.2	9.1413	83	30.6051	30.6407	30.3952	30.6987	30.3746	30.4264	30.6178	30.902	30.479	30.8149	31.0643	30.8186
372	E3 SUMO-protein ligase RanBP2;Putative peptidyl-prolyl cis-trans isomerase	Q9ERU9	Ranbp2	2.6075	0.397738	5.3948e-26	682480000	21	6	2.7	341.12	3053	25.7217	25.9275	26.052	25.8931	25.8714	25.8122	26.4838	26.0499	25.6643	26.1598	26.3442	26.266
85	40S ribosomal protein S4, X isoform	P62702	Rps4x	1.38419	0.397432	5.6033e-214	62488000000	287	22	65.4	29.597	263	32.7692	32.7318	32.739	31.7507	31.7504	32.0247	32.9327	33.1718	32.9134	32.4352	32.1471	32.1358
346	Protein lin-7 homolog C	O88952	Lin7c	2.4468	0.393157	9.8414e-41	1655200000	33	6	37.6	21.834	197	27.1483	27.0069	26.7912	27.1214	27.1101	27.0997	27.3423	27.5376	27.3097	27.378	27.547	27.5856
271	Polymerase delta-interacting protein 2	Q91VA6	Poldip2	1.30377	0.389173	7.2245e-63	5502800000	55	12	49.2	41.87	368	28.9856	28.8344	28.7838	28.7075	28.9699	29.0374	28.8605	29.4588	28.9798	29.1002	29.381	29.4011
243	Protein FAM136A	Q9CR98	Fam136a	1.46646	0.386843	4.1533e-148	7710300000	91	8	64.5	15.674	138	29.3076	29.2879	29.2182	29.4712	29.3998	29.5017	29.4312	29.8643	29.4714	29.779	30.0746	29.6796
307	NADH dehydrogenase [ubiquinone] 1 beta subcomplex subunit 11, mitochondrial	O09111	Ndufb11	2.60455	0.38332	1.5236e-60	3379500000	38	5	38.4	17.444	151	27.8407	28.3025	28.2461	28.1994	28.1395	28.229	28.5252	28.1708	28.5272	28.5114	28.5345	28.672
125	ATP synthase subunit g, mitochondrial	Q9CPQ8	Atp5l	2.00698	0.380306	1.304e-96	32037000000	82	6	49.5	11.424	103	30.5905	31.4062	31.1371	31.4859	31.4596	31.4729	32.0834	31.19	32.0781	31.7509	32.015	31.7934
402	Golgi integral membrane protein 4	Q8BXA1	Golim4	3.82676	0.379823	6.3994e-09	207910000	8	5	10.2	76.784	655	24.2339	24.3491	24.9179	24.055	24.0405	23.9813	24.4269	23.6792	24.5143	24.4172	24.4233	24.3758
347	Steroid receptor RNA activator 1	Q80VJ2	Sra1	1.48793	0.377425	2.0744e-34	1600100000	19	3	24.6	25.557	232	27.8505	22.5787	27.6423	27.0859	27.0566	27.3244	27.7732	27.4709	21.3429	27.5851	27.6405	27.3736
42	Peroxisomal bifunctional enzyme;Enoyl-CoA hydratase/3,2-trans-enoyl-CoA isomerase;3-hydroxyacyl-CoA dehydrogenase	Q9DBM2	Ehhadh	1.64425	0.372089	0	156930000000	605	49	77	78.301	718	33.8842	33.8543	33.5639	33.6213	33.8398	33.5129	33.7266	34.1296	34.1607	33.9722	34.0172	34.1009
322	L-2-hydroxyglutarate dehydrogenase, mitochondrial	Q91YP0	L2hgdh	1.36645	0.370299	7.4651e-41	2930600000	41	9	25.4	50.898	464	27.8512	27.4021	27.5013	28.0082	27.9764	28.0616	28.5356	28.5897	28.0981	28.4806	28.5369	28.1396
90	NADH dehydrogenase [ubiquinone] flavoprotein 1, mitochondrial	Q91YT0	Ndufv1	3.29943	0.369467	0	55657000000	251	27	70.5	50.834	464	31.9897	32.0696	31.9451	32.3199	32.2974	32.2135	32.44	32.6993	32.5592	32.6714	32.6182	32.6497
190	Nucleobindin-1	Q02819	Nucb1	1.74912	0.368601	9.5107e-244	16164000000	134	28	62.5	53.408	459	30.3824	30.3345	30.2364	30.4521	30.4966	30.4491	30.3776	31.1947	30.3168	30.6473	30.9213	30.9351
246	LIM and SH3 domain protein 1	Q61792	Lasp1	1.48435	0.353537	2.53e-153	7584900000	140	13	43	29.994	263	29.4488	29.5875	29.6073	29.345	29.4408	29.1513	29.5232	29.3981	29.5334	29.6083	29.8056	29.5839
60	Prohibitin	P67778	Phb	1.94616	0.353076	0	109830000000	293	23	87.5	29.82	272	33.3612	33.08	33.0782	33.0884	33.2534	33.2806	33.2644	33.3919	33.3044	33.5325	33.6614	33.4876
314	Eukaryotic translation initiation factor 2A	Q8BJW6	Eif2a	2.27179	0.347975	1.6776e-59	3126600000	93	12	33	64.403	581	28.5026	28.239	28.443	27.9364	27.9555	27.8452	28.3669	28.2115	28.209	28.2661	28.3498	28.1651
35	ATP synthase subunit d, mitochondrial	Q9DCX2	Atp5h	1.8094	0.347874	1.059e-201	173860000000	307	14	85.1	18.749	161	33.7906	33.6986	33.7176	33.8345	33.8338	33.9184	34.0223	34.6243	33.8235	34.1875	34.0821	34.3608
107	Cytochrome c oxidase subunit 6B1	P56391	Cox6b1	2.14063	0.346427	4.2749e-79	38796000000	114	9	72.1	10.071	86	31.6069	31.677	31.6708	31.7875	31.7536	31.7132	31.9261	32.2139	31.826	31.9906	32.2156	32.0873
247	40S ribosomal protein S29	P62274	Rps29	1.34608	0.34532	9.6795e-45	7571400000	45	4	48.2	6.6767	56	29.7653	29.6416	29.5466	28.9483	28.9898	29.1123	29.5959	30.0025	29.6836	29.5709	29.201	29.3146
38	Murinoglobulin-1	P28665	Mug1	1.33306	0.345117	0	166430000000	739	55	53.9	165.3	1476	33.6389	33.5142	33.9338	33.6998	33.8666	33.8304	34.2483	34.0076	34.2501	34.2917	33.9289	34.2116
195	L-xylulose reductase	Q91X52	Dcxr	1.45135	0.344177	2.9982e-108	15876000000	140	12	53.3	25.746	244	30.2465	30.1237	30.0069	30.5047	30.497	30.4533	30.5811	31.0396	30.6419	30.625	30.8651	30.9973
235	Eukaryotic translation initiation factor 3 subunit I	Q9QZD9	Eif3i	1.94161	0.342589	2.5596e-216	8569600000	102	10	48.9	36.46	325	29.5226	29.4563	29.4276	29.517	29.5655	29.7223	29.5501	30.0021	29.4603	29.9163	29.8817	30.0347
3	ATP synthase subunit beta, mitochondrial	P56480	Atp5b	1.31721	0.341733	0	1794500000000	1467	32	79	56.3	529	37.094	37.078	36.8047	37.2398	37.2221	37.093	37.3211	37.8084	37.3719	37.304	37.6121	37.6639
86	40S ribosomal protein S3a	P97351	Rps3a	1.51047	0.339684	9.7441e-218	61396000000	216	21	56.4	29.885	264	32.6169	32.4005	32.493	32.1166	32.2692	32.2665	32.7484	32.7979	32.558	32.5198	32.4216	32.7299
174	Ferrochelatase, mitochondrial	P22315	Fech	1.63888	0.335825	6.0879e-215	19225000000	155	15	50	47.13	420	30.6702	30.5004	30.4941	30.5868	30.8935	30.6547	30.9259	31.3239	30.787	31.0663	31.0456	31.0307
93	Succinate dehydrogenase [ubiquinone] iron-sulfur subunit, mitochondrial	Q9CQA3	Sdhb	2.39691	0.334021	4.9606e-151	48956000000	245	20	68.1	31.814	282	31.9753	31.8857	31.8616	32.0441	32.1947	32.1124	32.2373	32.4538	32.1817	32.4488	32.5137	32.3909
142	Inorganic pyrophosphatase 2, mitochondrial	Q91VM9	Ppa2	1.88565	0.333589	1.2165e-227	24531000000	194	19	66.4	38.114	330	30.889	30.8917	30.9244	31.1122	31.0634	31.269	31.2412	31.3432	31.2274	31.5001	31.3916	31.5537
228	ATPase family AAA domain-containing protein 3	Q925I1	Atad3	1.81668	0.331856	7.4492e-121	9243800000	108	20	37.2	66.741	591	29.5828	29.7032	29.5409	29.5128	29.6585	29.6624	29.6218	30.4573	29.8155	29.8285	30.0538	29.947
84	Propionyl-CoA carboxylase alpha chain, mitochondrial	Q91ZA3	Pcca	3.63953	0.331014	0	67498000000	402	42	66.2	79.921	724	32.3762	32.307	32.2704	32.6536	32.5974	32.659	32.6365	32.7764	32.7195	32.9464	33.0022	32.9544
61	Ribosome-binding protein 1	Q99PL5	Rrbp1	2.17018	0.328541	0	109540000000	778	69	42.4	172.88	1605	33.0245	33.1061	33.0936	33.3021	33.3787	33.3496	33.3698	33.4115	33.2269	33.558	33.7603	33.6977
80	NADH-ubiquinone oxidoreductase 75 kDa subunit, mitochondrial	Q91VD9	Ndufs1	1.47137	0.322468	0	79719000000	401	43	66.4	79.776	727	32.5042	32.6107	32.4393	32.9796	32.8259	32.7718	32.8802	33.1098	32.9729	33.1177	33.0858	33.3412
334	Tight junction protein ZO-1	P39447	Tjp1	1.32309	0.321748	2.3983e-98	2224700000	67	13	14.1	194.74	1745	27.738	27.8306	27.6972	27.3986	27.5541	27.6305	27.4157	28.0224	27.6196	27.7248	27.7967	28.027
338	Small nuclear ribonucleoprotein Sm D2	P62317	Snrpd2	1.65847	0.314872	3.7413e-39	2036000000	26	6	55.1	13.527	118	27.5696	27.3789	27.5573	27.328	27.6076	27.4573	27.7062	27.8716	27.5639	27.8017	27.7181	27.8178
295	Indoleamine 2,3-dioxygenase 2	Q8R0V5	Ido2	1.36839	0.310909	6.7922e-74	4013600000	45	10	41	44.467	398	28.454	28.4511	28.4715	28.3531	28.2884	28.3798	28.9038	28.9259	28.7796	28.846	28.61	28.498
261	Serine/arginine-rich splicing factor 7	Q8BL97	Srsf7	2.48203	0.310595	3.9373e-49	6223800000	40	8	34.8	30.817	267	28.8462	29.091	28.9895	29.2087	29.2882	29.1671	29.0815	29.2931	28.8889	29.495	29.4999	29.6008
144	60S ribosomal protein L21	O09167	Rpl21	1.59348	0.309488	2.4891e-46	24056000000	67	8	43.1	18.562	160	31.557	31.7667	31.3301	30.1924	30.393	30.2035	31.5472	31.745	31.7751	30.4577	30.595	30.6647
160	Antithrombin-III	P32261	Serpinc1	1.6	0.297734	8.0894e-168	20897000000	200	22	53.3	52.003	465	30.8922	30.8579	30.7671	30.8442	31.0283	30.797	31.0556	30.845	31.0089	31.0957	31.2096	31.2574
403	Peroxisomal acyl-coenzyme A oxidase 3	Q9EPL9	Acox3	2.32349	0.289279	4.8765e-08	207240000	8	2	5.3	78.403	700	23.8887	24.1665	24.3454	23.9132	23.986	24.0343	24.4675	24.2127	24.4138	24.2601	24.2071	24.3342
207	Acidic leucine-rich nuclear phosphoprotein 32 family member A	O35381	Anp32a	1.49383	0.288845	8.4556e-114	13097000000	83	11	29.6	28.537	247	30.1396	30.0986	30.0486	30.2377	30.18	30.2032	30.2497	30.7051	30.362	30.6665	30.4473	30.3737
69	Medium-chain specific acyl-CoA dehydrogenase, mitochondrial	P45952	Acadm	1.42264	0.280467	0	94016000000	331	26	59.9	46.481	421	32.991	33.038	32.6682	33.1386	33.1406	33.1441	32.7707	33.3058	32.9829	33.2398	33.5339	33.4911
76	Cytochrome b-c1 complex subunit Rieske, mitochondrial;Cytochrome b-c1 complex subunit 11	Q9CR68	Uqcrfs1	1.62388	0.278388	0	82608000000	227	16	62.4	29.367	274	33.1564	32.8371	32.9143	32.6219	32.6868	32.7905	32.8848	33.2642	33.0897	32.9717	32.8757	33.0871
209	Xylulose kinase	Q3TNA1	Xylb	1.46466	0.267876	1.6366e-162	12729000000	138	16	53	59.543	551	30.0432	29.9285	30.155	30.089	30.1654	30.2565	30.1707	30.4344	30.3271	30.4719	30.3042	30.5385
166	Plasminogen activator inhibitor 1 RNA-binding protein	Q9CY58	Serbp1	1.73948	0.266328	5.9858e-217	20039000000	195	17	40.5	44.714	407	30.9393	30.8719	30.6812	30.7225	30.7335	30.8191	30.8539	31.0631	30.9079	30.9394	31.1452	30.9894
54	Succinyl-CoA ligase [GDP-forming] subunit beta, mitochondrial	Q9Z2I8	Suclg2	1.47023	0.265439	0	121080000000	350	27	73	46.839	433	33.2193	33.2822	33.3066	33.5197	33.5379	33.3997	33.4057	33.7961	33.2362	33.6404	33.7278	33.8853
129	Acyl-coenzyme A synthetase ACSM5, mitochondrial	Q8BGA8	Acsm5	1.96855	0.263468	0	31606000000	250	27	69.9	64.328	578	31.2655	31.2122	31.1825	31.5195	31.3751	31.5662	31.5272	31.7686	31.8284	31.7425	31.771	31.7376
405	Quinone oxidoreductase-like protein 1	Q921W4	Cryzl1	1.57333	0.263048	2.916e-10	193410000	13	2	8	38.725	348	23.9688	24.2479	24.0361	24.375	24.2361	24.1402	24.0486	24.4751	24.1038	24.4926	24.5828	24.4651
208	NADH dehydrogenase [ubiquinone] 1 alpha subcomplex subunit 5	Q9CPP6	Ndufa5	1.77555	0.260352	3.9597e-164	12768000000	93	9	69.8	13.36	116	29.8465	29.956	29.7698	30.3188	30.2772	30.3118	30.1064	30.5815	30.2424	30.4419	30.6625	30.5844
154	Nuclease-sensitive element-binding protein 1	P62960	Ybx1	1.34406	0.254425	0	22058000000	178	12	66.1	35.73	322	30.9521	30.991	30.8526	30.9378	30.9906	30.8405	30.9212	31.5475	30.9386	31.0364	31.195	31.3008
157	NADH dehydrogenase [ubiquinone] iron-sulfur protein 3, mitochondrial	Q9DCT2	Ndufs3	2.45818	0.24732	6.2152e-172	21231000000	109	13	42.6	30.149	263	30.9309	30.6649	30.6318	30.8363	30.768	30.8639	30.8745	31.877	30.9771	31.0355	31.0489	31.1257
281	LIM domain and actin-binding protein 1	Q9ERG0	Lima1	1.65997	0.246618	4.6317e-98	5142900000	87	17	29.5	84.059	753	28.8703	29.0618	28.878	28.8785	28.8669	28.6897	28.8133	28.9059	29.0599	29.0676	29.1034	29.0039
387	Protein numb homolog	Q9QZS3	Numb	2.14546	0.244833	3.5967e-10	416000000	6	5	7.2	70.812	653	25.339	25.2014	25.3913	25.229	25.1236	25.2354	25.4227	25.3379	25.2746	25.5044	25.4154	25.4027
28	Cytochrome b-c1 complex subunit 1, mitochondrial	Q9CZ13	Uqcrc1	1.56233	0.241091	0	209650000000	447	26	60	52.851	480	34.0224	34.0533	33.909	34.3514	34.1813	34.2516	34.2554	34.5357	34.3046	34.4065	34.5205	34.5805
279	Carbonic anhydrase 5A, mitochondrial	P23589	Ca5a	1.3961	0.239672	8.402e-76	5235800000	41	8	40.1	34.072	299	28.7011	28.8305	28.2286	28.9631	28.8351	29.0426	29.0792	29.3161	28.875	29.2866	29.1643	29.109
74	Sulfite oxidase, mitochondrial	Q8R086	Suox	1.98483	0.23711	0	84170000000	335	23	59.5	60.755	546	32.5772	32.5883	32.4657	33.0721	32.9679	32.9277	32.9038	33.2035	32.8872	33.169	33.265	33.245
66	Glycine N-acyltransferase-like protein Keg1	Q9DCY0	Keg1	1.34608	0.227584	0	103830000000	332	20	82.7	33.723	295	33.4315	33.3204	33.2839	33.0894	33.1261	33.0524	33.1962	33.5894	33.1008	33.4603	33.2007	33.2897
7	Retinal dehydrogenase 1	P24549	Aldh1a1	1.33792	0.226762	0	972810000000	876	43	71.3	54.467	501	36.4871	36.3625	36.2712	36.3655	36.4438	36.4875	36.2829	36.7333	36.3803	36.6577	36.5371	36.7823
39	Delta-1-pyrroline-5-carboxylate dehydrogenase, mitochondrial	Q8CHT0	Aldh4a1	2.38703	0.226369	0	164090000000	453	26	68.1	61.84	562	33.6041	33.5865	33.4971	33.7895	33.8979	33.8981	33.8805	34.048	33.8342	34.0653	34.1086	34.0906
4	Glutamate dehydrogenase 1, mitochondrial	P26443	Glud1	1.50776	0.225339	0	1389500000000	1187	46	76.3	61.336	558	36.7731	36.8089	36.6695	37.0358	37.0741	36.8958	36.7802	37.0843	36.7701	37.1422	37.2799	37.2596
395	Protein FAM98B	Q80VD1	Fam98b	1.32128	0.217453	1.8411e-10	287540000	13	4	12.1	45.349	429	24.7462	23.0747	25.0278	25.011	24.9414	24.9795	22.5742	24.8687	24.7715	25.2616	25.2764	25.0462
72	Apoptosis-inducing factor 1, mitochondrial	Q9Z0X1	Aifm1	1.54983	0.213018	0	85873000000	407	32	58.7	66.765	612	32.9766	32.8798	32.7997	32.8105	32.9843	32.7972	32.9874	33.41	33.1205	33.101	33.0386	33.0914
23	Malate dehydrogenase, mitochondrial	P08249	Mdh2	3.39733	0.201843	0	243060000000	362	20	67.5	35.611	338	34.3002	34.3763	34.1422	34.5297	34.5112	34.4947	34.5113	34.6481	34.37	34.6924	34.7049	34.7439
274	Far upstream element-binding protein 2	Q3U0V1	Khsrp	1.58655	0.200144	7.2081e-108	5356400000	66	15	27	76.775	748	29.0685	28.9686	28.7198	28.9835	29.0223	28.9212	28.8478	29.1702	28.8759	29.0849	29.2568	29.1857
193	Eukaryotic translation initiation factor 3 subunit B	Q8JZQ9	Eif3b	1.37793	0.188122	0	15983000000	185	26	50.6	91.369	803	30.5988	30.2399	30.3952	30.5298	30.4823	30.5973	30.565	30.6297	30.5498	30.6369	30.824	30.7128
25	Short-chain specific acyl-CoA dehydrogenase, mitochondrial	Q07417	Acads	1.30824	0.185961	0	226630000000	376	26	76	44.889	412	34.142	34.3388	34.1047	34.457	34.2843	34.4725	34.3046	34.6363	34.2955	34.5901	34.542	34.6397
37	Cytochrome b-c1 complex subunit 2, mitochondrial	Q9DB77	Uqcrc2	2.16007	0.185396	0	170290000000	434	24	65.3	48.234	453	33.7324	33.7411	33.6516	33.8816	33.9089	33.9456	33.8926	34.4397	34.0694	34.0433	34.1512	34.0977
156	Short/branched chain specific acyl-CoA dehydrogenase, mitochondrial	Q9DBL1	Acadsb	1.45187	0.18364	2.2162e-173	21315000000	154	15	42.6	47.874	432	30.7444	30.7587	30.7192	30.986	30.8684	30.9058	30.7658	31.4873	30.9007	31.0382	31.0771	31.1958
65	Long-chain specific acyl-CoA dehydrogenase, mitochondrial	P51174	Acadl	1.37559	0.178401	0	105050000000	328	24	47.7	47.907	430	32.8998	32.87	32.8998	33.453	33.3431	33.2792	33.2777	33.5354	33.3116	33.4738	33.5851	33.5517
275	Mitochondrial import inner membrane translocase subunit TIM44	O35857	Timm44	1.65748	0.170879	7.5345e-103	5351800000	113	14	35.8	51.091	452	28.9074	28.9068	28.9144	28.9382	28.8955	28.9208	29.0479	29.0246	29.0122	29.0083	29.165	29.0938
31	Succinate dehydrogenase [ubiquinone] flavoprotein subunit, mitochondrial	Q8K2B3	Sdha	2.07564	0.166401	0	202290000000	688	35	70.3	72.585	664	33.7705	33.7802	33.9213	34.2609	34.2677	34.27	34.168	34.3092	34.2067	34.4247	34.3776	34.4955
63	Serine protease inhibitor A3K	P07759	Serpina3k	1.71256	0.158578	0	108440000000	308	16	38	46.879	418	33.4381	33.0181	33.457	33.1349	33.0388	33.0203	33.5589	33.5369	33.8484	33.2653	33.1895	33.215
94	1,4-alpha-glucan-branching enzyme	Q9D6Y9	Gbe1	1.58389	0.145042	0	48795000000	317	30	56.4	80.363	702	31.7921	32.2441	32.1402	32.0741	32.1052	32.1847	32.3871	32.0614	32.2632	32.2142	32.2885	32.2963
158	Enoyl-CoA delta isomerase 2, mitochondrial	Q9WUR2	Eci2	1.57608	0.129688	0	21171000000	185	19	53.7	43.267	391	30.8893	30.7176	30.535	31.0583	30.9399	31.0084	30.7751	31.228	31.0241	31.1618	31.1264	31.1075
81	Peptidyl-prolyl cis-trans isomerase B	P24369	Ppib	1.34651	-0.0756226	3.9062e-187	74313000000	216	17	64.8	23.713	216	32.6207	32.5564	32.6003	32.8525	32.8431	32.9052	32.7844	33.079	32.7017	32.8266	32.7701	32.7773
67	Hypoxia up-regulated protein 1	Q9JKR6	Hyou1	1.41631	-0.146416	0	100310000000	668	49	48.3	111.18	999	33.3053	33.1081	33.1619	33.2413	33.317	33.344	33.0889	33.346	32.9172	33.1045	33.1319	33.2268
104	Talin-1	P26039	Tln1	1.78671	-0.155963	0	40834000000	435	79	50.1	269.82	2541	31.6289	31.8238	31.7365	32.1455	32.1057	32.1531	31.7537	31.4266	31.691	31.9916	32.0342	31.9105
123	Vinculin	Q64727	Vcl	1.30285	-0.159672	0	32482000000	326	43	51.5	116.72	1066	31.4667	31.2973	31.4205	31.7488	31.5915	31.5917	31.5146	31.5381	31.4115	31.5238	31.4868	31.4424
32	Cytosol aminopeptidase	Q9CPY7	Lap3	1.71347	-0.176334	0	197480000000	604	33	78.8	56.141	519	34.3186	34.1041	34.0006	34.23	34.3182	34.3223	34.088	34.2781	33.9512	34.0591	34.102	34.1805
34	Fumarate hydratase, mitochondrial	P97807	Fh	1.96594	-0.185763	0	180470000000	483	29	65.1	54.356	507	34.0178	33.9915	33.8338	34.2441	34.1357	34.1996	33.7336	34.1878	33.7076	34.0294	33.9542	34.0385
24	Calreticulin	P14211	Calr	1.4302	-0.194682	0	234560000000	643	29	73.8	47.994	416	34.3169	34.2256	34.3708	34.6307	34.6703	34.5359	34.1544	34.6714	34.1216	34.4031	34.3406	34.5092
49	Adenosine kinase	P55264	Adk	1.4863	-0.198447	0	129790000000	452	29	71.2	40.148	361	33.3933	33.4685	33.5607	33.7385	33.8789	33.7719	33.3501	33.6409	33.2618	33.5084	33.6341	33.6515
111	WD repeat-containing protein 1	O88342	Wdr1	2.61616	-0.198625	8.8861e-276	37044000000	205	24	63.5	66.406	606	31.6571	31.4511	31.6542	32.0414	32.0719	32.0442	31.3789	31.576	31.3733	31.8817	31.881	31.799
132	T-complex protein 1 subunit delta	P80315	Cct4	2.04028	-0.200843	3.6762e-293	29476000000	210	25	59.4	58.066	539	31.5162	31.4665	31.4272	31.5239	31.5742	31.6142	31.2306	31.3579	31.1954	31.3141	31.43	31.3656
201	Guanine nucleotide-binding protein G(I)/G(S)/G(T) subunit beta-2	P62880	Gnb2	1.48425	-0.204568	4.8831e-221	14599000000	103	14	63.5	37.331	340	30.3717	30.3823	30.3055	30.4964	30.6627	30.6577	30.1593	30.6115	29.9962	30.4348	30.3349	30.4334
122	Protein transport protein Sec23A	Q01405	Sec23a	1.51159	-0.211023	0	32798000000	243	28	51	86.161	765	31.772	31.5021	31.5701	31.6458	31.6559	31.5714	31.5496	31.5425	31.4613	31.5252	31.3889	31.326
147	AP-2 complex subunit alpha-2	P17427	Ap2a2	1.61746	-0.211642	6.4197e-299	23089000000	219	32	46.7	104.02	938	30.8829	31.0313	31.3353	31.1507	31.1582	31.2414	31.2369	30.6821	31.0295	31.0612	30.8799	30.9742
82	Rab GDP dissociation inhibitor beta	Q61598	Gdi2	1.77918	-0.212268	0	72849000000	401	37	80	50.537	445	32.7417	32.5119	32.7293	32.8176	32.9766	32.907	32.54	32.8888	32.5928	32.6333	32.7142	32.7169
230	UPF0317 protein C14orf159 homolog, mitochondrial	Q8BH86		2.21442	-0.232429	8.9547e-157	9214500000	89	16	42.8	66.365	617	29.668	29.4878	29.7364	30.0074	29.948	29.982	29.564	29.7313	29.5897	29.8206	29.6816	29.7379
95	Leucine-rich PPR motif-containing protein, mitochondrial	Q6PB66	Lrpprc	1.30504	-0.246033	0	47559000000	468	71	62.2	156.61	1392	32.0981	31.9935	32.1704	32.1916	32.2156	32.3332	32.1448	32.043	32.0307	32.1413	31.984	31.877
52	Phosphoglucomutase-1	Q9D0F9	Pgm1	1.63958	-0.250366	0	123520000000	585	43	86.5	61.417	562	33.6149	33.5294	33.5459	33.5449	33.4612	33.6374	33.4208	33.3139	33.3291	33.371	33.3132	33.2082
9	Cytosolic 10-formyltetrahydrofolate dehydrogenase	Q8R0Y6	Aldh1l1	1.95261	-0.255494	0	828250000000	1652	89	87.7	98.708	902	36.2424	36.0833	36.3013	36.4376	36.5382	36.4233	36.0499	36.1641	36.0285	36.1296	36.2206	36.2825
219	F-actin-capping protein subunit beta	P47757	Capzb	1.60895	-0.25658	1.1825e-145	11054000000	117	14	53.4	31.345	277	29.8172	29.7884	29.8159	30.3872	30.3406	30.2956	29.5763	30.1268	29.7036	30.2186	30.0384	29.9967
14	Heat shock protein HSP 90-beta	P11499	Hsp90ab1	1.65406	-0.264173	0	413330000000	879	61	68.6	83.28	724	35.3258	35.018	35.2057	35.29	35.4672	35.4525	35.0465	35.3059	35.0223	35.1577	35.0525	35.2069
33	Glutaryl-CoA dehydrogenase, mitochondrial	Q60759	Gcdh	1.69914	-0.268631	0	195120000000	396	20	58.4	48.605	438	34.1442	34.2274	33.9647	34.3038	34.3027	34.2727	33.9711	34.1007	33.9317	33.9248	34.1617	33.9867
47	Inorganic pyrophosphatase	Q9D819	Ppa1	1.59706	-0.272438	0	132880000000	419	27	86.5	32.667	289	33.7104	33.4779	33.5108	33.8299	33.8274	33.8115	33.2381	33.8481	33.1602	33.4769	33.4682	33.7065
70	Enoyl-CoA delta isomerase 1, mitochondrial	P42125	Eci1	1.44231	-0.276403	1.1292e-284	92596000000	274	18	65.4	32.25	289	33.2738	32.9707	33.0843	33.3126	33.133	33.2061	33.1784	33.0945	32.9485	32.9731	32.8027	33.0466
114	Putative L-aspartate dehydrogenase	Q9DCQ2	Aspdh	1.71739	-0.27795	0	35604000000	182	20	81.5	30.269	287	31.8355	31.7619	31.6514	31.7292	31.8916	31.9454	31.2705	31.8106	31.2309	31.57	31.523	31.6393
130	Protein transport protein Sec31A	Q3UPL0	Sec31a	2.2563	-0.283017	0	30781000000	300	37	42	133.57	1230	31.6399	31.4473	31.5677	31.6595	31.5838	31.6314	31.326	31.4538	31.3137	31.3254	31.2698	31.4305
342	H/ACA ribonucleoprotein complex subunit 4	Q9ESX5	Dkc1	1.52767	-0.287379	2.4203e-32	1954500000	25	6	16.5	57.401	509	27.454	27.7155	27.9456	27.5502	27.3588	27.6204	27.7667	27.3286	27.3676	27.2376	27.1506	27.2791
150	5-oxoprolinase	Q8K010	Oplah	2.62282	-0.29659	0	22662000000	307	46	56.4	137.61	1288	31.0576	31.1101	31.1553	31.3458	31.2332	31.2037	30.7921	30.8501	30.7712	30.9628	30.9673	30.9629
304	Low molecular weight phosphotyrosine protein phosphatase	Q9D358	Acp1	2.12853	-0.299552	2.0937e-68	3501500000	79	8	54.4	18.192	158	28.2665	28.2424	28.3345	28.6416	28.6006	28.6697	28.2002	27.9994	28.1603	28.4457	28.2558	28.3118
192	Eukaryotic translation initiation factor 2 subunit 3, X-linked	Q9Z0N1	Eif2s3x	1.41915	-0.306974	4.7765e-195	15985000000	123	20	55.1	51.065	472	30.6508	30.4275	30.6724	30.776	30.7142	30.7312	30.495	30.5127	30.2247	30.5823	30.4722	30.2459
204	Hsc70-interacting protein	Q99L47	St13	1.65447	-0.308528	3.4633e-81	14200000000	114	12	31.8	41.655	371	30.4553	30.4338	30.1987	30.3728	30.5846	30.6489	30.1538	30.4861	30.1569	30.2596	30.2136	30.2076
249	V-type proton ATPase catalytic subunit A	P50516	Atp6v1a	2.1275	-0.313188	7.1446e-266	7435300000	129	22	56.7	68.325	617	29.5184	29.174	29.3441	29.723	29.8094	29.6932	29.0739	29.2205	29.1769	29.4896	29.4712	29.3253
50	Glyoxylate reductase/hydroxypyruvate reductase	Q91Z53	Grhpr	2.14027	-0.313368	0	127700000000	388	22	75.3	35.328	328	33.6765	33.3802	33.6317	33.7484	33.7163	33.6217	33.4659	33.6225	33.3318	33.4003	33.2895	33.4565
200	Thioredoxin reductase 1, cytoplasmic	Q9JMH6	Txnrd1	1.36034	-0.31684	5.2137e-255	15063000000	174	20	43.4	67.083	613	30.5598	30.2629	30.4616	30.8062	30.6035	30.7325	30.2429	30.5199	30.0972	30.22	30.5239	30.4478
115	Ribonuclease inhibitor	Q91VI7	Rnh1	1.91252	-0.321304	0	35552000000	265	25	83.3	49.816	456	31.4701	31.608	31.808	32.1105	31.9168	31.9497	31.4054	31.5561	31.3882	31.7527	31.6039	31.6565
212	Protein canopy homolog 2	Q9QXT0	Cnpy2	1.41913	-0.321408	4.8456e-139	12227000000	169	13	62.1	20.767	182	30.2543	30.1372	30.3365	30.3989	30.421	30.2441	29.7758	30.2048	29.7505	29.9672	29.9221	30.2105
55	Cystathionine gamma-lyase	Q8VCN5	Cth	1.44587	-0.328448	0	119520000000	315	23	73.1	43.567	398	33.3941	33.4117	33.2405	33.5278	33.513	33.6242	33.5416	33.5638	33.4985	33.4217	33.164	33.094
59	Catechol O-methyltransferase	O88587	Comt	1.73585	-0.333763	0	112710000000	353	22	75.8	29.486	265	33.3806	33.7533	33.9057	33.2557	33.1808	33.1374	33.6724	32.7749	33.8013	33.001	32.8458	32.726
164	Importin subunit beta-1	P70168	Kpnb1	1.36795	-0.339157	7.1728e-282	20078000000	225	26	40.2	97.183	876	30.9972	30.7509	30.9913	31.0215	30.9868	30.9908	30.8887	30.5447	30.7636	30.8831	30.6015	30.4971
78	3-hydroxyacyl-CoA dehydrogenase type-2	O08756	Hsd17b10	1.34464	-0.339662	0	81521000000	208	15	67	27.418	261	32.7668	32.7663	32.8531	33.3024	33.0521	33.2044	32.605	33.1312	32.5348	32.7123	32.8024	33.0252
313	Histidine--tRNA ligase, cytoplasmic	Q61035	Hars	1.3735	-0.341656	5.9878e-44	3200000000	33	15	36	57.432	509	28.5824	27.8899	28.1909	28.5686	28.2529	28.4704	27.7279	27.9498	28.0555	28.2068	28.0929	27.9672
128	Aspartate--tRNA ligase, cytoplasmic	Q922B2	Dars	2.23569	-0.34254	5.0525e-263	31691000000	228	30	69.3	57.147	501	31.7153	31.4121	31.5112	31.6773	31.7105	31.7479	31.321	31.4588	31.4572	31.3306	31.4879	31.2896
258	Protein DDI1 homolog 2	A2ADY9	Ddi2	2.46089	-0.34674	9.4023e-169	6527000000	86	10	39.8	44.59	399	29.1682	29.3475	29.4219	29.3876	29.4721	29.5128	28.9764	29.0151	29.0489	29.1064	29.1858	29.04
87	Annexin A5	P48036	Anxa5	1.33621	-0.352432	0	59892000000	311	26	72.7	35.752	319	32.4173	32.3472	32.3846	32.654	32.8664	32.5831	31.9981	32.4873	31.816	32.1733	32.4657	32.4071
225	26S proteasome non-ATPase regulatory subunit 5	Q8BJY1	Psmd5	1.59208	-0.354394	1.5139e-124	9964600000	92	13	37.9	55.971	504	30.0325	29.9488	29.8667	29.9156	30.1726	29.8414	29.5181	29.9747	30.0067	29.6182	29.6568	29.5914
120	Glutamate--cysteine ligase catalytic subunit	P97494	Gclc	2.08711	-0.355776	0	33245000000	260	30	50.7	72.571	637	31.5339	31.6548	31.6019	31.9063	31.8211	31.7838	31.4355	31.3112	31.4592	31.4991	31.5809	31.3637
149	T-complex protein 1 subunit eta	P80313	Cct7	2.21004	-0.363819	4.2111e-277	22818000000	176	24	60.8	59.652	544	31.2019	30.8767	30.8298	31.1675	31.3064	31.3753	30.9972	31.0084	30.9022	30.96	30.9413	30.8565
133	Cytosolic non-specific dipeptidase	Q9D1A2	Cndp2	1.46093	-0.368956	6.9137e-272	27866000000	194	25	66.1	52.767	475	31.3743	31.214	31.2568	31.4757	31.5593	31.8198	31.2093	31.29	31.0195	31.2871	31.1413	31.3195
68	Probable imidazolonepropionase	Q9DBA8	Amdhd1	2.05149	-0.369489	0	95816000000	348	24	84.5	46.488	426	33.2265	33.028	33.0077	33.4097	33.5823	33.3567	32.9667	32.9761	32.7649	33.0163	33.1449	33.0789
288	Phytanoyl-CoA dioxygenase domain-containing protein 1	Q9DB26	Phyhd1	1.75451	-0.376543	1.7929e-121	4278600000	64	10	51.5	32.517	291	28.9483	28.6811	28.3784	28.931	28.935	28.9182	28.2113	28.454	28.4533	28.7436	28.4391	28.4718
53	S-formylglutathione hydrolase	Q9R0P3	Esd	1.69818	-0.376804	0	122050000000	309	18	78.7	31.319	282	33.626	33.4449	33.469	33.5772	33.7008	33.7251	33.292	33.6174	33.1564	33.4605	33.156	33.2562
165	Plastin-3	Q99K51	Pls3	1.73419	-0.378351	0	20055000000	177	30	58.3	70.741	630	31.0947	31.1677	31.0718	30.9737	31.1714	31.0322	30.4737	30.5583	30.3459	30.5255	30.7852	30.7316
210	Aromatic-L-amino-acid decarboxylase	O88533	Ddc	1.32774	-0.381549	3.9298e-151	12621000000	124	14	48.8	53.873	480	29.9811	30.292	30.3276	30.2945	30.1715	30.5101	30.2254	30.1554	30.3007	30.0519	29.7628	30.0168
96	Flavin reductase (NADPH)	Q923D2	Blvrb	1.54725	-0.382377	0	46302000000	202	17	94.7	22.197	206	32.3544	32.2644	32.1914	32.2202	32.2334	32.1515	31.6109	31.8263	31.628	31.7641	31.6607	32.0331
36	Alcohol dehydrogenase class-3	P28474	Adh5	1.6925	-0.383813	0	171650000000	411	23	67.9	39.547	374	34.0233	34.1131	34.0641	34.2338	34.217	34.1038	33.6966	33.7297	33.5752	33.9435	33.6223	33.8373
79	Aldo-keto reductase family 1 member C13	Q8VC28	Akr1c13	1.77475	-0.386723	0	80034000000	301	25	83.3	37.057	323	33.058	32.9239	33.003	32.9431	32.9959	33.1272	32.613	32.9104	32.4592	32.5998	32.516	32.7902
240	Dihydrofolate reductase	P00375	Dhfr	1.89689	-0.394972	8.9725e-70	8080500000	69	9	54	21.606	187	29.7293	29.5592	29.6523	29.7747	29.7939	29.7689	29.3488	29.4449	29.2743	29.4329	29.2069	29.5128
110	Proteasome subunit alpha type-7	Q9Z2U0	Psma7	1.98792	-0.397612	5.9437e-206	37261000000	189	14	64.5	27.855	248	31.7398	31.6221	31.4745	31.9425	32.0981	31.9644	31.6071	32.2097	31.5728	31.549	31.516	31.7472
15	Sarcosine dehydrogenase, mitochondrial	Q99LB7	Sardh	3.21107	-0.407115	0	401690000000	1055	60	79.3	101.68	919	35.1369	35.3135	35.123	35.4986	35.5249	35.4271	34.8045	35.004	34.7719	35.0783	35.1269	35.024
232	Prolyl endopeptidase	Q9QUR6	Prep	1.8587	-0.408953	5.3313e-174	8916500000	127	21	38.7	80.751	710	29.8781	29.817	29.909	29.837	29.9017	29.7909	29.1812	29.482	29.6455	29.5515	29.2523	29.499
172	Alpha-tocopherol transfer protein	Q8BWP5	Ttpa	1.61388	-0.411023	6.1442e-196	19538000000	182	16	73	32.014	278	31.2676	31.1044	30.8888	30.9104	31.0788	30.8692	30.6507	30.516	30.4402	30.7054	30.5512	30.3686
198	Ethylmalonyl-CoA decarboxylase	Q9D9V3	Echdc1	1.30628	-0.412495	2.7894e-202	15359000000	119	18	68.9	35.467	322	30.6794	29.9864	30.8688	30.8061	30.7038	30.6375	30.3683	30.6322	29.89	30.5209	30.0431	30.3458
206	Glycerol kinase	Q64516	Gk	1.36411	-0.412711	1.1173e-170	13434000000	153	20	48.3	61.227	559	30.3683	30.0929	30.2721	30.3959	30.7214	30.5412	30.1084	30.2516	30.1696	30.2128	29.9324	30.2752
18	Glycogen phosphorylase, liver form	Q9ET01	Pygl	2.19874	-0.417341	0	322880000000	943	66	76.2	97.462	850	35.2043	35.2033	35.1529	34.8991	34.974	34.9431	34.6527	34.5648	34.6535	34.5371	34.6454	34.3815
168	Destrin	Q9R0P5	Dstn	2.24998	-0.417535	1.2303e-113	19929000000	131	9	50.3	18.521	165	30.8348	30.692	30.8497	31.2794	31.0204	31.1739	30.698	30.9083	30.4983	30.7616	30.7522	30.7072
280	Beta-glucuronidase	P12265	Gusb	2.29773	-0.424178	6.2855e-81	5180000000	79	14	29.2	74.194	648	29.0686	28.9785	28.8449	29.1315	29.2814	29.0409	28.6621	29.1864	28.7652	28.6942	28.7018	28.7853
241	Annexin A7	Q07076	Anxa7	1.35504	-0.425208	7.7812e-129	8051000000	102	13	28.5	49.925	463	30.2624	29.5458	29.5546	29.7885	29.5994	29.7006	29.0243	29.7231	29.135	29.0836	29.5357	29.1936
270	Aminopeptidase N	P97449	Anpep	1.70285	-0.434216	8.2085e-156	5511100000	75	22	31.8	109.65	966	29.3362	29.3109	29.409	29.0224	28.8467	29.0982	29.1029	28.3605	29.0327	28.6834	28.3856	28.5958
112	Trans-1,2-dihydrobenzene-1,2-diol dehydrogenase	Q9DBB8	Dhdh	2.00195	-0.441502	0	36366000000	192	18	76.9	36.3	333	31.863	31.8442	31.7133	31.9503	31.8842	32.0132	31.6578	31.5564	31.2192	31.3316	31.5867	31.6049
221	DNA damage-binding protein 1	Q3U1J4	Ddb1	2.12213	-0.443635	3.2258e-243	10341000000	103	27	31	126.85	1140	29.9621	29.7623	29.7054	30.2754	30.2913	30.1179	29.6562	29.8571	29.6749	29.7543	29.6821	29.9174
234	Lysosomal acid lipase/cholesteryl ester hydrolase	Q9Z0M5	Lipa	1.3861	-0.445445	1.3799e-31	8654200000	44	7	26.4	45.325	397	29.984	29.8021	29.8607	29.8009	29.8565	29.9809	29.3021	29.1118	28.9221	29.7142	29.301	29.2867
253	Moesin	P26041	Msn	1.64811	-0.446968	7.2664e-275	6936300000	124	33	49.4	67.766	577	29.2581	28.945	28.9318	29.9829	29.9024	29.7108	28.7449	28.9973	28.746	29.4553	29.5591	29.2408
40	Alcohol dehydrogenase [NADP(+)]	Q9JII6	Akr1a1	1.56379	-0.45875	0	162030000000	414	29	86.2	36.586	325	34.1416	34.1926	33.9797	33.9713	34.1157	34.1473	33.3457	33.7184	33.3481	33.442	33.559	33.8572
318	FAD-linked sulfhydryl oxidase ALR	P56213	Gfer	1.44305	-0.459695	3.8738e-80	3011900000	50	7	56.6	22.876	198	27.8913	27.9159	28.2268	28.5092	28.2338	28.6681	27.4993	27.8525	27.8008	27.9472	28.1627	27.9222
179	Nitrilase homolog 1	Q8VDK1	Nit1	2.18674	-0.462114	2.099e-242	18500000000	150	17	73.4	35.705	323	30.9523	30.7537	30.8008	31.0838	30.9714	31.0762	30.2451	30.6066	30.2401	30.4646	30.5431	30.7374
370	Sorcin	Q6P069	Sri	2.64447	-0.463928	1.0072e-12	747560000	16	4	18.7	21.627	198	25.9251	26.0144	22.5992	26.7724	26.545	26.6937	26.2911	24.0422	22.2246	26.212	26.1963	26.211
298	Aminopeptidase B	Q8VCT3	Rnpep	1.9606	-0.466612	4.8276e-87	3988900000	66	15	36.9	72.415	650	28.6947	28.6247	28.642	28.6598	28.922	28.6657	27.9017	28.5217	27.9512	28.2359	28.3977	28.214
116	T-complex protein 1 subunit zeta	P80317	Cct6a	1.70985	-0.4712	0	35512000000	311	25	53.9	58.004	531	31.6412	31.6401	31.6822	31.815	31.9673	31.9182	31.4253	31.4696	31.368	31.2131	31.4611	31.6126
22	Phenylalanine-4-hydroxylase	P16331	Pah	1.48561	-0.474391	0	252120000000	556	37	88.7	51.899	453	34.7568	34.5609	34.6632	34.5805	34.704	34.6123	34.4197	34.7577	34.4292	34.1681	33.9048	34.4006
177	Leukotriene A-4 hydrolase	P24527	Lta4h	1.37683	-0.474819	1.6278e-187	18595000000	165	27	52	69.05	611	30.8788	30.7246	30.9043	31.2058	30.8381	30.9339	30.4406	30.4838	30.4931	30.7436	30.349	30.4607
250	Spermidine synthase	Q64674	Srm	1.93939	-0.475412	2.8018e-174	7252100000	64	11	52	33.995	302	29.5918	29.2998	29.4607	29.7266	29.666	29.6948	28.9053	29.5964	28.9918	29.0302	29.234	29.397
159	Proteasome subunit beta type-1	O09061	Psmb1	2.1049	-0.480055	1.8527e-220	21059000000	128	15	57.1	26.372	240	31.1466	30.7114	30.8712	31.0369	31.1987	31.2993	30.6059	30.9942	30.2937	30.6091	30.813	30.6725
197	UDP-glucose:glycoprotein glucosyltransferase 1	Q6P5E4	Uggt1	1.45986	-0.483498	0	15459000000	161	38	42.2	176.43	1551	30.8962	30.5815	30.7341	30.5462	30.4944	30.7934	30.4085	29.8027	30.2244	30.3647	30.0666	29.9521
371	EF-hand domain-containing protein D2	Q9D8Y0	Efhd2	1.63708	-0.486183	6.6689e-37	682900000	18	5	23.3	26.791	240	26.0191	26.1267	26.171	26.506	26.3281	26.2605	25.658	26.5446	24.3953	26.1053	25.7416	25.7892
227	Pro-cathepsin H;Cathepsin H mini chain;Cathepsin H;Cathepsin H heavy chain;Cathepsin H light chain	P49935	Ctsh	1.86891	-0.499926	2.0923e-76	9304900000	49	5	28.2	37.17	333	29.6649	29.881	29.9966	29.8723	29.9973	30.2174	29.1368	29.9259	29.2913	29.6152	29.408	29.5641
77	Glycerol-3-phosphate dehydrogenase [NAD(+)], cytoplasmic	P13707	Gpd1	2.67903	-0.50698	0	81631000000	333	29	85.1	37.572	349	33.0056	33.324	32.9691	33.1485	33.0232	33.1231	32.559	32.6499	32.6178	32.5638	32.503	32.707
181	von Willebrand factor A domain-containing protein 8	Q8CC88	Vwa8	3.16095	-0.512431	0	17924000000	202	49	37.8	213.42	1905	30.6939	30.6997	30.6844	31.0241	31.0344	31.0885	30.4385	30.4745	30.279	30.5387	30.4486	30.6224
256	26S proteasome non-ATPase regulatory subunit 12	Q9D8W5	Psmd12	1.35611	-0.517597	4.9341e-129	6770800000	65	17	44.1	52.895	456	29.5485	29.1458	29.4006	29.3093	29.9008	29.4558	28.8556	29.107	29.3139	29.0556	29.047	29.0106
290	Probable aminopeptidase NPEPL1	Q6NSR8	Npepl1	1.3598	-0.520397	7.1681e-96	4166100000	70	10	32.8	55.939	524	28.667	29.0499	28.4731	28.961	28.5615	28.4538	28.5532	28.7217	28.6317	28.2921	28.1439	27.979
152	Isoamyl acetate-hydrolyzing esterase 1 homolog	Q9DB29	Iah1	1.82047	-0.525315	2.4764e-165	22584000000	138	13	80.3	27.974	249	31.4202	30.9072	31.1176	31.2528	31.465	31.1023	30.598	31.1368	30.6681	30.6851	30.6629	30.896
183	Peroxisomal 2,4-dienoyl-CoA reductase	Q9WV68	Decr2	2.51553	-0.53041	5.5917e-153	17555000000	179	14	59.6	31.3	292	31.0056	30.6907	30.7216	31.0764	30.7955	30.922	30.4207	30.2006	30.4977	30.4326	30.3909	30.3792
101	Cathepsin D	P18242	Ctsd	1.38343	-0.533224	9.5158e-180	42596000000	218	18	45.1	44.953	410	32.1818	32.0033	31.9578	32.5758	32.0221	32.224	31.5171	32.1239	31.1988	31.6046	31.7407	31.8769
264	Lysosomal protective protein;Lysosomal protective protein 32 kDa chain;Lysosomal protective protein 20 kDa chain	P16675	Ctsa	3.26981	-0.533859	6.4775e-103	5966800000	105	10	24.7	53.844	474	29.2768	29.0776	29.2702	29.459	29.4325	29.5782	28.5489	28.7198	28.6147	28.9653	28.9037	28.999
16	L-lactate dehydrogenase A chain	P06151	Ldha	1.38184	-0.542271	0	368810000000	698	29	85.5	36.498	332	35.4032	35.0709	35.288	35.3388	35.2483	35.2469	34.6929	34.5878	34.7557	35.0967	34.5438	34.5668
292	Ras-related protein Rap-1b	Q99JI6	Rap1b	1.35998	-0.552475	1.3176e-41	4095800000	46	5	34.8	20.825	184	28.3731	29.6391	28.9994	28.3996	28.0783	28.6115	28.6996	27.1549	29.1149	27.9638	27.5983	27.8699
155	Selenium-binding protein 1	P17563	Selenbp1	1.93673	-0.556555	0	21942000000	79	41	91.9	52.513	472	31.0809	31.1227	30.9877	31.1663	31.3956	31.2199	30.8369	31.061	30.8466	30.5565	30.6475	30.9081
199	Actin-related protein 2/3 complex subunit 2	Q9CVB6	Arpc2	2.67639	-0.556692	5.2258e-145	15138000000	152	18	59	34.357	300	30.7574	30.4897	30.473	30.7237	30.8996	30.7425	29.9963	30.3779	29.835	30.3181	30.1282	30.2494
238	Tropomyosin alpha-4 chain	Q6IRU2	Tpm4	2.49115	-0.557758	2.8733e-272	8261100000	127	14	54	28.467	248	29.4321	29.3805	29.4543	30.1917	30.0383	29.9555	29.0179	29.4389	29.1017	29.3951	29.5449	29.5721
51	Protein NDRG2	Q9QYG0	Ndrg2	1.95232	-0.571443	0	125030000000	308	17	69.8	40.789	371	33.9353	33.4992	33.7469	33.5715	33.5896	33.6739	33.1571	33.5219	33.1605	33.0061	32.8442	33.2703
308	Phosphatidylinositol transfer protein alpha isoform	P53810	Pitpna	1.54712	-0.579174	2.1324e-127	3333300000	37	8	41.3	31.893	271	27.9889	27.9631	28.0148	28.8645	28.4425	28.646	28.407	28.4227	28.0803	28.1691	27.8292	28.2172
73	Arylacetamide deacetylase	Q99PG0	Aadac	1.41374	-0.595076	0	84499000000	250	23	54.5	45.25	398	33.3358	33.5737	33.5487	32.8168	32.7224	33.1004	32.6789	32.1084	32.7306	32.6001	32.0825	32.1717
148	Kynurenine--oxoglutarate transaminase 3	Q71RI9	Ccbl2	1.35799	-0.596846	1.2465e-128	22916000000	127	18	51.2	51.126	455	31.0787	31.3714	31.2929	31.5497	31.2442	30.9931	30.977	31.1682	30.7556	30.8448	30.4185	30.7331
191	NAD(P)H-hydrate epimerase	Q8K4Z3	Apoa1bp	1.92052	-0.599784	5.5488e-190	16010000000	104	13	51.1	30.972	282	30.711	30.5637	30.5805	30.7187	30.9851	30.7003	30.2534	30.4813	30.1906	30.0311	30.3838	30.1898
312	F-actin-capping protein subunit alpha-1	P47753	Capza1	2.2629	-0.601661	1.9595e-68	3212500000	43	10	56.6	32.939	286	27.7973	28.0384	27.9828	28.5096	28.7473	28.7384	28.149	28.1263	28.2695	28.212	27.9482	28.0301
378	28S ribosomal protein S25, mitochondrial	Q9D125	Mrps25	2.62848	-0.606867	1.0108e-25	550720000	28	6	38	19.92	171	25.7777	25.4776	25.6515	25.7556	25.9806	25.9073	25.1226	25.7927	25.6576	25.1596	25.3119	25.3514
332	3-oxoacyl-[acyl-carrier-protein] synthase, mitochondrial	Q9D404	Oxsm	2.27689	-0.615608	7.706e-124	2234200000	40	7	30.5	48.627	459	27.3196	27.719	27.4118	28.3107	28.1613	28.2004	27.1468	27.382	27.4113	27.7325	27.4055	27.6876
218	Annexin A2	P07356	Anxa2	1.59416	-0.616406	1.6427e-179	11379000000	93	16	60.5	38.676	339	29.886	29.6673	29.9564	30.7514	30.6893	30.4532	29.55	29.1883	29.7126	30.0571	30.2551	29.7325
245	Glutathione S-transferase Mu 6	O35660	Gstm6	1.36326	-0.624024	2.0149e-172	7622600000	85	19	78.4	25.621	218	29.7318	29.1955	29.5245	29.8027	30.0318	29.5886	28.9909	29.3549	29.1585	29.257	28.8572	29.4368
255	Legumain	O89017	Lgmn	1.6349	-0.625411	2.0857e-129	6814000000	91	9	26.7	49.372	435	29.4273	29.2168	29.5378	29.8829	29.8052	29.5148	28.5919	28.9895	28.6592	29.3547	28.8931	29.0789
357	Protein S100-A10	P08207	S100a10	1.33939	-0.642007	1.076e-25	1185100000	19	3	32	11.186	97	26.5312	26.3998	26.5973	27.388	27.4493	26.7769	26.6803	26.4773	27.0681	26.6292	26.4331	26.6259
289	UDP-glucose 4-epimerase	Q8R059	Gale	1.42004	-0.64219	8.4925e-66	4173700000	56	12	49.9	38.224	347	28.3756	28.2234	28.9297	28.8745	28.7424	29.3025	28.6625	28.7484	27.6403	28.2302	28.1822	28.5804
244	Glutathione S-transferase Mu 7	Q80W21	Gstm7	1.64953	-0.653983	3.0306e-214	7663100000	59	19	78.9	25.709	218	30.0258	29.0139	29.2383	29.7765	30.1625	29.5853	28.9829	29.972	29.0793	29.1485	29.1047	29.3092
151	Peroxisomal carnitine O-octanoyltransferase	Q9DC50	Crot	2.06861	-0.658087	0	22586000000	224	24	59	70.264	612	30.9602	30.9629	31.0981	31.553	31.2295	31.4962	30.558	30.4864	30.5763	30.9503	30.7126	30.6416
214	Actin-related protein 2/3 complex subunit 1B	Q9WV32	Arpc1b	1.7697	-0.660625	2.9449e-139	12154000000	96	18	58.3	41.063	372	30.2595	30.313	30.3095	30.738	30.491	30.3112	29.7916	29.7361	29.5038	30.055	29.6632	29.8401
44	Glutamine synthetase	P15105	Glul	2.47246	-0.661793	0	154240000000	443	25	70.5	42.119	373	34.3524	34.0983	34.0648	34.0525	34.0533	33.9618	33.2115	33.6084	33.2906	33.2449	33.2739	33.5634
46	Acyl-CoA synthetase family member 2, mitochondrial	Q8VCW8	Acsf2	2.17971	-0.663951	0	143160000000	562	38	66.2	67.95	615	33.8979	33.8945	33.9409	34.017	33.7646	34.0776	33.2804	33.4766	33.3069	33.4265	33.1334	33.3074
354	Splicing factor U2AF 35 kDa subunit;Splicing factor U2AF 26 kDa subunit	Q9D883;Q8BGJ9	U2af1;U2af1l4	1.93145	-0.66538	1.7177e-26	1232500000	28	4	22.6	27.815	239	27.1181	27.3176	27.2651	26.9266	27.2172	27.285	26.1729	27.4503	26.0574	26.6803	26.4161	26.3363
118	Fatty aldehyde dehydrogenase	P47740	Aldh3a2	1.37689	-0.667573	7.1758e-195	34530000000	219	19	45.2	53.97	484	31.9476	32.3763	32.0493	31.5576	31.4029	31.9793	31.3812	31.1123	31.5983	31.2413	30.9624	30.7334
194	Pyruvate kinase PKM	P52480	Pkm	1.49533	-0.673192	0	15938000000	118	22	61.6	57.844	531	30.1995	29.647	30.0289	31.3947	31.254	30.8746	29.6222	29.5411	30.8501	30.5106	30.7371	30.2561
91	Carbonyl reductase [NADPH] 1	P48758	Cbr1	1.86725	-0.707726	1.1733e-292	53288000000	214	21	78.7	30.641	277	32.4812	32.1841	32.167	32.908	32.6876	32.52	31.9074	32.2257	31.9193	31.7497	32.093	32.1497
27	Glutathione peroxidase 1	P11352	Gpx1	2.83476	-0.709017	0	211040000000	268	17	83.6	22.329	201	34.3487	34.5279	34.1837	34.6115	34.6202	34.6486	33.8717	34.281	33.9023	33.739	33.9845	34.0297
189	Major vault protein	Q9EQK5	Mvp	2.53765	-0.713396	3.6531e-287	16326000000	146	29	46.3	95.923	861	30.7102	30.6456	30.6375	31.2907	31.0458	30.9512	29.6933	30.0549	29.6168	30.4682	30.3374	30.3419
257	Peptidyl-prolyl cis-trans isomerase FKBP2	P45878	Fkbp2	3.79849	-0.720751	4.4119e-61	6696300000	67	6	48.6	15.344	140	29.5816	29.3185	29.3887	29.6539	29.7526	29.5802	28.7633	29.3958	28.8114	28.9226	28.9306	28.9713
323	Alpha-N-acetylgalactosaminidase	Q9QWR8	Naga	1.97382	-0.72204	3.5192e-66	2837100000	47	9	24.6	47.234	415	28.3799	28.6318	28.5448	28.5344	28.1811	28.1928	27.1531	27.6889	27.113	27.3736	27.7471	27.6215
339	Phosphoacetylglucosamine mutase	Q9CYR6	Pgm3	1.32729	-0.723327	7.9797e-48	2022000000	21	8	22.3	59.452	542	27.7285	27.5267	27.5337	27.8775	27.7633	28.343	27.231	26.8881	27.0285	27.5859	27.2771	26.9508
252	Dihydropyrimidinase-related protein 2	O08553	Dpysl2	2.29678	-0.754118	5.4096e-194	7041200000	45	15	44.2	62.277	572	29.4918	29.1898	28.9791	29.9557	29.7636	29.5493	29.6246	29.2642	28.6919	29.0509	28.8699	29.0855
306	Biliverdin reductase A	Q9CY64	Blvra	1.86846	-0.756798	1.2182e-96	3468600000	51	11	54.9	33.524	295	28.4496	28.1916	28.5172	28.8099	28.8834	28.3687	27.9676	28.1272	27.779	27.9937	27.7715	28.0264
222	Proteasome subunit beta type-6	Q60692	Psmb6	2.94824	-0.757949	1.0698e-108	10260000000	80	9	63	25.378	238	29.9766	29.7574	29.7928	30.4423	30.2536	30.3739	29.3415	29.6639	29.1949	29.5064	29.5487	29.7409
58	Histidine ammonia-lyase	P35492	Hal	3.46345	-0.758478	0	113740000000	448	32	67.4	72.257	657	33.2199	33.3535	33.2607	33.9421	33.9248	33.8171	32.9117	33.1211	32.8468	33.0772	33.0869	33.2445
117	Plastin-2	Q61233	Lcp1	2.66501	-0.761425	0	35003000000	318	38	74.8	70.148	627	31.7497	31.5107	31.737	32.1831	32.286	32.1	30.8453	31.1473	31.0852	31.6125	31.3696	31.3027
311	Armadillo repeat-containing protein 1	Q9D7A8	Armc1	1.54927	-0.771445	4.0089e-74	3241800000	38	7	52.5	31.246	282	28.8815	27.8195	21.1591	28.4458	28.8934	28.5899	28.1623	28.4367	28.3927	27.8421	27.5622	28.2104
102	Farnesyl pyrophosphate synthase	Q920E5	Fdps	2.31083	-0.772622	3.0238e-193	42198000000	213	16	60.6	40.581	353	32.3026	31.8367	32.1236	32.1127	32.2056	32.3771	31.5161	31.5297	31.6906	31.6723	31.2864	31.4188
287	Methylthioribose-1-phosphate isomerase	Q9CQT1	Mri1	2.31486	-0.776763	4.861e-194	4419600000	62	9	49.3	39.41	369	28.9167	29.0134	29.0028	28.8906	28.736	29.1068	27.9071	28.2827	27.8827	28.0258	28.0737	28.3037
267	Metaxin-2	O88441	Mtx2	1.71788	-0.78001	1.6233e-90	5738100000	42	7	52.1	29.758	263	28.8972	29.0463	29.3538	29.7421	29.1215	29.1856	28.7634	29.365	28.6928	28.4592	28.6552	28.5948
237	Methylglutaconyl-CoA hydratase, mitochondrial	Q9JLZ3	Auh	1.40293	-0.782831	3.4438e-101	8517100000	50	9	29.3	33.395	314	29.4389	29.3414	29.5794	30.5543	29.9058	29.7919	29.2693	30.147	29.3994	29.3102	29.4802	29.1131
169	Sulfotransferase 1 family member D1	Q3UZZ6	Sult1d1	1.78667	-0.78729	1.3537e-264	19867000000	155	17	76.6	35.083	295	30.8309	30.8743	30.7923	31.3405	31.4275	30.9017	30.8841	30.9401	30.5827	30.4286	30.2456	30.6337
337	Dipeptidyl peptidase 2	Q9ET22	Dpp7	2.61141	-0.787678	1.3519e-47	2075400000	41	8	21.9	56.253	506	27.7219	27.7842	27.9946	27.947	27.9268	27.9632	27.079	27.5124	27.0036	27.0338	27.3885	27.0515
17	Sorbitol dehydrogenase	Q64442	Sord	2.6989	-0.806072	0	366030000000	613	25	68.3	38.249	357	35.245	35.2582	35.0977	35.3751	35.6219	35.4655	34.518	34.7019	34.442	34.5733	34.6192	34.8518
188	6-phosphogluconate dehydrogenase, decarboxylating	Q9DCD0	Pgd	2.08016	-0.81885	0	16328000000	176	24	63.1	53.247	483	30.6715	30.4899	30.7204	31.052	31.0352	30.9892	30.3196	29.7478	30.2384	30.5391	30.0028	30.078
167	Glutathione S-transferase Mu 3	P19639	Gstm3	2.47712	-0.829313	0	20037000000	90	21	74.8	25.701	218	31.3335	30.8134	30.9311	31.0666	31.3776	30.9784	30.6697	30.522	30.7738	30.4198	30.2579	30.257
305	Phosphoribosyl pyrophosphate synthase-associated protein 1	Q9D0M1	Prpsap1	2.37347	-0.838009	1.7326e-54	3470300000	34	9	37.6	39.431	356	28.4516	28.718	28.1493	28.6606	28.7393	28.3106	28.4037	28.2615	28.3119	27.8189	27.6285	27.7492
171	Xanthine dehydrogenase/oxidase;Xanthine dehydrogenase;Xanthine oxidase	Q00519	Xdh	2.88154	-0.849653	0	19804000000	248	34	40.4	146.56	1335	30.7857	31.1819	31.126	31.1122	31.1195	31.4144	30.4266	29.7493	30.4186	30.3419	30.3181	30.4372
343	WD repeat-containing protein 61	Q9ERF3	Wdr61	1.58	-0.851396	1.8478e-24	1943600000	28	3	14.4	33.772	305	28.2112	27.0732	27.0956	28.0977	28.2053	27.7264	25.8149	27.2406	27.3408	26.9949	26.923	27.5573
329	Phosphoglycolate phosphatase	Q8CHP8	Pgp	1.87812	-0.863983	6.6587e-57	2435700000	40	6	36.1	34.54	321	28.4434	28.0009	27.8904	28.2235	28.4749	27.8554	27.5088	27.3076	27.2914	27.1878	27.5058	27.2682
11	Glutathione S-transferase Mu 1	P10649	Gstm1	2.86857	-0.883391	0	622110000000	836	31	88.5	25.97	218	36.405	36.0328	35.943	36.1902	36.2307	35.9201	35.1107	35.5966	35.0581	35.1294	35.2513	35.3102
178	Pyridoxine-5-phosphate oxidase	Q91XF0	Pnpo	1.97186	-0.896939	2.3825e-242	18549000000	154	12	52.5	30.114	261	31.2689	31.1298	31.0206	30.8882	30.9971	31.033	30.0605	30.6425	29.9997	30.1881	29.6987	30.3407
45	Indolethylamine N-methyltransferase	P40936	Inmt	1.76225	-1.0098	0	148160000000	295	17	62.1	29.459	264	33.795	34.1136	33.88	33.873	34.6011	34.1301	33.1929	33.4308	33.1528	33.2824	32.9078	33.3846
5	Alcohol dehydrogenase 1	P00329	Adh1	2.88415	-1.01692	0	1320900000000	833	29	86.1	39.771	375	37.0809	37.2808	37.1447	37.4873	37.2899	37.0938	36.2936	36.2354	36.3353	36.1673	36.3575	36.2955
103	Vimentin	P20152	Vim	2.09983	-1.0353	0	41834000000	256	36	67.6	53.687	466	31.8815	31.8809	31.713	32.7962	32.7641	32.3271	30.9482	31.2054	31.3524	31.5856	31.8515	31.3444
127	Thioredoxin	P10639	Txn	1.45894	-1.04904	1.376e-74	31784000000	92	8	65.7	11.675	105	31.6899	31.4979	31.7537	32.0074	31.7892	31.9372	31.3413	31.4469	30.7723	31.2833	30.2171	31.0863
360	GTP cyclohydrolase 1	Q05915	Gch1	2.57158	-1.07114	2.1465e-32	1079000000	22	6	28.2	27.014	241	27.0809	26.8673	26.5296	26.8334	27.2094	27.1678	25.8359	26.347	26.0758	26.2134	25.8556	25.9282
299	Galectin-3-binding protein	Q07797	Lgals3bp	2.32636	-1.07375	8.8343e-140	3912600000	44	9	26.2	64.49	577	28.6187	27.8785	28.7695	29.3093	28.9918	29.377	21.2685	27.934	27.7477	28.2122	27.8736	28.3712
297	Acid ceramidase;Acid ceramidase subunit alpha;Acid ceramidase subunit beta	Q9WV54	Asah1	1.77593	-1.09035	6.1945e-28	4007900000	37	9	24.6	44.669	394	28.604	28.1325	28.2894	29.0015	29.3603	29.1607	27.7673	28.6394	27.3458	27.5744	28.372	28.305
196	Coproporphyrinogen-III oxidase, mitochondrial	P36552	Cpox	4.12747	-1.09963	9.2825e-186	15517000000	137	21	60.9	49.714	443	30.768	30.6496	30.5822	31.0512	30.8542	31.0143	29.9432	30.2302	29.9446	29.8717	29.8301	29.919
361		O08692	Ngp	1.5673	-1.10293	1.758e-47	1037400000	14	5	31.1	19.331	167	23.2616	22.7589	22.8451	28.5743	27.8513	27.5868	22.1395	21.47	23.1142	27.0135	27.0537	26.6364
345	Ig gamma-1 chain C region secreted form;Ig gamma-1 chain C region, membrane-bound form	P01868;P01869	Ighg1	2.2376	-1.11528	3.2401e-56	1701800000	20	5	21.3	35.704	324	28.1414	26.6393	29.1025	27.8228	27.2082	27.3147	26.5384	22.5081	22.686	26.4857	26.1952	26.3189
316	Retinoid-inducible serine carboxypeptidase	Q920A5	Scpep1	1.43854	-1.17848	2.865e-29	3080000000	56	7	22.1	50.964	452	28.5339	28.4201	28.5961	28.5739	28.4346	28.5341	27.0092	28.1319	27.7609	27.3873	26.6557	27.9642
20	Peroxisomal acyl-coenzyme A oxidase 1	Q9R0H0	Acox1	3.75821	-1.19579	0	314250000000	885	58	94.1	74.648	661	35.3046	35.1889	34.981	35.3455	35.4304	35.205	33.9082	34.1458	34.1253	34.242	34.1129	34.0385
327	Dipeptidyl peptidase 1;Dipeptidyl peptidase 1 exclusion domain chain;Dipeptidyl peptidase 1 heavy chain;Dipeptidyl peptidase 1 light chain	P97821	Ctsc	1.55021	-1.20873	1.4894e-44	2539900000	25	7	22.7	52.376	462	27.8898	27.2541	27.539	29.0441	29.0767	28.3284	23.2434	20.2592	22.8296	28.0706	27.1584	27.594
268	Threonine synthase-like 2	Q80W22	Thnsl2	2.35579	-1.22734	3.2412e-221	5587000000	68	18	52.2	54.187	483	29.0377	29.3202	29.8171	29.0565	29.1783	29.6788	28.359	28.4549	28.7103	28.2627	27.9827	27.9862
108	Glutaminase liver isoform, mitochondrial	Q571F8	Gls2	4.03943	-1.23477	0	38338000000	272	28	63.6	66.365	602	31.8215	32.1383	32.0598	32.4179	32.2913	32.1528	30.7552	31.1386	30.8524	31.0611	31.0271	31.0695
282	Frataxin, mitochondrial;Frataxin intermediate form;Frataxin mature form	O35943	Fxn	1.40361	-1.24371	4.8797e-16	5027600000	16	2	14	22.924	207	28.7965	29.1456	29.4678	28.8492	29.6911	29.1502	28.7789	27.1685	28.8068	28.6455	27.595	27.7189
236	Galectin-1	P16045	Lgals1	1.79928	-1.26844	1.0781e-63	8520400000	46	5	51.1	14.866	135	29.3058	29.7633	29.6316	30.7839	30.0904	30.3192	28.6864	28.5476	28.5996	29.5087	28.6828	29.1967
364	Collagen alpha-1(I) chain	P11087	Col1a1	1.43012	-1.29919	3.3527e-58	880160000	17	5	4.1	138.03	1453	25.432	28.0179	27.7953	23.8604	23.182	23.0002	26.316	25.85	28.1919	22.3324	22.4257	21.3869
320	Arsenite methyltransferase	Q91WU5	As3mt	2.80263	-1.39646	2.7743e-107	2989900000	52	11	35.6	41.793	376	28.5029	28.3882	28.815	28.4287	28.6643	28.4359	27.2168	27.6258	27.0694	27.3633	27.176	26.8002
75	Ornithine aminotransferase, mitochondrial	P29758	Oat	3.53041	-1.43478	0	83262000000	328	30	81.1	48.354	439	33.281	32.9225	32.7893	33.4716	33.5751	33.8613	31.458	32.0303	31.9617	32.1574	32.2693	32.1769
162	N(G),N(G)-dimethylarginine dimethylaminohydrolase 1	Q9CWS0	Ddah1	4.68329	-1.49076	2.386e-164	20625000000	118	15	65.3	31.381	285	31.04	31.5393	31.0931	31.4141	31.5521	31.6341	29.9021	29.7448	29.5783	30.0307	30.0464	30.051
182	Cytochrome P450 2C50	Q91X77	Cyp2c50	1.37729	-1.50046	6.4788e-185	17849000000	124	26	59.8	55.764	490	30.6346	31.9441	31.9722	30.4187	29.5474	30.6914	30.7452	29.1986	30.9123	29.3863	28.6755	28.0942
220	Hydroxyacid-oxoacid transhydrogenase, mitochondrial	Q8R0N6	Adhfe1	1.86072	-1.51878	6.9387e-98	10477000000	65	13	45.4	49.937	465	30.1322	30.3627	30.2306	30.8555	30.5809	30.0337	29.0596	29.018	29.0512	29.023	28.4799	29.4109
399	NADH-ubiquinone oxidoreductase chain 1	P03888	Mtnd1	1.34534	-1.55072	7.2011e-12	263230000	5	2	8.8	36.059	318	22.8224	25.7041	26.5583	21.8185	22.7218	23.3326	22.8198	21.8023	22.0007	20.78	20.7442	21.6965
406	EMILIN-1	Q99K41	Emilin1	1.5173	-1.5569	1.921e-06	181660000	8	2	2.8	107.58	1017	24.2162	24.0763	22.5148	24.7032	23.1441	24.3084	22.123	22.9228	23.9474	22.3541	22.6147	22.5162
286	Phospholysine phosphohistidine inorganic pyrophosphate phosphatase	Q9D7I5	Lhpp	3.14965	-1.56186	2.898e-114	4750700000	36	6	56.7	29.144	270	29.3892	29.2654	29.3203	29.4404	29.3236	29.1687	27.3576	27.3354	27.77	27.6605	28.0342	27.5524
381	Heat shock protein beta-1	P14602	Hspb1	1.51774	-1.56851	1.6943e-33	498990000	14	4	41.6	23.014	209	27.5129	24.962	25.9576	25.1448	25.2738	24.4227	20.6027	22.0642	25.2754	23.8624	22.5908	23.6826
407	Canalicular multispecific organic anion transporter 2	B2RX12	Abcc3	1.35765	-1.62589	2.3635e-09	180800000	3	3	3.9	169.12	1523	22.8985	22.6881	22.775	22.653	22.7993	24.3956	25.2329	21.3487	26.5364	21.7116	21.6839	21.5747
310	Rho GDP-dissociation inhibitor 2	Q61599	Arhgdib	2.47093	-1.66337	1.1536e-55	3262400000	19	4	43	22.851	200	21.6367	27.4555	27.5055	29.8563	29.1679	29.182	27.3965	22.1811	26.968	27.7327	27.4987	27.9847
8	Selenium-binding protein 2	Q63836	Selenbp2	2.17531	-1.74217	0	837250000000	880	45	96.4	52.609	472	37.1091	37.0217	37.0076	36.0524	36.0361	37.0239	34.8983	35.2155	34.8613	34.5618	34.5276	34.7966
269	Aldehyde oxidase	O54754	Aox1	2.15775	-1.79761	6.9444e-205	5535600000	41	20	23.3	146.68	1333	29.8921	29.9249	29.6403	28.6259	29.0405	29.6797	28.1968	27.9015	28.1618	27.0505	27.2603	27.6424
328	Coronin-1A	O89053	Coro1a	2.06627	-1.83533	9.767e-94	2523200000	39	11	39.3	50.989	461	27.0232	24.465	27.2782	29.7475	29.4402	28.6021	23.1095	22.3354	25.6006	27.765	27.249	27.2698
143		Q91WG0	Ces2c	2.76116	-1.90864	0	24083000000	160	19	52.9	62.469	561	31.9012	31.8012	31.7019	31.422	31.1322	31.7813	29.8857	30.1629	30.163	29.5381	29.2339	29.8375
408	Glutathione S-transferase A2	P10648	Gsta2	1.92693	-1.93343	2.1963e-107	177740000	14	10	39.2	25.542	222	24.6648	24.7144	24.5496	24.7251	24.7031	24.7963	21.985	22.1172	20.9599	22.2547	23.6775	22.492
391	Cytoplasmic dynein 1 light intermediate chain 1	Q8R1Q8	Dync1li1	2.0847	-2.09945	2.7577e-06	336290000	10	3	7.6	56.614	523	25.999	22.425	25.3743	25.7283	24.9106	24.7583	25.2533	23.5001	25.1236	22.4193	23.282	23.3975
88	Cysteine sulfinic acid decarboxylase	Q9DBE0	Csad	2.79229	-2.43651	0	59786000000	237	25	52.5	55.144	493	33.5346	33.7512	33.2784	32.6243	32.3949	32.7562	30.1757	30.8001	30.3727	29.6392	30.1382	30.6884
389	Interleukin enhancer-binding factor 3	Q9Z1X4	Ilf3	3.11068	-2.65262	3.0678e-09	404750000	6	5	5.9	96.02	898	25.3312	21.7222	24.9272	25.9509	25.4339	25.9172	20.1585	21.4251	21.9028	23.5386	23.0785	22.727
390	Serine/threonine-protein kinase TAO3	Q8BYC6	Taok3	2.32852	-2.71074	9.7012e-08	394950000	6	4	6.6	105.33	898	23.0718	22.6666	25.2541	25.891	24.967	24.8698	20.7423	23.0051	22.1258	22.1428	22.2282	23.2246
398	Sulfiredoxin-1	Q9D975	Srxn1	2.11613	-3.17793	1.317e-06	266350000	7	2	24.3	14.149	136	25.9505	24.6417	24.6674	25.6718	26.429	25.2306	23.8212	23.0981	22.9301	23.5937	22.445	21.7589
394	Unconventional myosin-VI	Q64331	Myo6	2.13727	-3.20015	6.5818e-32	292270000	11	5	5	146.41	1265	24.9948	25.0312	25.5461	25.0682	24.8173	25.1957	22.8026	25.3631	22.0263	20.6056	22.6707	22.2046
386	Sideroflexin-2	Q925N2	Sfxn2	1.60723	-3.23575	2.1824e-11	418950000	10	3	12.1	36.141	322	23.2052	26.2997	26.8003	23.9522	26.3302	25.8479	25.5634	19.9165	25.2537	21.8636	23.2356	21.3238
380	Glycogen phosphorylase, brain form	Q8CI94	Pygb	2.07542	-3.42089	5.5299e-113	507170000	5	17	27	96.729	843	20.8822	21.7184	26.7038	26.6371	26.8219	26.3967	23.6609	20.0413	22.0052	23.1529	22.0149	24.4252
330	Thioredoxin, mitochondrial	P97493	Txn2	1.45364	-3.96852	3.3025e-18	2313600000	19	3	21.7	18.255	166	27.6855	22.9739	24.1225	28.0063	27.4523	23.998	27.9468	28.607	23.6575	22.193	22.5164	22.8417
376	28S ribosomal protein S29, mitochondrial	Q9ER88	Dap3	2.06663	-4.15009	1.9995e-32	572860000	9	5	19.2	44.699	391	26.0454	25.6647	26.2529	25.9681	25.9191	26.5718	23.9369	22.4748	26.0061	21.9147	23.4942	20.5999
363	Osteoclast-stimulating factor 1	Q62422	Ostf1	3.73918	-4.36486	1.2441e-21	993000000	17	2	17.2	23.782	215	27.3512	27.1805	27.2294	26.9109	26.8827	26.8904	23.1505	22.0864	23.0962	23.0735	21.9432	22.5728
374	Acyl-CoA synthetase short-chain family member 3, mitochondrial	Q14DH7	Acss3	3.04735	-4.60793	5.2875e-12	595310000	5	5	10.1	74.517	682	22.4574	22.1343	20.7162	26.8	26.8717	26.6242	21.8819	22.3993	26.4626	21.328	23.1008	22.0433
356	H-2 class I histocompatibility antigen, D-B alpha chain	P01899	H2-D1	2.20724	-4.95036	2.2221e-63	1200900000	17	10	33.7	40.836	362	27.5085	27.7925	28.235	27.4713	26.7567	27.7634	21.3332	22.1078	22.2974	23.5131	23.0029	20.6243
367	Isochorismatase domain-containing protein 2B, mitochondrial	Q9DCC7	Isoc2b	3.58474	-5.13958	2.385e-28	828250000	7	2	23.8	23.151	210	27.446	20.7232	22.142	27.703	27.5325	27.3246	23.1436	22.6754	23.0887	23.1031	21.6937	22.3445
324	Superkiller viralicidic activity 2-like 2	Q9CZU3	Skiv2l2	1.47693	-5.38449	1.2654e-05	2733400000	9	3	4.8	117.64	1040	23.1871	21.5895	23.4146	24.2917	29.3607	28.6063	21.5721	22.8237	21.5687	21.5872	23.2282	21.2899
344	H-2 class I histocompatibility antigen, K-B alpha chain	P01901	H2-K1	4.26365	-5.39183	1.7026e-111	1806800000	36	12	47.7	41.301	369	27.8396	28.5225	28.5308	27.9753	27.2999	28.104	24.7596	20.5238	20.7593	22.7015	22.3576	22.1446
301	1,5-anhydro-D-fructose reductase	Q9DCT1	Akr1e2	5.10413	-6.15209	4.4102e-104	3873400000	38	10	60.1	34.46	301	29.2379	29.0893	29.1691	29.4228	29.2832	29.2715	26.9385	26.7371	26.458	23.2287	23.4943	22.7981
119	Major urinary protein 6;Major urinary proteins 11 and 8	P02762;P04938	Mup6;Mup8	1.39494	-6.59077	0	33784000000	18	21	82.2	20.649	180	31.8087	31.2873	31.8778	33.0617	30.9763	33.3505	29.7714	30.8814	22.8597	29.7818	22.7261	25.1083
352	Chitinase-3-like protein 3	O35744	Chi3l3	4.30444	-7.46609	5.7963e-32	1281900000	13	9	32.4	44.458	398	22.0552	24.6143	21.6855	29.1199	29.0752	28.2571	20.7989	23.6285	23.7739	20.8323	21.3927	21.8289
56		G3X982	Aox3	4.30646	-7.62798	0	117630000000	491	64	70.9	146.9	1335	34.1066	34.1992	34.7254	34.1237	33.9289	34.2882	28.2078	26.5596	28.0549	27.2791	26.1223	26.0556
284	Murinoglobulin-2	P28666	Mug2	4.40447	-8.0636	7.3031e-241	4950100000	49	36	34.3	162.38	1451	29.1175	29.0467	29.1338	29.9557	30.2894	29.9238	22.2386	23.0128	23.2545	22.2717	21.217	22.4895
