# Supplementary material for: A Proteomic Investigation of Hepatic Resistance to Ascaris in a Murine Model
Source: PLoS Negl Trop Dis. 2016 Aug 4;10(8):e0004837. doi: 10.1371/journal.pntd.0004837 (PMC4974003; doi:10.1371/journal.pntd.0004837)
Supplement: S1 Table — Only proteins exclusive to or absent from all three replicates in a given sample are reported. A zero log2 normalised intensity value indicates a protein that was absent or undetected in a sample. (XLSX) [file pntd.0004837.s003.xlsx]

## Sheet: Exclusives
Table S1 Exclusively expressed proteins in C57BL/6J infected, C57BL/6J control, CBA/Ca infected and CBA/Ca control mice
			Log2 Norm LFQ Intensities
Protein names	Majority protein IDs	Gene names	C57BL/6J Controls	C57BL/6J infected	CBA/Ca Controls	CBA/Ca Infected	PEP	Intensity	MS/MS Count	Peptides	Sequence coverage [%]	Mol. weight [kDa]	Sequence length
Histone H1.4	P43274	Hist1h1e	30.4388	0	30.5103	29.0805	3.7263e-78	8838400000	30	10	26.9	21.977	219
Cytochrome P450 2A5;Cytochrome P450 2A4	P20852;P15392	Cyp2a5;Cyp2a4	29.7025	27.1214	26.9262	0	6.3593e-106	3454800000	43	19	51.2	56.74	494
Ankyrin-1	Q02357	Ank1	29.359	0	30.0855	28.8828	5.4508e-33	6033400000	10	5	5.1	204.22	1862
1,5-anhydro-D-fructose reductase	Q9DCT1	Akr1e2	29.1691	29.2832	26.7371	0	4.4102e-104	3873400000	38	10	60.1	34.46	301
Murinoglobulin-2	P28666	Mug2	29.1175	29.9557	0	0	7.3031e-241	4950100000	49	36	34.3	162.38	1451
UDP-glucuronosyltransferase 1-9	Q62452	Ugt1a9	29.1048	27.3544	28.803	0	6.0873e-231	2515800000	24	19	52.3	60.007	528
Cytochrome P450 3A13	Q64464	Cyp3a13	28.7649	26.9865	26.0373	0	1.4513e-57	1547200000	20	12	26.8	57.492	503
Transmembrane protein 214	Q8BM55	Tmem214	28.5503	0	28.497	27.5896	3.6635e-74	2160700000	20	10	21.1	76.429	687
H-2 class I histocompatibility antigen, K-B alpha chain	P01901	H2-K1	28.5225	27.9753	0	0	1.7026e-111	1806800000	36	12	47.7	41.301	369
Cytochrome P450 2C37	P56654	Cyp2c37	28.467	27.1237	28.1062	0	1.3785e-162	1683600000	20	20	52.2	55.606	490
All-trans-retinol 13,14-reductase	Q64FW2	Retsat	28.4141	26.8285	26.4851	0	1.2636e-31	1256400000	12	10	20.4	67.334	609
7-alpha-hydroxycholest-4-en-3-one 12-alpha-hydroxylase	O88962	Cyp8b1	28.3865	27.9937	29.4072	0	2.5628e-99	3007900000	35	15	36.4	57.706	500
Scavenger receptor class B member 1	Q61009	Scarb1	28.1517	0	28.0232	0	8.7615e-20	1204900000	4	3	9.4	56.753	509
ADP-ribosylation factor 5	P84084	Arf5	27.9574	27.3118	0	27.4054	1.4066e-139	1168100000	11	8	72.2	20.529	180
Collagen alpha-1(I) chain	P11087	Col1a1	27.7953	0	26.316	0	3.3527e-58	880160000	17	5	4.1	138.03	1453
H-2 class I histocompatibility antigen, D-B alpha chain	P01899	H2-D1	27.7925	27.4713	0	0	2.2221e-63	1200900000	17	10	33.7	40.836	362
ER membrane protein complex subunit 1	Q8C7X2	Emc1	27.7785	0	27.3993	27.0228	1.9597e-38	1017000000	17	5	8.2	111.6	997
CAAX prenyl protease 1 homolog	Q80W54	Zmpste24	27.7004	0	27.5207	26.8043	2.5353e-41	987710000	16	7	21.5	54.734	475
39S ribosomal protein L10, mitochondrial	Q3TBW2	Mrpl10	27.6864	27.0048	27.0986	0	1.2595e-95	1338700000	20	4	30.5	29.395	262
Thioredoxin, mitochondrial	P97493	Txn2	27.6855	27.7293	28.2769	0	3.3025e-18	2313600000	19	3	21.7	18.255	166
Cingulin-like protein 1	Q6AW69	Cgnl1	27.6709	27.8775	0	28.1351	2.4042e-05	1606600000	6	3	2	148.23	1298
Prolactin regulatory element-binding protein	Q9WUQ2	Preb	27.5758	26.554	27.766	0	1.4473e-45	975700000	17	9	28.5	45.437	417
Tyrosine aminotransferase	Q8QZR1	Tat	27.5732	0	27.4217	27.3148	4.6016e-37	1268500000	18	9	28.2	50.565	454
Dipeptidyl peptidase 1;Dipeptidyl peptidase 1 exclusion domain chain;Dipeptidyl peptidase 1 heavy chain;Dipeptidyl peptidase 1 light chain	P97821	Ctsc	27.539	29.0441	0	27.594	1.4894e-44	2539900000	25	7	22.7	52.376	462
7-dehydrocholesterol reductase	O88455	Dhcr7	27.4863	26.3987	28.0954	0	1.3887e-21	1041100000	11	4	11.5	53.918	471
Isochorismatase domain-containing protein 2B, mitochondrial	Q9DCC7	Isoc2b	27.446	27.5324	0	0	2.385e-28	828250000	7	2	23.8	23.151	210
Beta-galactosidase	P23780	Glb1	27.3872	27.8502	0	0	3.4672e-13	1023700000	9	5	9.9	73.12	647
1-acyl-sn-glycerol-3-phosphate acyltransferase beta	Q8K3K7	Agpat2	27.3855	0	27.6103	0	1.1877e-11	984770000	7	5	25.2	31.01	278
Torsin-1A-interacting protein 2	Q8BYU6	Tor1aip2	27.3497	27.4416	27.4875	0	8.4182e-27	1413900000	9	6	20.7	54.495	502
Putative helicase MOV-10	P23249	Mov10	27.3384	0	0	0	1.5588e-31	851590000	11	6	7.9	113.58	1004
COP9 signalosome complex subunit 5	O35864	Cops5	27.2893	26.6822	27.4703	0	6.6788e-07	921550000	16	3	10.5	37.548	334
Cathepsin S	O70370	Ctss	27.2757	27.1103	0	26.979	1.2108e-50	798990000	9	4	18.8	38.474	340
Peptidyl-prolyl cis-trans isomerase FKBP11	Q9D1M7	Fkbp11	27.2606	0	28.4819	27.5777	1.1306e-34	1268900000	4	2	17.9	22.137	201
Vacuolar-sorting protein SNF8	Q9CZ28	Snf8	27.2537	26.8811	25.8916	0	1.1047e-12	629000000	5	3	13.6	28.886	258
Osteoclast-stimulating factor 1	Q62422	Ostf1	27.2294	26.8904	0	0	1.2441e-21	993000000	17	2	17.2	23.782	215
Minor histocompatibility antigen H13	Q9D8V0	Hm13	27.1897	26.4607	26.8267	0	4.6308e-54	833190000	10	4	16.7	41.747	378
Solute carrier family 25 member 45	Q8CFJ7	Slc25a45	27.1363	0	26.9543	26.7204	3.2657e-11	640170000	9	4	16.3	31.689	288
Neutral cholesterol ester hydrolase 1	Q8BLF1	Nceh1	27.1135	0	27.2311	27.3901	6.1506e-12	771530000	11	4	16.4	45.739	408
Probable ATP-dependent RNA helicase DDX58	Q6Q899	Ddx58	27.1108	26.3576	26.1714	0	3.0282e-14	881520000	5	6	9.5	105.97	926
Vitamin K-dependent gamma-carboxylase	Q9QYC7	Ggcx	27.0574	0	26.6666	25.6521	1.4555e-24	517530000	13	4	7.5	87.194	757
UDP-glucuronosyltransferase 3A1	Q3UP75	Ugt3a1	27.0445	0	0	0	2.0909e-34	432090000	4	6	19.1	59.698	523
Zinc finger and BTB domain-containing protein 20	Q8K0L9	Zbtb20	27.0058	26.8392	0	26.7447	2.8187e-38	1236400000	10	3	5.9	81.033	741
Histone H1.1	P43275	Hist1h1a	26.9952	0	26.7696	0	2.8143e-21	620390000	4	6	25.4	21.785	213
AP-3 complex subunit mu-1	Q9JKC8	Ap3m1	26.9381	26.3771	25.5975	0	5.5487e-14	468810000	8	5	17	46.936	418
39S ribosomal protein L50, mitochondrial	Q8VDT9	Mrpl50	26.9326	0	26.8136	27.0068	2.1585e-12	1000300000	6	3	34	18.213	159
Ubiquitin fusion degradation protein 1 homolog	P70362	Ufd1l	26.9091	0	27.0768	26.5933	1.8336e-17	1129700000	17	4	17.6	34.481	307
Ubiquitin-like modifier-activating enzyme ATG7	Q9D906	Atg7	26.8919	0	26.9307	0	2.4223e-25	1097700000	12	8	17.9	77.519	698
Mannose-P-dolichol utilization defect 1 protein	Q9R0Q9	Mpdu1	26.8762	26.0875	25.9857	0	1.2002e-10	588360000	12	3	13.8	26.497	247
Transmembrane and coiled-coil domain-containing protein 1	Q921L3	Tmco1	26.8667	0	27.2682	26.6466	1.2551e-25	891640000	4	2	12.2	21.175	188
Vesicle-associated membrane protein 8	O70404	Vamp8	26.8413	26.3124	26.2658	0	8.081e-18	721930000	13	2	22.8	11.451	101
Complement component C9	P06683	C9	26.8108	0	26.611	26.8961	4.1625e-25	762790000	13	6	13.1	62.002	548
Guanine nucleotide-binding protein subunit alpha-11;Guanine nucleotide-binding protein subunit alpha-14	P21278;P30677	Gna11;Gna14	26.7732	26.1989	25.7511	0	3.0153e-16	692880000	14	5	14.5	42.024	359
Choline-phosphate cytidylyltransferase A;Choline-phosphate cytidylyltransferase B	P49586;Q811Q9	Pcyt1a;Pcyt1b	26.7712	26.6661	0	0	2.6945e-12	734850000	10	3	13.4	41.666	367
SEC23-interacting protein	Q6NZC7	Sec23ip	26.7551	0	26.8001	26.064	3.2699e-71	905040000	14	8	16.6	110.78	998
Membrane magnesium transporter 1	Q8K273	Mmgt1	26.7529	26.3769	0	26.824	1.9519e-85	1198000000	13	3	42.7	14.677	131
Target of Myb protein 1	O88746	Tom1	26.742	26.2227	26.1292	0	1.5527e-33	590700000	10	5	18.7	54.325	492
Selenoprotein T	P62342	Selt	26.7341	25.8861	26.0938	0	1.5881e-25	511790000	7	2	16.9	22.292	195
BH3-interacting domain death agonist;BH3-interacting domain death agonist p15;BH3-interacting domain death agonist p13;BH3-interacting domain death agonist p11	P70444	Bid	26.7041	26.1227	0	0	5.4142e-23	463060000	7	4	33.3	21.951	195
Glycogen phosphorylase, brain form	Q8CI94	Pygb	26.7038	26.6371	0	0	5.5299e-113	507170000	5	17	27	96.729	843
39S ribosomal protein L9, mitochondrial	Q99N94	Mrpl9	26.674	26.2165	26.8566	0	1.0111e-25	769780000	14	8	32.5	30.244	265
Splicing factor 3A subunit 2	Q62203	Sf3a2	26.6547	25.1678	25.3184	0	3.0911e-09	634090000	7	4	15.2	49.911	475
Acetolactate synthase-like protein	Q8BU33	Ilvbl	26.6032	0	25.7913	0	3.8162e-14	315720000	5	2	7.6	68.155	632
FAD synthase;Molybdenum cofactor biosynthesis protein-like region;FAD synthase region	Q8R123	Flad1	26.5973	26.4226	0	26.2919	1.3005e-27	612220000	9	2	6.9	54.766	492
Ras-related protein Rap-1A	P62835	Rap1a	26.5958	0	26.6735	26.5634	2.1592e-38	591540000	6	5	28.8	20.987	184
Transportin-3	Q6P2B1	Tnpo3	26.5687	0	25.4997	0	1.4275e-21	451870000	10	2	4.9	104.17	923
Poly [ADP-ribose] polymerase 1	P11103	Parp1	26.5563	26.3995	26.7824	0	7.0294e-11	917260000	6	5	7.1	113.1	1013
Sideroflexin-2	Q925N2	Sfxn2	26.55	26.089	25.4086	0	2.1824e-11	418950000	10	3	12.1	36.141	322
Carcinoembryonic antigen-related cell adhesion molecule 1	P31809	Ceacam1	26.5466	0	26.7538	27.007	4.9832e-08	887510000	6	3	5.4	57.015	521
C-type lectin domain family 4 member F	P70194	Clec4f	26.5435	26.7717	0	26.3701	9.4626e-20	787750000	5	4	10.2	61.268	548
[Pyruvate dehydrogenase [lipoamide]] kinase isozyme 2, mitochondrial	Q9JK42	Pdk2	26.5256	0	25.3354	0	6.2738e-06	517650000	6	4	17.7	46.04	407
Guanylate kinase	Q64520	Guk1	26.4964	26.4413	0	0	6.658e-12	495040000	5	4	37.9	21.918	198
Bax inhibitor 1	Q9D2C7	Tmbim6	26.4864	0	26.3941	24.9962	1.0407e-07	437740000	8	2	8.9	26.477	237
E3 ubiquitin-protein ligase KCMF1	Q80UY2	Kcmf1	26.4447	26.2019	24.8926	0	2.7694e-24	474800000	10	2	8.1	41.791	381
Inositol polyphosphate 1-phosphatase	P49442	Inpp1	26.4439	26.1115	0	0	3.4651e-07	428060000	8	2	6.8	43.346	396
Lipolysis-stimulated lipoprotein receptor	Q99KG5	Lsr	26.4371	0	26.6052	0	2.3203e-17	526850000	4	3	7.1	66.107	594
Putative phospholipase B-like 2;Putative phospholipase B-like 2 28 kDa form;Putative phospholipase B-like 2 40 kDa form;Putative phospholipase B-like 2 15 kDa form	Q3TCN2	Plbd2	26.4206	27.1782	0	26.9547	6.2878e-17	984440000	13	4	10.6	66.289	594
39S ribosomal protein L49, mitochondrial	Q9CQ40	Mrpl49	26.4187	0	26.9888	27.1874	4.7655e-21	999610000	6	2	15.7	19.133	166
Galectin-3	P16110	Lgals3	26.4165	28.178	0	26.7193	3.141e-29	1334900000	14	3	15.2	27.515	264
Histone-binding protein RBBP7	Q60973	Rbbp7	26.3911	27.0602	26.4002	0	4.7879e-62	532130000	9	8	27.8	47.789	425
Epithelial splicing regulatory protein 2	Q8K0G8	Esrp2	26.3752	0	26.2772	25.9893	1.7934e-10	383440000	11	4	14.1	77.36	717
G-rich sequence factor 1	Q8C5Q4	Grsf1	26.3718	26.5256	26.4835	0	2.0726e-11	694050000	15	3	12.9	53.076	479
Peflin	Q8BFY6	Pef1	26.3394	0	0	0	3.8979e-07	291560000	7	3	20	29.227	275
Coiled-coil domain-containing protein 22	Q9JIG7	Ccdc22	26.3104	26.5826	26.1679	0	2.0825e-22	660810000	8	6	13.4	70.843	627
Annexin A3	O35639	Anxa3	26.2331	26.6824	0	0	2.5243e-15	529840000	3	3	14.9	36.384	323
Collagen alpha-1(XIV) chain	Q80X19	Col14a1	26.2266	26.4981	0	0	5.6538e-16	468060000	6	6	5.8	193.01	1797
Dolichyl-diphosphooligosaccharide--protein glycosyltransferase subunit STT3B	Q3TDQ1	Stt3b	26.2201	0	26.2656	25.8634	9.1283e-41	395630000	7	2	4.5	93.245	823
Heme oxygenase 1	P14901	Hmox1	26.1835	26.8576	0	26.2924	4.012e-19	697130000	9	6	31.1	32.928	289
BET1 homolog	O35623	Bet1	26.1824	0	0	0	1.6279e-06	192650000	2	2	24.6	13.274	118
NADH-ubiquinone oxidoreductase chain 1	P03888	Mtnd1	26.1312	0	0	0	7.2011e-12	263230000	5	2	8.8	36.059	318
Collagen alpha-2(IV) chain;Canstatin	P08122	Col4a2	26.1118	0	0	0	3.5838e-08	165680000	3	2	1.3	167.32	1707
Structural mainte0ce of chromosomes protein 3	Q9CW03	Smc3	26.0875	26.2747	0	26.0065	6.3159e-18	599710000	12	7	7.5	141.55	1217
28S ribosomal protein S29, mitochondrial	Q9ER88	Dap3	26.0454	25.9681	26.0061	0	1.9995e-32	572860000	9	5	19.2	44.699	391
Desmoglein-2	O55111	Dsg2	26.0437	25.9462	0	0	1.1513e-25	287350000	6	3	4	122.38	1122
Ras-related protein Rab-5A	Q9CQD1	Rab5a	26.0325	26.3001	26.5405	0	1.7556e-17	740860000	11	6	38.1	23.598	215
Diphosphomevalonate decarboxylase	Q99JF5	Mvd	26.0037	25.9412	26.5205	0	7.5788e-20	804590000	8	5	22.7	44.072	401
Ethanolamine kinase 2	A7MCT6	Etnk2	25.9778	0	26.3122	26.0718	5.7534e-13	556370000	8	3	8.3	44.567	385
IST1 homolog	Q9CX00	Ist1	25.9659	0	25.545	25.9369	1.5099e-34	308330000	17	4	19.9	39.468	362
Sulfiredoxin-1	Q9D975	Srxn1	25.9505	25.6718	0	0	1.317e-06	266350000	7	2	24.3	14.149	136
Solute carrier family 22 member 1	O08966	Slc22a1	25.9476	0	25.5332	0	1.2092e-42	256640000	13	4	9	61.52	556
Tumor susceptibility gene 101 protein	Q61187	Tsg101	25.9402	25.7996	0	25.7288	6.763e-12	482290000	7	3	9.2	44.123	391
N-acetylgalactosamine kinase	Q68FH4	Galk2	25.9369	25.8843	25.9208	0	1.9575e-08	379560000	10	2	9.8	50.503	458
Delta(24)-sterol reductase	Q8VCH6	Dhcr24	25.9355	0	26.3004	0	3.4793e-22	269170000	10	2	5	60.112	516
Tight junction protein ZO-2	Q9Z0U1	Tjp2	25.9342	0	26.9003	26.4338	2.8533e-47	806300000	15	8	9	131.28	1167
	Q8BVY0	Rsl1d1	25.9283	0	26.1917	0	7.3292e-12	276190000	20	4	8.2	50.421	452
Zinc finger CCCH-type antiviral protein 1	Q3UPF5	Zc3hav1	25.9249	0	25.8762	25.8468	2.8426e-17	529210000	6	5	8.6	106.69	946
Membrane-associated progesterone receptor component 2	Q80UU9	Pgrmc2	25.8949	0	26.2221	25.6222	1.6684e-14	368900000	4	3	22.1	23.334	217
39S ribosomal protein L45, mitochondrial	Q9D0Q7	Mrpl45	25.8592	0	26.1936	0	5.5876e-13	581500000	8	5	29.1	35.41	306
Coiled-coil domain-containing protein 124	Q9D8X2	Ccdc124	25.8325	25.399	26.0606	0	1.6461e-05	304220000	4	2	9.7	25.345	217
Chromatin target of PRMT1 protein	Q9CY57	Chtop	25.7962	0	25.2489	24.6113	6.8228e-15	277770000	9	2	11.6	26.585	249
Sequestosome-1	Q64337	Sqstm1	25.7873	25.5934	25.6871	0	5.4813e-17	293630000	5	3	11.5	48.162	442
Pantetheinase	Q9Z0K8	Vnn1	25.7806	26.9631	0	25.586	1.0787e-29	577360000	8	2	8.6	57.091	512
WASH complex subunit FAM21	Q6PGL7	Fam21	25.766	25.0476	0	24.9071	1.3977e-21	295910000	6	3	4.1	145.31	1334
O-phosphoseryl-tRNA(Sec) selenium transferase	Q6P6M7	Sepsecs	25.7302	25.7509	25.3989	0	8.6434e-23	403020000	10	9	24.8	55.325	504
Kinesin light chain 4	Q9DBS5	Klc4	25.7256	0	25.7118	25.6452	5.5806e-31	469330000	11	8	20.8	68.612	619
ERO1-like protein beta	Q8R2E9	Ero1lb	25.7131	0	24.8187	0	1.2462e-10	202410000	4	2	4.9	53.517	467
Cytoplasmic dynein 1 light intermediate chain 1	Q8R1Q8	Dync1li1	25.6867	24.9106	25.1885	0	2.7577e-06	336290000	10	3	7.6	56.614	523
Protein odr-4 homolog	Q4PJX1	Odr4	25.6517	0	25.6432	0	1.1921e-05	396970000	3	2	5.4	49.997	447
Shootin-1	Q8K2Q9	Kiaa1598	25.6009	0	25.7779	25.8093	6.769e-16	438630000	8	5	10.9	71.342	631
BTB/POZ domain-containing protein KCTD12	Q6WVG3	Kctd12	25.5932	26.2121	0	25.637	1.1143e-21	389660000	8	5	21.1	35.892	327
Cleft lip and palate transmembrane protein 1 homolog	Q8VBZ3	Clptm1	25.5701	0	25.5288	0	9.3352e-23	200890000	6	5	13.6	75.29	664
Peroxisomal membrane protein PEX16	Q91XC9	Pex16	25.5258	0	26.254	25.5787	2.8765e-28	244110000	10	4	18.2	38.677	336
Growth factor receptor-bound protein 2	Q60631	Grb2	25.5087	25.3493	25.3935	0	2.2804e-14	375230000	9	4	26.7	25.238	217
Protein phosphatase 1 regulatory subunit 11	Q8K1L5	Ppp1r11	25.4611	25.405	0	0	2.0037e-13	338140000	4	2	12.2	14.544	131
Regulation of nuclear pre-mRNA domain-containing protein 1B	Q9CSU0	Rprd1b	25.4594	25.5701	0	0	1.3973e-11	304550000	5	2	7.7	36.883	326
39S ribosomal protein L41, mitochondrial	Q9CQN7	Mrpl41	25.4309	0	25.3349	25.678	1.7026e-06	374040000	8	2	17	15.261	135
Coiled-coil domain-containing protein 51	Q3URS9	Ccdc51	25.429	24.8937	0	25.0778	1.8947e-27	259710000	13	3	9.6	45.132	406
Steryl-sulfatase	P50427	Sts	25.4006	25.0175	0	25.0851	1.6814e-15	267300000	7	3	7.7	66.59	624
Peroxisomal membrane protein 11A	Q9Z211	Pex11a	25.3391	0	25.995	25.1531	2.2487e-08	407100000	7	4	16.3	28.153	246
Cytochrome c oxidase subunit 7A-related protein, mitochondrial	Q61387	Cox7a2l	25.2834	0	28.8253	28.6988	2.2053e-36	1969900000	27	4	55.9	12.399	111
Lipase maturation factor 1	Q3U3R4	Lmf1	25.2825	0	25.3132	0	3.6011e-23	157900000	10	3	6.4	65.877	574
Serine/threonine-protein kinase TAO3	Q8BYC6	Taok3	25.2541	24.967	0	0	9.7012e-08	394950000	6	4	6.6	105.33	898
Talin-2	Q71LX4	Tln2	25.196	0	0	0	1.7281e-64	286300000	8	13	7.7	253.62	2375
Afadin	Q9QZQ1	Mllt4	25.1544	0	24.9165	25.1323	2.8522e-33	243820000	10	6	4.7	206.5	1820
Interleukin enhancer-binding factor 3	Q9Z1X4	Ilf3	25.1292	25.9172	0	0	3.0678e-09	404750000	6	5	5.9	96.02	898
Mitochondrial import receptor subunit TOM6 homolog	Q9CQN3	Tomm6	25.0752	0	25.4827	25.457	4.3586e-10	271920000	9	3	32.4	7.8648	74
Unconventional myosin-VI	Q64331	Myo6	25.0312	25.0683	0	0	6.5818e-32	292270000	11	5	5	146.41	1265
Zinc finger CCCH domain-containing protein 18	Q0P678	Zc3h18	25.0112	25.0591	25.4579	0	1.2001e-12	284630000	4	3	5.6	105.69	948
Hormone-sensitive lipase	P54310	Lipe	24.955	24.7607	24.69	0	5.1867e-05	244350000	6	2	3.7	83.347	759
Ataxin-10	P28658	Atxn10	24.9254	25.271	0	0	1.6453e-10	217450000	4	4	11.8	53.706	475
Translocation protein SEC62	Q8BU14	Sec62	24.8873	0	25.5243	24.9264	6.9431e-07	142360000	9	2	5.3	45.58	398
Tensin-like C1 domain-containing phosphatase	Q8CGB6	Tenc1	24.8792	24.606	0	25.0972	8.446e-12	226280000	4	3	2.4	152.01	1400
F-box only protein 6	Q9QZN4	Fbxo6	24.8112	25.4865	0	24.7719	3.0241e-08	214920000	5	3	12.2	34.492	295
Glutathione S-transferase A2	P10648	Gsta2	24.6648	24.7251	0	0	2.1963e-107	177740000	14	10	39.2	25.542	222
Protein transport protein Sec16B	Q91XT4	Sec16b	24.5561	24.3824	0	0	9.0257e-05	177390000	2	3	4.3	115.51	1051
Collagen alpha-1(IV) chain;Arresten	P02463	Col4a1	24.5473	0	24.2855	0	8.954e-17	186970000	3	3	4.3	160.68	1669
Sphingosine kinase 2	Q9JIA7	Sphk2	24.489	24.6	0	0	4.4884e-17	97322000	5	2	4.4	65.617	617
Luc7-like protein 3	Q5SUF2	Luc7l3	24.4728	0	24.3554	0	1.2504e-46	376130000	4	4	14.6	51.45	432
Beta-arrestin-1	Q8BWG8	Arrb1	24.1769	24.6031	0	0	1.1355e-06	147520000	4	2	4.5	46.972	418
EMILIN-1	Q99K41	Emilin1	24.1462	24.5058	23.9474	0	1.921e-06	181660000	8	2	2.8	107.58	1017
DnaJ homolog subfamily C member 7	Q9QYI3	Dnajc7	24.0941	24.5135	0	24.2963	2.0772e-09	167650000	5	3	7.5	56.475	494
28S ribosomal protein S15, mitochondrial	Q9DC71	Mrps15	24.062	24.1758	23.983	0	9.6334e-05	175220000	5	3	13.6	29.463	258
Lipopolysaccharide-responsive and beige-like anchor protein	Q9ESE1	Lrba	23.9435	24.1253	24.0033	0	0.00035607	149260000	7	2	0.9	317.06	2856
Peptidyl-prolyl cis-trans isomerase FKBP5	Q64378	Fkbp5	23.9125	23.9958	0	24.0986	4.5225e-06	126260000	7	3	6.4	50.966	456
Chloride channel CLIC-like protein 1	Q99LI2	Clcc1	23.81	0	23.8	23.3013	1.3063e-05	64573000	6	2	4.5	60.621	539
Ran-binding protein 3	Q9CT10	Ranbp3	22.8509	0	0	0	7.5304e-08	206040000	5	3	8.4	52.572	491
CAP-Gly domain-containing linker protein 1	Q922J3	Clip1	22.5442	22.9237	22.5428	0	1.7247e-09	85119000	8	4	3.9	155.81	1391
Probable cation-transporting ATPase 13A1	Q9EPE9	Atp13a1	22.3157	0	21.9892	0	8.6241e-05	21579000	7	2	1.7	132.39	1200
S-methylmethionine--homocysteine S-methyltransferase BHMT2	Q91WS4	Bhmt2	0	0	31.7142	31.8183	4.4425e-263	16593000000	77	20	80.4	39.871	363
D-2-hydroxyglutarate dehydrogenase, mitochondrial	Q8CIM3	D2hgdh	0	0	29.6487	29.8673	2.3326e-214	4101700000	74	12	34.2	58.575	535
Putative hydroxypyruvate isomerase	Q8R1F5	Hyi	0	0	30.4499	30.8705	3.9786e-190	8225900000	63	10	52.7	30.448	277
Cholesterol 24-hydroxylase	Q9WVK8	Cyp46a1	0	0	28.2989	27.3101	1.6777e-37	1300600000	15	10	26.2	56.813	500
H-2 class I histocompatibility antigen, K-W28 alpha chain;H-2 class I histocompatibility antigen, K-Q alpha chain	P03991;P14428	H2-K1	0	0	25.0889	23.545	1.066e-41	115890000	10	9	30.2	41.103	368
Pyridine nucleotide-disulfide oxidoreductase domain-containing protein 2	Q3U4I7	Pyroxd2	0	0	27.9436	28.26	1.4779e-54	1342800000	21	9	24.6	62.939	581
H-2 class I histocompatibility antigen, D-K alpha chain	P14426	H2-D1	0	0	27.1302	26.6384	2.294e-97	576920000	15	8	26.5	40.619	362
Thiomorpholine-carboxylate dehydrogenase	O54983	Crym	0	0	27.873	27.7822	1.774e-51	1211700000	17	6	31	33.523	313
Phospholipase B-like 1	Q8VCI0	Plbd1	0	0	26.602	26.5908	5.8897e-19	601020000	10	6	15.5	62.998	550
Adenylosuccinate synthetase isozyme 1	P28650	Adssl1	0	0	25.2042	25.2727	1.1599e-16	257290000	11	5	13.3	50.254	457
ATP-binding cassette sub-family G member 2	Q7TMS5	Abcg2	0	0	26.5476	26.1711	4.0948e-16	446910000	11	5	9.1	72.977	657
CaiB/baiF CoA-transferase family protein C7orf10 homolog	Q7TNE1		0	0	0	27.5494	2.0363e-15	1244000000	9	5	19.7	47.69	436
CD2-associated protein	Q9JLQ0	Cd2ap	0	0	0	25.497	3.6893e-10	283270000	5	5	10.4	70.449	637
Proteasome subunit beta type-9	P28076	Psmb9	0	0	28.2522	27.203	3.1089e-24	1119800000	18	4	40.2	23.396	219
Pre-mRNA-processing factor 40 homolog A	Q9R1C7	Prpf40a	0	0	26.0978	26.2695	1.1672e-07	405000000	5	4	4.7	108.48	953
Putative transferase CAF17 homolog, mitochondrial	Q8CAK1	Iba57	0	0	0	25.743	4.5667e-16	413980000	7	4	19.3	38.399	358
Serine/arginine repetitive matrix protein 1	Q52KI8	Srrm1	0	0	27.1913	27.081	8.1139e-24	819950000	9	3	6.7	106.86	946
Apolipoprotein C-IV	Q61268	Apoc4	0	0	26.7599	26.825	4.9187e-13	720090000	7	3	38.7	14.288	124
COP9 signalosome complex subunit 8	Q8VBV7	Cops8	0	0	27.0052	26.6305	8.6247e-21	575090000	9	3	25.4	23.255	209
Phosphatidate phosphatase LPIN1	Q91ZP3	Lpin1	0	0	25.2112	25.2938	1.2026e-29	169490000	5	3	6.4	102	924
Thiosulfate sulfurtransferase/rhodanese-like domain-containing protein 3	Q9D0B5	Tstd3	0	0	26.9161	26.3029	1.7488e-30	437230000	12	3	26.8	17.271	157
Alpha-synuclein	O55042	Snca	0	0	26.3267	27.0124	1.0219e-14	313610000	4	2	26.4	14.485	140
Protein TSSC1	Q8K0G5	Tssc1	0	0	25.1696	25.2625	2.5095e-07	149130000	3	2	9.3	43.126	386
DNA-directed RNA polymerases I, II, and III subunit RPABC3	Q923G2	Polr2h	0	0	25.8405	24.9632	1.677e-07	211650000	4	2	23.3	17.143	150
Mitochondrial import inner membrane translocase subunit TIM14	Q9CQV7	Dnajc19	0	0	25.7708	26.0629	0.0005792	369460000	5	2	23.3	12.436	116
Guanosine-3,5-bis(diphosphate) 3-pyrophosphohydrolase MESH1	Q9D114	Hddc3	0	0	26.2494	25.9966	1.8838e-12	234780000	7	2	19.6	20.262	179
Glutamine--fructose-6-phosphate aminotransferase [isomerizing] 1	P47856	Gfpt1	0	0	0	26.5562	8.1556e-06	336020000	2	2	4.3	78.538	697
Importin-9	Q91YE6	Ipo9	0	22.415	23.1015	0	1.1302e-07	85225000	6	2	4	116.05	1041
H-2 class II histocompatibility antigen, A beta chain;H-2 class II histocompatibility antigen, A-F beta chain;H-2 class II histocompatibility antigen, A-S beta chain;H-2 class II histocompatibility antigen, A-U beta chain	P14483;P06346;P06345;P06344	H2-Ab1	0	24.0082	0	0	7.2873e-15	172760000	2	2	9.8	30.128	265
ADP-ribosylation factor GTPase-activating protein 1	Q9EPJ9	Arfgap1	0	24.1642	23.8965	0	3.2134e-08	93670000	4	2	10.1	45.288	414
Epididymis-specific alpha-mannosidase	O54782	Man2b2	0	24.2714	0	0	7.7908e-13	68963000	5	4	6	115.61	1018
Rho guanine nucleotide exchange factor 1	Q61210	Arhgef1	0	24.3207	0	0	4.8502e-07	114750000	4	3	4.5	102.8	920
Canalicular multispecific organic anion transporter 2	B2RX12	Abcc3	0	24.3956	25.8846	0	2.3635e-09	180800000	3	3	3.9	169.12	1523
ADP-ribosylation factor-binding protein GGA1	Q8R0H9	Gga1	0	24.5652	0	0	2.9698e-12	132220000	2	2	5.8	69.971	635
FK506-binding protein 15	Q6P9Q6	Fkbp15	0	24.9504	0	0	3.0941e-18	272030000	4	4	4.7	132.96	1216
Bridging integrator 2	D3Z6Q9	Bin2	0	25.1416	0	0	9.6553e-13	134600000	6	2	8.2	52.553	489
Phosphoinositide 3-kinase adapter protein 1	Q9EQ32	Pik3ap1	0	25.1522	24.5976	0	2.2177e-07	250990000	5	3	5.1	90.927	811
Insulin-like growth factor-binding protein 7	Q61581	Igfbp7	0	25.5541	0	0	2.0727e-16	172350000	3	2	13.5	28.969	281
Syntaxin-binding protein 3	Q60770	Stxbp3	0	25.8457	26.0661	0	1.7173e-13	372820000	12	4	9.6	67.942	592
2,5-phosphodiesterase 12	Q3TIU4	Pde12	0	25.9436	0	0	5.4487e-12	282810000	7	2	9	67.513	608
N-myc-interactor	O35309	Nmi	0	26.3298	25.9678	0	1.5205e-20	430810000	7	2	9.2	35.235	314
Glutathione peroxidase 3	P46412	Gpx3	0	26.4286	26.2879	0	8.9074e-07	558490000	5	3	15.9	25.424	226
Eosinophil cationic protein 1;Eosinophil cationic protein 2	P97426;P97425	Ear1;Ear2	0	26.7778	0	0	5.2235e-12	439290000	4	2	20	17.296	155
Acyl-CoA synthetase short-chain family member 3, mitochondrial	Q14DH7	Acss3	0	26.8	26.4626	0	5.2875e-12	595310000	5	5	10.1	74.517	682
ATP-dependent RNA helicase DDX39A	Q8VDW0	Ddx39a	0	26.8239	0	0	1.9554e-40	699370000	5	11	27.2	49.067	427
Protein NDRG1	Q62433	Ndrg1	0	27.251	0	0	1.4045e-09	469120000	4	4	24.9	43.008	394
Putative oxidoreductase GLYR1	Q922P9	Glyr1	0	28.1089	0	0	1.1496e-06	3425500000	4	2	5.5	59.715	546
Protein S100-A4	P07091	S100a4	0	28.5447	0	0	5.4824e-19	1076000000	13	2	24.8	11.721	101
Superkiller viralicidic activity 2-like 2	Q9CZU3	Skiv2l2	0	28.9835	0	0	1.2654e-05	2733400000	9	3	4.8	117.64	1040
Chitinase-3-like protein 3	O35744	Chi3l3	0	29.0752	0	0	5.7963e-32	1281900000	13	9	32.4	44.458	398
