# Supplementary material for: A Proteomic Investigation of Hepatic Resistance to Ascaris in a Murine Model
Source: PLoS Negl Trop Dis. 2016 Aug 4;10(8):e0004837. doi: 10.1371/journal.pntd.0004837 (PMC4974003; doi:10.1371/journal.pntd.0004837)
Supplement: S2 Table — Fisher exact test with a Benjamini-Hochberg corrected FDR of 2%, on t-test significant differential abundant and exclusively expressed proteins from C57BL/6J and CBA/Ca mice with and without Ascaris infection. NTD: No term determined. (XLSX) [file pntd.0004837.s004.xlsx]

## Sheet: Fisher Test for Enriched Terms
Table S2 Fisher exact test for enrichment in Uniprot Keywords GOBP, GCC and KEGG terms.
Cluster ID	Type	Name	P value	Enrichment	Total	In cluster	Cluster size	Ben. Ho. FDR
Cluster A	KEGG	ko03010	1.5208e-33	4.5319	51	49	166	3.3913e-31
Cluster A	GOMF name	structural constituent of ribosome	6.9045e-32	4.2957	56	51	166	7.2773e-29
Cluster A	GOBP name	translation	1.7202e-29	4.2023	55	49	166	6.1272e-26
Cluster A	GOMF name	structural molecule activity	1.9533e-26	3.6032	72	55	166	1.0294e-23
Cluster A	GOCC name	ribonucleoprotein complex	3.1732e-21	3.0714	86	56	166	1.5549e-18
Cluster A	GOBP name	macromolecule biosynthetic process	5.4515e-21	3.0884	84	55	166	9.7092e-18
Cluster A	GOBP name	cellular macromolecule biosynthetic process	9.277e-21	3.1062	82	54	166	1.1015e-17
Cluster A	GOCC name	intrinsic to membrane	3.5932e-13	2.7043	75	43	166	4.4017e-11
Cluster A	GOCC name	large ribosomal subunit	2.2151e-13	4.4923	21	20	166	5.4271e-11
Cluster A	GOCC name	integral to membrane	3.5932e-13	2.7043	75	43	166	5.869e-11
Cluster A	GOBP name	cellular protein metabolic process	3.9768e-13	2.2785	118	57	166	3.5413e-10
Cluster A	GOCC name	cytosolic large ribosomal subunit	9.2117e-12	4.7169	16	16	166	9.0275e-10
Cluster A	GOCC name	ribosome	4.3297e-11	4.2452	20	18	166	3.5359e-09
Cluster A	GOCC name	endoplasmic reticulum membrane	1.3425e-10	3.2273	38	26	166	9.3973e-09
Cluster A	GOCC name	organelle part	2.6532e-10	1.4563	366	113	166	1.4445e-08
Cluster A	GOCC name	intracellular organelle part	2.518e-10	1.4634	361	112	166	1.5423e-08
Cluster A	GOCC name	small ribosomal subunit	4.53e-09	3.8184	21	17	166	2.0179e-07
Cluster A	GOCC name	cytosolic small ribosomal subunit	1.8305e-08	4.1273	16	14	166	6.8995e-07
Cluster A	GOCC name	membrane part	2.4209e-08	1.7761	162	61	166	8.4731e-07
Cluster A	GOCC name	macromolecular complex	3.9605e-08	1.5199	270	87	166	1.2129e-06
Cluster A	GOCC name	nucleolus	1.4538e-07	2.9134	34	21	166	4.1904e-06
Cluster A	GOBP name	cellular macromolecule metabolic process	7.8328e-09	1.7338	185	68	166	4.6501e-06
Cluster A	GOCC name	endoplasmic reticulum part	2.7966e-07	2.3198	61	30	166	7.613e-06
Cluster A	GOBP name	cellular component biogenesis at cellular level	2.9746e-08	4.7169	11	11	166	1.5136e-05
Cluster A	GOCC name	non-membrane-bounded organelle	1.2011e-06	1.8298	116	45	166	2.9427e-05
Cluster A	GOCC name	intracellular non-membrane-bounded organelle	1.2011e-06	1.8298	116	45	166	3.0976e-05
Cluster A	GOBP name	ribonucleoprotein complex biogenesis	1.4739e-07	4.7169	10	10	166	6.5627e-05
Cluster A	GOBP name	protein metabolic process	1.976e-07	1.7179	162	59	166	7.8205e-05
Cluster A	GOBP name	cellular component biogenesis	2.8528e-07	4.3238	12	11	166	0.00010162
Cluster A	GOCC name	protein-DNA complex	2.5538e-05	4.1928	9	8	166	0.0005959
Cluster A	GOBP name	macromolecule metabolic process	7.2005e-06	1.4753	227	71	166	0.0015087
Cluster A	GOCC name	nucleosome	0.00011065	4.1273	8	7	166	0.0024644
Cluster A	GOBP name	biosynthetic process	2.0355e-05	1.4933	199	63	166	0.004028
Cluster A	GOBP name	rRNA processing	2.5538e-05	4.1928	9	8	166	0.0043318
Cluster A	GOBP name	rRNA metabolic process	2.5538e-05	4.1928	9	8	166	0.0045484
Cluster A	GOBP name	cellular biosynthetic process	3.8385e-05	1.4895	190	60	166	0.0054691
Cluster A	GOMF name	tetrapyrrole binding	9.5474e-05	3.0521	17	11	166	0.0071878
Cluster A	GOCC name	nuclear part	0.0003683	1.7315	79	29	166	0.0075194
Cluster A	GOMF name	heme binding	9.5474e-05	3.0521	17	11	166	0.0077407
Cluster A	GOMF name	monooxygenase activity	0.00020939	3.2655	13	9	166	0.014713
Cluster B	GOMF name	catalytic activity	2.1721e-06	1.2831	425	117	168	0.0011447
Cluster B	GOCC name	vacuole	4.7595e-05	3.2042	16	11	168	0.0033316
Cluster B	GOCC name	lytic vacuole	4.7595e-05	3.2042	16	11	168	0.0038869
Cluster B	GOCC name	lysosome	4.7595e-05	3.2042	16	11	168	0.0046643
Cluster B	KEGG name	Glutathione metabolism	0.00015905	3.1071	15	10	168	0.011823
Cluster B	KEGG	ko00480	0.00015905	3.1071	15	10	168	0.011823
Cluster C	NTD	NTD
Cluster D	GOCC name	extracellular vesicular exosome	1.4637e-06	3.1455	17	14	205	7.9689e-05
Cluster D	GOCC name	extracellular organelle	1.4637e-06	3.1455	17	14	205	8.965e-05
Cluster D	GOCC name	protein complex	6.1714e-07	1.5537	177	72	205	0.0001008
Cluster D	GOCC name	extracellular membrane-bounded organelle	1.4637e-06	3.1455	17	14	205	0.00010246
Cluster D	GOCC name	vesicle	2.3219e-07	2.1289	61	34	205	0.00011377
Cluster D	GOCC name	extracellular region part	4.6716e-07	2.0567	65	35	205	0.00011446
Cluster D	GOCC name	membrane-bounded vesicle	1.431e-06	2.122	54	30	205	0.00011687
Cluster D	GOCC name	cytoskeleton	1.7041e-05	2.2113	38	22	205	0.00083501
Cluster D	GOBP name	regulation of response to stress	1.0458e-05	2.6571	23	16	205	0.0074503
Cluster D	GOBP name	cytoskeleton organization	6.725e-06	2.3591	34	21	205	0.0079848
Cluster D	GOCC name	cytoskeletal part	0.00019967	1.7582	63	29	205	0.0081532
Cluster D	GOCC name	cytosol	0.00042375	1.5134	106	42	205	0.014831
Cluster D	GOCC name	cortical cytoskeleton	0.00046349	2.8646	12	9	205	0.015141
Cluster D	GOCC name	cytoplasmic vesicle	0.00040397	1.9098	42	21	205	0.015226
Cluster E	GOCC name	mitochondrial part	6.8399e-17	2.2529	124	71	199	3.3515e-14
Cluster E	GOCC name	mitochondrion	1.487e-08	1.7398	147	65	199	2.4287e-06
Cluster E	GOBP name	small molecule metabolic process	8.2549e-10	1.5548	248	98	199	2.9404e-06
Cluster E	GOCC name	mitochondrial inner membrane	1.025e-07	2.1931	61	34	199	1.2557e-05
Cluster E	GOCC name	organelle inner membrane	1.751e-07	2.1577	62	34	199	1.43e-05
Cluster E	GOCC name	mitochondrial membrane part	1.4793e-07	2.7051	32	22	199	1.4497e-05
Cluster E	GOCC name	mitochondrial membrane	2.6547e-07	2.0505	71	37	199	1.626e-05
Cluster E	GOBP name	oxidation-reduction process	9.147e-09	2.2846	62	36	199	1.6291e-05
Cluster E	GOCC name	mitochondrial matrix	2.6404e-07	2.5856	35	23	199	1.8483e-05
Cluster E	GOCC name	cytoplasmic part	5.2912e-07	1.2155	505	156	199	2.8808e-05
Cluster E	KEGG name	Oxidative phosphorylation	5.5914e-07	2.5138	36	23	199	6.2344e-05
Cluster E	KEGG	ko00190	5.5914e-07	2.5138	36	23	199	6.2344e-05
Cluster E	KEGG name	Alzheimer's disease	3.3919e-07	2.6231	33	22	199	7.564e-05
Cluster E	KEGG	ko05010	3.3919e-07	2.6231	33	22	199	7.564e-05
Cluster E	GOMF name	cofactor binding	1.5322e-07	1.9916	81	41	199	0.0001615
Cluster E	GOCC name	membrane-enclosed lumen	3.9252e-06	1.9986	63	32	199	0.00019233
Cluster E	KEGG name	Parkinson's disease	3.9929e-06	2.4302	34	21	199	0.00022261
Cluster E	KEGG	ko05012	3.9929e-06	2.4302	34	21	199	0.00022261
Cluster E	GOMF name	oxidoreductase activity	1.6298e-06	1.617	146	60	199	0.0005726
Cluster E	GOMF name	catalytic activity	1.3348e-06	1.2591	425	136	199	0.00070341
Cluster E	GOBP name	cellular ketone metabolic process	1.8441e-06	1.5944	153	62	199	0.0016422
Cluster E	KEGG name	Huntington's disease	4.1724e-05	2.1744	38	21	199	0.0018609
Cluster E	KEGG	ko05016	4.1724e-05	2.1744	38	21	199	0.0018609
Cluster E	GOBP name	coenzyme metabolic process	1.6797e-06	2.1529	53	29	199	0.0019943
Cluster E	GOBP name	oxoacid metabolic process	4.8147e-06	1.5739	150	60	199	0.00245
Cluster E	GOBP name	cofactor metabolic process	6.0295e-06	1.9673	64	32	199	0.0026846
Cluster E	GOMF name	coenzyme binding	1.5823e-05	2.0031	55	28	199	0.0027796
Cluster E	GOBP name	carboxylic acid metabolic process	4.8147e-06	1.5739	150	60	199	0.0028583
Cluster E	GOCC name	organelle lumen	7.2033e-05	1.9302	53	26	199	0.0029414
Cluster E	GOBP name	electron transport chain	1.0333e-05	2.3847	33	20	199	0.0030673
Cluster E	GOBP name	organic acid metabolic process	4.4398e-06	1.5687	153	61	199	0.0031629
Cluster E	GOBP name	organic acid catabolic process	9.0034e-06	2.0831	51	27	199	0.003207
Cluster E	GOCC name	intracellular organelle lumen	7.2033e-05	1.9302	53	26	199	0.0032087
Cluster E	GOBP name	carboxylic acid catabolic process	9.0034e-06	2.0831	51	27	199	0.0035633
Cluster E	GOMF name	monovalent inorganic cation transmembrane transporter activity	3.3683e-05	2.951	16	12	199	0.0044377
Cluster E	GOBP name	cellular nitrogen compound biosynthetic process	1.8278e-05	1.9351	61	30	199	0.0046503
Cluster E	GOMF name	hydrogen ion transmembrane transporter activity	3.3683e-05	2.951	16	12	199	0.0050717
Cluster E	GOMF name	substrate-specific transporter activity	6.4457e-05	2.2846	31	18	199	0.0075486
Cluster E	GOMF name	inorganic cation transmembrane transporter activity	8.66e-05	2.7774	17	12	199	0.0082979
Cluster E	GOMF name	cation transmembrane transporter activity	8.66e-05	2.7774	17	12	199	0.0091277
Cluster E	GOBP name	nucleobase-containing compound biosynthetic process	4.8225e-05	2.3889	28	17	199	0.010105
Cluster E	GOBP name	cellular nitrogen compound metabolic process	4.8025e-05	1.392	212	75	199	0.010692
Cluster E	GOBP name	heterocycle biosynthetic process	5.8067e-05	2.1859	36	20	199	0.011491
Cluster E	GOBP name	cellular metabolic process	6.9455e-05	1.1926	452	137	199	0.013021
Cluster E	GOMF name	transporter activity	0.00015419	2.0709	38	20	199	0.013543
